# Supplementary material for: Divergent Trajectories of the Burden of MASLD Attributable to High Fasting Plasma Glucose in China and Globally: A GBD Study 1990–2021 and Projections to 2046
Source: Gastroenterol Res Pract. 2026 Jun 20;2026:1090542. doi: 10.1155/grp/1090542 (PMC13282686; doi:10.1155/grp/1090542)
Supplement: Supplementary file 1 — Supporting Information 1 Supporting Information Dataset S1 (age.csv). Age‐specific estimates of deaths and DALYs attributable to HFPG‐related MASLD in China and globally from 1990 to 2021. [file GRP-2026-1090542-s004.xlsx]

## Sheet: 1090542.f1
measure_id	measure_name	location_id	location_name	sex_id	sex_name	age_id	age_name	cause_id	cause_name	rei_id	rei_name	metric_id	metric_name	year	val	upper	lower
1	Deaths	6	China	3	Both	30	80-84 years	1028	Total burden related to Non-alcoholic fatty liver disease (NAFLD)	105	High fasting plasma glucose	1	Number	1990	39.7425	85.8848	4.05234
1	Deaths	6	China	3	Both	30	80-84 years	1028	Total burden related to Non-alcoholic fatty liver disease (NAFLD)	105	High fasting plasma glucose	3	Rate	1990	0.750266	1.62135	0.0765007
1	Deaths	6	China	3	Both	30	80-84 years	1028	Total burden related to Non-alcoholic fatty liver disease (NAFLD)	105	High fasting plasma glucose	1	Number	1991	40.394	88.4911	3.93117
1	Deaths	6	China	3	Both	30	80-84 years	1028	Total burden related to Non-alcoholic fatty liver disease (NAFLD)	105	High fasting plasma glucose	3	Rate	1991	0.733719	1.60736	0.071406
1	Deaths	6	China	3	Both	30	80-84 years	1028	Total burden related to Non-alcoholic fatty liver disease (NAFLD)	105	High fasting plasma glucose	1	Number	1992	40.0375	86.8604	4.07093
1	Deaths	6	China	3	Both	30	80-84 years	1028	Total burden related to Non-alcoholic fatty liver disease (NAFLD)	105	High fasting plasma glucose	3	Rate	1992	0.697003	1.51213	0.0708699
1	Deaths	6	China	3	Both	30	80-84 years	1028	Total burden related to Non-alcoholic fatty liver disease (NAFLD)	105	High fasting plasma glucose	1	Number	1993	40.782	89.0951	3.88949
1	Deaths	6	China	3	Both	30	80-84 years	1028	Total burden related to Non-alcoholic fatty liver disease (NAFLD)	105	High fasting plasma glucose	3	Rate	1993	0.677894	1.48097	0.0646525
1	Deaths	6	China	3	Both	30	80-84 years	1028	Total burden related to Non-alcoholic fatty liver disease (NAFLD)	105	High fasting plasma glucose	1	Number	1994	42.6944	91.055	3.91365
1	Deaths	6	China	3	Both	30	80-84 years	1028	Total burden related to Non-alcoholic fatty liver disease (NAFLD)	105	High fasting plasma glucose	3	Rate	1994	0.674988	1.43956	0.0618739
1	Deaths	6	China	3	Both	30	80-84 years	1028	Total burden related to Non-alcoholic fatty liver disease (NAFLD)	105	High fasting plasma glucose	1	Number	1995	43.4937	91.1864	4.07258
1	Deaths	6	China	3	Both	30	80-84 years	1028	Total burden related to Non-alcoholic fatty liver disease (NAFLD)	105	High fasting plasma glucose	3	Rate	1995	0.655352	1.37397	0.0613647
1	Deaths	6	China	3	Both	30	80-84 years	1028	Total burden related to Non-alcoholic fatty liver disease (NAFLD)	105	High fasting plasma glucose	1	Number	1996	47.9063	103.984	4.5649
1	Deaths	6	China	3	Both	30	80-84 years	1028	Total burden related to Non-alcoholic fatty liver disease (NAFLD)	105	High fasting plasma glucose	3	Rate	1996	0.689308	1.49619	0.0656828
1	Deaths	6	China	3	Both	30	80-84 years	1028	Total burden related to Non-alcoholic fatty liver disease (NAFLD)	105	High fasting plasma glucose	1	Number	1997	55.9555	121.907	5.29674
1	Deaths	6	China	3	Both	30	80-84 years	1028	Total burden related to Non-alcoholic fatty liver disease (NAFLD)	105	High fasting plasma glucose	3	Rate	1997	0.769933	1.67741	0.0728817
1	Deaths	6	China	3	Both	30	80-84 years	1028	Total burden related to Non-alcoholic fatty liver disease (NAFLD)	105	High fasting plasma glucose	1	Number	1998	66.5975	142.197	6.19812
1	Deaths	6	China	3	Both	30	80-84 years	1028	Total burden related to Non-alcoholic fatty liver disease (NAFLD)	105	High fasting plasma glucose	3	Rate	1998	0.876864	1.87225	0.0816082
1	Deaths	6	China	3	Both	30	80-84 years	1028	Total burden related to Non-alcoholic fatty liver disease (NAFLD)	105	High fasting plasma glucose	1	Number	1999	76.5524	162.02	7.09239
1	Deaths	6	China	3	Both	30	80-84 years	1028	Total burden related to Non-alcoholic fatty liver disease (NAFLD)	105	High fasting plasma glucose	3	Rate	1999	0.976919	2.0676	0.0905091
1	Deaths	6	China	3	Both	30	80-84 years	1028	Total burden related to Non-alcoholic fatty liver disease (NAFLD)	105	High fasting plasma glucose	1	Number	2000	88.7809	187.916	8.62053
1	Deaths	6	China	3	Both	30	80-84 years	1028	Total burden related to Non-alcoholic fatty liver disease (NAFLD)	105	High fasting plasma glucose	3	Rate	2000	1.09284	2.31313	0.106113
1	Deaths	6	China	3	Both	30	80-84 years	1028	Total burden related to Non-alcoholic fatty liver disease (NAFLD)	105	High fasting plasma glucose	1	Number	2001	95.744	201.162	9.08661
1	Deaths	6	China	3	Both	30	80-84 years	1028	Total burden related to Non-alcoholic fatty liver disease (NAFLD)	105	High fasting plasma glucose	3	Rate	2001	1.13522	2.38513	0.107738
1	Deaths	6	China	3	Both	30	80-84 years	1028	Total burden related to Non-alcoholic fatty liver disease (NAFLD)	105	High fasting plasma glucose	1	Number	2002	100.689	210.926	9.6636
1	Deaths	6	China	3	Both	30	80-84 years	1028	Total burden related to Non-alcoholic fatty liver disease (NAFLD)	105	High fasting plasma glucose	3	Rate	2002	1.14928	2.40753	0.110302
1	Deaths	6	China	3	Both	30	80-84 years	1028	Total burden related to Non-alcoholic fatty liver disease (NAFLD)	105	High fasting plasma glucose	1	Number	2003	102.037	215.632	9.87677
1	Deaths	6	China	3	Both	30	80-84 years	1028	Total burden related to Non-alcoholic fatty liver disease (NAFLD)	105	High fasting plasma glucose	3	Rate	2003	1.12046	2.36785	0.108456
1	Deaths	6	China	3	Both	30	80-84 years	1028	Total burden related to Non-alcoholic fatty liver disease (NAFLD)	105	High fasting plasma glucose	1	Number	2004	101.442	209.186	9.67199
1	Deaths	6	China	3	Both	30	80-84 years	1028	Total burden related to Non-alcoholic fatty liver disease (NAFLD)	105	High fasting plasma glucose	3	Rate	2004	1.06796	2.20227	0.101825
1	Deaths	6	China	3	Both	30	80-84 years	1028	Total burden related to Non-alcoholic fatty liver disease (NAFLD)	105	High fasting plasma glucose	1	Number	2005	104.167	214.947	10.3185
1	Deaths	6	China	3	Both	30	80-84 years	1028	Total burden related to Non-alcoholic fatty liver disease (NAFLD)	105	High fasting plasma glucose	3	Rate	2005	1.05218	2.17116	0.104226
1	Deaths	6	China	3	Both	30	80-84 years	1028	Total burden related to Non-alcoholic fatty liver disease (NAFLD)	105	High fasting plasma glucose	1	Number	2006	106.705	220.756	10.4184
1	Deaths	6	China	3	Both	30	80-84 years	1028	Total burden related to Non-alcoholic fatty liver disease (NAFLD)	105	High fasting plasma glucose	3	Rate	2006	1.03156	2.13414	0.100719
1	Deaths	6	China	3	Both	30	80-84 years	1028	Total burden related to Non-alcoholic fatty liver disease (NAFLD)	105	High fasting plasma glucose	1	Number	2007	119.03	251.748	11.3075
1	Deaths	6	China	3	Both	30	80-84 years	1028	Total burden related to Non-alcoholic fatty liver disease (NAFLD)	105	High fasting plasma glucose	3	Rate	2007	1.09483	2.31557	0.104006
1	Deaths	6	China	3	Both	30	80-84 years	1028	Total burden related to Non-alcoholic fatty liver disease (NAFLD)	105	High fasting plasma glucose	1	Number	2008	144.029	296.609	14.1921
1	Deaths	6	China	3	Both	30	80-84 years	1028	Total burden related to Non-alcoholic fatty liver disease (NAFLD)	105	High fasting plasma glucose	3	Rate	2008	1.25768	2.59002	0.123927
1	Deaths	6	China	3	Both	30	80-84 years	1028	Total burden related to Non-alcoholic fatty liver disease (NAFLD)	105	High fasting plasma glucose	1	Number	2009	179.132	372.394	17.4312
1	Deaths	6	China	3	Both	30	80-84 years	1028	Total burden related to Non-alcoholic fatty liver disease (NAFLD)	105	High fasting plasma glucose	3	Rate	2009	1.48971	3.09692	0.144962
1	Deaths	6	China	3	Both	30	80-84 years	1028	Total burden related to Non-alcoholic fatty liver disease (NAFLD)	105	High fasting plasma glucose	1	Number	2010	211.369	451.562	21.5259
1	Deaths	6	China	3	Both	30	80-84 years	1028	Total burden related to Non-alcoholic fatty liver disease (NAFLD)	105	High fasting plasma glucose	3	Rate	2010	1.67721	3.58314	0.170808
1	Deaths	6	China	3	Both	30	80-84 years	1028	Total burden related to Non-alcoholic fatty liver disease (NAFLD)	105	High fasting plasma glucose	1	Number	2011	210.605	431.603	20.3724
1	Deaths	6	China	3	Both	30	80-84 years	1028	Total burden related to Non-alcoholic fatty liver disease (NAFLD)	105	High fasting plasma glucose	3	Rate	2011	1.59622	3.2712	0.154407
1	Deaths	6	China	3	Both	30	80-84 years	1028	Total burden related to Non-alcoholic fatty liver disease (NAFLD)	105	High fasting plasma glucose	1	Number	2012	218.563	465.898	21.204
1	Deaths	6	China	3	Both	30	80-84 years	1028	Total burden related to Non-alcoholic fatty liver disease (NAFLD)	105	High fasting plasma glucose	3	Rate	2012	1.57703	3.36166	0.152996
1	Deaths	6	China	3	Both	30	80-84 years	1028	Total burden related to Non-alcoholic fatty liver disease (NAFLD)	105	High fasting plasma glucose	1	Number	2013	275.849	581.337	28.0132
1	Deaths	6	China	3	Both	30	80-84 years	1028	Total burden related to Non-alcoholic fatty liver disease (NAFLD)	105	High fasting plasma glucose	3	Rate	2013	1.89003	3.98313	0.191938
1	Deaths	6	China	3	Both	30	80-84 years	1028	Total burden related to Non-alcoholic fatty liver disease (NAFLD)	105	High fasting plasma glucose	1	Number	2014	320.182	691.671	31.8685
1	Deaths	6	China	3	Both	30	80-84 years	1028	Total burden related to Non-alcoholic fatty liver disease (NAFLD)	105	High fasting plasma glucose	3	Rate	2014	2.06972	4.47109	0.206003
1	Deaths	6	China	3	Both	30	80-84 years	1028	Total burden related to Non-alcoholic fatty liver disease (NAFLD)	105	High fasting plasma glucose	1	Number	2015	303.906	645.411	30.7407
1	Deaths	6	China	3	Both	30	80-84 years	1028	Total burden related to Non-alcoholic fatty liver disease (NAFLD)	105	High fasting plasma glucose	3	Rate	2015	1.86358	3.95772	0.188505
1	Deaths	6	China	3	Both	30	80-84 years	1028	Total burden related to Non-alcoholic fatty liver disease (NAFLD)	105	High fasting plasma glucose	1	Number	2016	295.767	631.633	27.1685
1	Deaths	6	China	3	Both	30	80-84 years	1028	Total burden related to Non-alcoholic fatty liver disease (NAFLD)	105	High fasting plasma glucose	3	Rate	2016	1.72689	3.6879	0.158628
1	Deaths	6	China	3	Both	30	80-84 years	1028	Total burden related to Non-alcoholic fatty liver disease (NAFLD)	105	High fasting plasma glucose	1	Number	2017	323.573	694.427	33.3635
1	Deaths	6	China	3	Both	30	80-84 years	1028	Total burden related to Non-alcoholic fatty liver disease (NAFLD)	105	High fasting plasma glucose	3	Rate	2017	1.81146	3.88761	0.186779
1	Deaths	6	China	3	Both	30	80-84 years	1028	Total burden related to Non-alcoholic fatty liver disease (NAFLD)	105	High fasting plasma glucose	1	Number	2018	322.641	709.356	31.0345
1	Deaths	6	China	3	Both	30	80-84 years	1028	Total burden related to Non-alcoholic fatty liver disease (NAFLD)	105	High fasting plasma glucose	3	Rate	2018	1.75057	3.84879	0.168386
1	Deaths	6	China	3	Both	30	80-84 years	1028	Total burden related to Non-alcoholic fatty liver disease (NAFLD)	105	High fasting plasma glucose	1	Number	2019	305.256	666.119	30.8382
1	Deaths	6	China	3	Both	30	80-84 years	1028	Total burden related to Non-alcoholic fatty liver disease (NAFLD)	105	High fasting plasma glucose	3	Rate	2019	1.62037	3.53591	0.163696
1	Deaths	6	China	3	Both	30	80-84 years	1028	Total burden related to Non-alcoholic fatty liver disease (NAFLD)	105	High fasting plasma glucose	1	Number	2020	295.519	640.586	29.7667
1	Deaths	6	China	3	Both	30	80-84 years	1028	Total burden related to Non-alcoholic fatty liver disease (NAFLD)	105	High fasting plasma glucose	3	Rate	2020	1.52964	3.31575	0.154076
1	Deaths	6	China	3	Both	30	80-84 years	1028	Total burden related to Non-alcoholic fatty liver disease (NAFLD)	105	High fasting plasma glucose	1	Number	2021	264.34	585.61	28.4643
1	Deaths	6	China	3	Both	30	80-84 years	1028	Total burden related to Non-alcoholic fatty liver disease (NAFLD)	105	High fasting plasma glucose	3	Rate	2021	1.3356	2.95884	0.143818
1	Deaths	6	China	3	Both	31	85-89 years	1028	Total burden related to Non-alcoholic fatty liver disease (NAFLD)	105	High fasting plasma glucose	1	Number	1990	19.5075	42.9956	1.94518
1	Deaths	6	China	3	Both	31	85-89 years	1028	Total burden related to Non-alcoholic fatty liver disease (NAFLD)	105	High fasting plasma glucose	3	Rate	1990	1.15644	2.54886	0.115314
1	Deaths	6	China	3	Both	31	85-89 years	1028	Total burden related to Non-alcoholic fatty liver disease (NAFLD)	105	High fasting plasma glucose	1	Number	1991	20.6602	44.3813	1.98633
1	Deaths	6	China	3	Both	31	85-89 years	1028	Total burden related to Non-alcoholic fatty liver disease (NAFLD)	105	High fasting plasma glucose	3	Rate	1991	1.13495	2.43804	0.109117
1	Deaths	6	China	3	Both	31	85-89 years	1028	Total burden related to Non-alcoholic fatty liver disease (NAFLD)	105	High fasting plasma glucose	1	Number	1992	21.493	47.3524	2.11173
1	Deaths	6	China	3	Both	31	85-89 years	1028	Total burden related to Non-alcoholic fatty liver disease (NAFLD)	105	High fasting plasma glucose	3	Rate	1992	1.10431	2.43296	0.1085
1	Deaths	6	China	3	Both	31	85-89 years	1028	Total burden related to Non-alcoholic fatty liver disease (NAFLD)	105	High fasting plasma glucose	1	Number	1993	22.8326	48.4576	2.13709
1	Deaths	6	China	3	Both	31	85-89 years	1028	Total burden related to Non-alcoholic fatty liver disease (NAFLD)	105	High fasting plasma glucose	3	Rate	1993	1.12129	2.37971	0.104951
1	Deaths	6	China	3	Both	31	85-89 years	1028	Total burden related to Non-alcoholic fatty liver disease (NAFLD)	105	High fasting plasma glucose	1	Number	1994	25.0378	54.487	2.29262
1	Deaths	6	China	3	Both	31	85-89 years	1028	Total burden related to Non-alcoholic fatty liver disease (NAFLD)	105	High fasting plasma glucose	3	Rate	1994	1.18184	2.57191	0.108217
1	Deaths	6	China	3	Both	31	85-89 years	1028	Total burden related to Non-alcoholic fatty liver disease (NAFLD)	105	High fasting plasma glucose	1	Number	1995	26.5069	56.5187	2.45496
1	Deaths	6	China	3	Both	31	85-89 years	1028	Total burden related to Non-alcoholic fatty liver disease (NAFLD)	105	High fasting plasma glucose	3	Rate	1995	1.19808	2.55458	0.110961
1	Deaths	6	China	3	Both	31	85-89 years	1028	Total burden related to Non-alcoholic fatty liver disease (NAFLD)	105	High fasting plasma glucose	1	Number	1996	28.9146	61.9231	2.65266
1	Deaths	6	China	3	Both	31	85-89 years	1028	Total burden related to Non-alcoholic fatty liver disease (NAFLD)	105	High fasting plasma glucose	3	Rate	1996	1.24293	2.66184	0.114028
1	Deaths	6	China	3	Both	31	85-89 years	1028	Total burden related to Non-alcoholic fatty liver disease (NAFLD)	105	High fasting plasma glucose	1	Number	1997	32.8246	71.1162	3.02813
1	Deaths	6	China	3	Both	31	85-89 years	1028	Total burden related to Non-alcoholic fatty liver disease (NAFLD)	105	High fasting plasma glucose	3	Rate	1997	1.33546	2.89334	0.123199
1	Deaths	6	China	3	Both	31	85-89 years	1028	Total burden related to Non-alcoholic fatty liver disease (NAFLD)	105	High fasting plasma glucose	1	Number	1998	37.5733	82.6019	3.38617
1	Deaths	6	China	3	Both	31	85-89 years	1028	Total burden related to Non-alcoholic fatty liver disease (NAFLD)	105	High fasting plasma glucose	3	Rate	1998	1.44375	3.17398	0.130114
1	Deaths	6	China	3	Both	31	85-89 years	1028	Total burden related to Non-alcoholic fatty liver disease (NAFLD)	105	High fasting plasma glucose	1	Number	1999	40.9158	90.0798	3.74927
1	Deaths	6	China	3	Both	31	85-89 years	1028	Total burden related to Non-alcoholic fatty liver disease (NAFLD)	105	High fasting plasma glucose	3	Rate	1999	1.48019	3.25876	0.135635
1	Deaths	6	China	3	Both	31	85-89 years	1028	Total burden related to Non-alcoholic fatty liver disease (NAFLD)	105	High fasting plasma glucose	1	Number	2000	43.9777	93.2815	4.15203
1	Deaths	6	China	3	Both	31	85-89 years	1028	Total burden related to Non-alcoholic fatty liver disease (NAFLD)	105	High fasting plasma glucose	3	Rate	2000	1.50612	3.19465	0.142196
1	Deaths	6	China	3	Both	31	85-89 years	1028	Total burden related to Non-alcoholic fatty liver disease (NAFLD)	105	High fasting plasma glucose	1	Number	2001	45.6222	100.104	4.25025
1	Deaths	6	China	3	Both	31	85-89 years	1028	Total burden related to Non-alcoholic fatty liver disease (NAFLD)	105	High fasting plasma glucose	3	Rate	2001	1.48919	3.26758	0.138736
1	Deaths	6	China	3	Both	31	85-89 years	1028	Total burden related to Non-alcoholic fatty liver disease (NAFLD)	105	High fasting plasma glucose	1	Number	2002	46.576	100.13	4.43939
1	Deaths	6	China	3	Both	31	85-89 years	1028	Total burden related to Non-alcoholic fatty liver disease (NAFLD)	105	High fasting plasma glucose	3	Rate	2002	1.45264	3.12294	0.138459
1	Deaths	6	China	3	Both	31	85-89 years	1028	Total burden related to Non-alcoholic fatty liver disease (NAFLD)	105	High fasting plasma glucose	1	Number	2003	45.9851	98.1648	4.34513
1	Deaths	6	China	3	Both	31	85-89 years	1028	Total burden related to Non-alcoholic fatty liver disease (NAFLD)	105	High fasting plasma glucose	3	Rate	2003	1.37275	2.93043	0.129711
1	Deaths	6	China	3	Both	31	85-89 years	1028	Total burden related to Non-alcoholic fatty liver disease (NAFLD)	105	High fasting plasma glucose	1	Number	2004	44.755	94.3688	4.37531
1	Deaths	6	China	3	Both	31	85-89 years	1028	Total burden related to Non-alcoholic fatty liver disease (NAFLD)	105	High fasting plasma glucose	3	Rate	2004	1.29871	2.73841	0.126964
1	Deaths	6	China	3	Both	31	85-89 years	1028	Total burden related to Non-alcoholic fatty liver disease (NAFLD)	105	High fasting plasma glucose	1	Number	2005	46.7435	100.848	4.59747
1	Deaths	6	China	3	Both	31	85-89 years	1028	Total burden related to Non-alcoholic fatty liver disease (NAFLD)	105	High fasting plasma glucose	3	Rate	2005	1.30523	2.81602	0.128376
1	Deaths	6	China	3	Both	31	85-89 years	1028	Total burden related to Non-alcoholic fatty liver disease (NAFLD)	105	High fasting plasma glucose	1	Number	2006	47.9021	103.104	4.62037
1	Deaths	6	China	3	Both	31	85-89 years	1028	Total burden related to Non-alcoholic fatty liver disease (NAFLD)	105	High fasting plasma glucose	3	Rate	2006	1.26809	2.72941	0.122313
1	Deaths	6	China	3	Both	31	85-89 years	1028	Total burden related to Non-alcoholic fatty liver disease (NAFLD)	105	High fasting plasma glucose	1	Number	2007	53.4225	113.195	5.00445
1	Deaths	6	China	3	Both	31	85-89 years	1028	Total burden related to Non-alcoholic fatty liver disease (NAFLD)	105	High fasting plasma glucose	3	Rate	2007	1.32698	2.81167	0.124307
1	Deaths	6	China	3	Both	31	85-89 years	1028	Total burden related to Non-alcoholic fatty liver disease (NAFLD)	105	High fasting plasma glucose	1	Number	2008	64.6075	136.79	6.22912
1	Deaths	6	China	3	Both	31	85-89 years	1028	Total burden related to Non-alcoholic fatty liver disease (NAFLD)	105	High fasting plasma glucose	3	Rate	2008	1.50706	3.19082	0.145303
1	Deaths	6	China	3	Both	31	85-89 years	1028	Total burden related to Non-alcoholic fatty liver disease (NAFLD)	105	High fasting plasma glucose	1	Number	2009	80.1817	166.128	7.74245
1	Deaths	6	China	3	Both	31	85-89 years	1028	Total burden related to Non-alcoholic fatty liver disease (NAFLD)	105	High fasting plasma glucose	3	Rate	2009	1.75746	3.64127	0.169702
1	Deaths	6	China	3	Both	31	85-89 years	1028	Total burden related to Non-alcoholic fatty liver disease (NAFLD)	105	High fasting plasma glucose	1	Number	2010	94.0796	201.68	9.30244
1	Deaths	6	China	3	Both	31	85-89 years	1028	Total burden related to Non-alcoholic fatty liver disease (NAFLD)	105	High fasting plasma glucose	3	Rate	2010	1.9436	4.16654	0.192181
1	Deaths	6	China	3	Both	31	85-89 years	1028	Total burden related to Non-alcoholic fatty liver disease (NAFLD)	105	High fasting plasma glucose	1	Number	2011	93.8143	196.969	8.878
1	Deaths	6	China	3	Both	31	85-89 years	1028	Total burden related to Non-alcoholic fatty liver disease (NAFLD)	105	High fasting plasma glucose	3	Rate	2011	1.83275	3.84798	0.17344
1	Deaths	6	China	3	Both	31	85-89 years	1028	Total burden related to Non-alcoholic fatty liver disease (NAFLD)	105	High fasting plasma glucose	1	Number	2012	99.2974	210.133	9.56993
1	Deaths	6	China	3	Both	31	85-89 years	1028	Total burden related to Non-alcoholic fatty liver disease (NAFLD)	105	High fasting plasma glucose	3	Rate	2012	1.82684	3.86597	0.176065
1	Deaths	6	China	3	Both	31	85-89 years	1028	Total burden related to Non-alcoholic fatty liver disease (NAFLD)	105	High fasting plasma glucose	1	Number	2013	126.718	286.432	12.3906
1	Deaths	6	China	3	Both	31	85-89 years	1028	Total burden related to Non-alcoholic fatty liver disease (NAFLD)	105	High fasting plasma glucose	3	Rate	2013	2.18331	4.93514	0.213487
1	Deaths	6	China	3	Both	31	85-89 years	1028	Total burden related to Non-alcoholic fatty liver disease (NAFLD)	105	High fasting plasma glucose	1	Number	2014	148.28	327.79	13.5956
1	Deaths	6	China	3	Both	31	85-89 years	1028	Total burden related to Non-alcoholic fatty liver disease (NAFLD)	105	High fasting plasma glucose	3	Rate	2014	2.39549	5.2955	0.21964
1	Deaths	6	China	3	Both	31	85-89 years	1028	Total burden related to Non-alcoholic fatty liver disease (NAFLD)	105	High fasting plasma glucose	1	Number	2015	139.004	295.888	12.8176
1	Deaths	6	China	3	Both	31	85-89 years	1028	Total burden related to Non-alcoholic fatty liver disease (NAFLD)	105	High fasting plasma glucose	3	Rate	2015	2.10404	4.47872	0.194015
1	Deaths	6	China	3	Both	31	85-89 years	1028	Total burden related to Non-alcoholic fatty liver disease (NAFLD)	105	High fasting plasma glucose	1	Number	2016	136.511	293.346	11.8143
1	Deaths	6	China	3	Both	31	85-89 years	1028	Total burden related to Non-alcoholic fatty liver disease (NAFLD)	105	High fasting plasma glucose	3	Rate	2016	1.93791	4.16434	0.167716
1	Deaths	6	China	3	Both	31	85-89 years	1028	Total burden related to Non-alcoholic fatty liver disease (NAFLD)	105	High fasting plasma glucose	1	Number	2017	160.787	364.891	15.0369
1	Deaths	6	China	3	Both	31	85-89 years	1028	Total burden related to Non-alcoholic fatty liver disease (NAFLD)	105	High fasting plasma glucose	3	Rate	2017	2.1447	4.86718	0.200572
1	Deaths	6	China	3	Both	31	85-89 years	1028	Total burden related to Non-alcoholic fatty liver disease (NAFLD)	105	High fasting plasma glucose	1	Number	2018	163.669	373.249	14.8376
1	Deaths	6	China	3	Both	31	85-89 years	1028	Total burden related to Non-alcoholic fatty liver disease (NAFLD)	105	High fasting plasma glucose	3	Rate	2018	2.0544	4.68507	0.186243
1	Deaths	6	China	3	Both	31	85-89 years	1028	Total burden related to Non-alcoholic fatty liver disease (NAFLD)	105	High fasting plasma glucose	1	Number	2019	158.501	338.242	14.035
1	Deaths	6	China	3	Both	31	85-89 years	1028	Total burden related to Non-alcoholic fatty liver disease (NAFLD)	105	High fasting plasma glucose	3	Rate	2019	1.86097	3.97132	0.164786
1	Deaths	6	China	3	Both	31	85-89 years	1028	Total burden related to Non-alcoholic fatty liver disease (NAFLD)	105	High fasting plasma glucose	1	Number	2020	162.689	343.574	14.3856
1	Deaths	6	China	3	Both	31	85-89 years	1028	Total burden related to Non-alcoholic fatty liver disease (NAFLD)	105	High fasting plasma glucose	3	Rate	2020	1.801	3.80345	0.159252
1	Deaths	6	China	3	Both	31	85-89 years	1028	Total burden related to Non-alcoholic fatty liver disease (NAFLD)	105	High fasting plasma glucose	1	Number	2021	149.499	336.287	13.981
1	Deaths	6	China	3	Both	31	85-89 years	1028	Total burden related to Non-alcoholic fatty liver disease (NAFLD)	105	High fasting plasma glucose	3	Rate	2021	1.56942	3.53029	0.14677
1	Deaths	6	China	3	Both	32	90-94 years	1028	Total burden related to Non-alcoholic fatty liver disease (NAFLD)	105	High fasting plasma glucose	1	Number	1990	3.47241	7.95341	0.326773
1	Deaths	6	China	3	Both	32	90-94 years	1028	Total burden related to Non-alcoholic fatty liver disease (NAFLD)	105	High fasting plasma glucose	3	Rate	1990	1.13173	2.59219	0.106502
1	Deaths	6	China	3	Both	32	90-94 years	1028	Total burden related to Non-alcoholic fatty liver disease (NAFLD)	105	High fasting plasma glucose	1	Number	1991	3.81717	8.51622	0.356434
1	Deaths	6	China	3	Both	32	90-94 years	1028	Total burden related to Non-alcoholic fatty liver disease (NAFLD)	105	High fasting plasma glucose	3	Rate	1991	1.16509	2.59934	0.108791
1	Deaths	6	China	3	Both	32	90-94 years	1028	Total burden related to Non-alcoholic fatty liver disease (NAFLD)	105	High fasting plasma glucose	1	Number	1992	4.08297	9.18139	0.403857
1	Deaths	6	China	3	Both	32	90-94 years	1028	Total burden related to Non-alcoholic fatty liver disease (NAFLD)	105	High fasting plasma glucose	3	Rate	1992	1.15785	2.60367	0.114526
1	Deaths	6	China	3	Both	32	90-94 years	1028	Total burden related to Non-alcoholic fatty liver disease (NAFLD)	105	High fasting plasma glucose	1	Number	1993	4.44884	9.8274	0.415571
1	Deaths	6	China	3	Both	32	90-94 years	1028	Total burden related to Non-alcoholic fatty liver disease (NAFLD)	105	High fasting plasma glucose	3	Rate	1993	1.15288	2.54669	0.107692
1	Deaths	6	China	3	Both	32	90-94 years	1028	Total burden related to Non-alcoholic fatty liver disease (NAFLD)	105	High fasting plasma glucose	1	Number	1994	5.00485	11.0948	0.461913
1	Deaths	6	China	3	Both	32	90-94 years	1028	Total burden related to Non-alcoholic fatty liver disease (NAFLD)	105	High fasting plasma glucose	3	Rate	1994	1.17554	2.60597	0.108495
1	Deaths	6	China	3	Both	32	90-94 years	1028	Total burden related to Non-alcoholic fatty liver disease (NAFLD)	105	High fasting plasma glucose	1	Number	1995	5.28395	11.4306	0.488413
1	Deaths	6	China	3	Both	32	90-94 years	1028	Total burden related to Non-alcoholic fatty liver disease (NAFLD)	105	High fasting plasma glucose	3	Rate	1995	1.12902	2.44237	0.104359
1	Deaths	6	China	3	Both	32	90-94 years	1028	Total burden related to Non-alcoholic fatty liver disease (NAFLD)	105	High fasting plasma glucose	1	Number	1996	5.86832	12.9596	0.540913
1	Deaths	6	China	3	Both	32	90-94 years	1028	Total burden related to Non-alcoholic fatty liver disease (NAFLD)	105	High fasting plasma glucose	3	Rate	1996	1.14746	2.53404	0.105767
1	Deaths	6	China	3	Both	32	90-94 years	1028	Total burden related to Non-alcoholic fatty liver disease (NAFLD)	105	High fasting plasma glucose	1	Number	1997	6.97535	15.3719	0.666818
1	Deaths	6	China	3	Both	32	90-94 years	1028	Total burden related to Non-alcoholic fatty liver disease (NAFLD)	105	High fasting plasma glucose	3	Rate	1997	1.26035	2.7775	0.120485
1	Deaths	6	China	3	Both	32	90-94 years	1028	Total burden related to Non-alcoholic fatty liver disease (NAFLD)	105	High fasting plasma glucose	1	Number	1998	8.39065	18.5534	0.787765
1	Deaths	6	China	3	Both	32	90-94 years	1028	Total burden related to Non-alcoholic fatty liver disease (NAFLD)	105	High fasting plasma glucose	3	Rate	1998	1.43348	3.16972	0.134584
1	Deaths	6	China	3	Both	32	90-94 years	1028	Total burden related to Non-alcoholic fatty liver disease (NAFLD)	105	High fasting plasma glucose	1	Number	1999	9.57891	21.3142	0.914433
1	Deaths	6	China	3	Both	32	90-94 years	1028	Total burden related to Non-alcoholic fatty liver disease (NAFLD)	105	High fasting plasma glucose	3	Rate	1999	1.55596	3.46219	0.148537
1	Deaths	6	China	3	Both	32	90-94 years	1028	Total burden related to Non-alcoholic fatty liver disease (NAFLD)	105	High fasting plasma glucose	1	Number	2000	10.7215	23.5597	1.00692
1	Deaths	6	China	3	Both	32	90-94 years	1028	Total burden related to Non-alcoholic fatty liver disease (NAFLD)	105	High fasting plasma glucose	3	Rate	2000	1.66038	3.64856	0.155936
1	Deaths	6	China	3	Both	32	90-94 years	1028	Total burden related to Non-alcoholic fatty liver disease (NAFLD)	105	High fasting plasma glucose	1	Number	2001	10.8235	23.9735	0.985401
1	Deaths	6	China	3	Both	32	90-94 years	1028	Total burden related to Non-alcoholic fatty liver disease (NAFLD)	105	High fasting plasma glucose	3	Rate	2001	1.60279	3.55011	0.145923
1	Deaths	6	China	3	Both	32	90-94 years	1028	Total burden related to Non-alcoholic fatty liver disease (NAFLD)	105	High fasting plasma glucose	1	Number	2002	10.6268	23.8028	0.986518
1	Deaths	6	China	3	Both	32	90-94 years	1028	Total burden related to Non-alcoholic fatty liver disease (NAFLD)	105	High fasting plasma glucose	3	Rate	2002	1.4997	3.35917	0.139222
1	Deaths	6	China	3	Both	32	90-94 years	1028	Total burden related to Non-alcoholic fatty liver disease (NAFLD)	105	High fasting plasma glucose	1	Number	2003	10.1936	22.7719	0.953815
1	Deaths	6	China	3	Both	32	90-94 years	1028	Total burden related to Non-alcoholic fatty liver disease (NAFLD)	105	High fasting plasma glucose	3	Rate	2003	1.37321	3.06768	0.128492
1	Deaths	6	China	3	Both	32	90-94 years	1028	Total burden related to Non-alcoholic fatty liver disease (NAFLD)	105	High fasting plasma glucose	1	Number	2004	9.71826	21.6046	0.927275
1	Deaths	6	China	3	Both	32	90-94 years	1028	Total burden related to Non-alcoholic fatty liver disease (NAFLD)	105	High fasting plasma glucose	3	Rate	2004	1.24985	2.77855	0.119256
1	Deaths	6	China	3	Both	32	90-94 years	1028	Total burden related to Non-alcoholic fatty liver disease (NAFLD)	105	High fasting plasma glucose	1	Number	2005	9.91297	21.8071	0.955221
1	Deaths	6	China	3	Both	32	90-94 years	1028	Total burden related to Non-alcoholic fatty liver disease (NAFLD)	105	High fasting plasma glucose	3	Rate	2005	1.21044	2.66279	0.116639
1	Deaths	6	China	3	Both	32	90-94 years	1028	Total burden related to Non-alcoholic fatty liver disease (NAFLD)	105	High fasting plasma glucose	1	Number	2006	10.4575	22.7454	0.974177
1	Deaths	6	China	3	Both	32	90-94 years	1028	Total burden related to Non-alcoholic fatty liver disease (NAFLD)	105	High fasting plasma glucose	3	Rate	2006	1.18597	2.57951	0.11048
1	Deaths	6	China	3	Both	32	90-94 years	1028	Total burden related to Non-alcoholic fatty liver disease (NAFLD)	105	High fasting plasma glucose	1	Number	2007	12.2563	26.2829	1.1226
1	Deaths	6	China	3	Both	32	90-94 years	1028	Total burden related to Non-alcoholic fatty liver disease (NAFLD)	105	High fasting plasma glucose	3	Rate	2007	1.26665	2.71624	0.116016
1	Deaths	6	China	3	Both	32	90-94 years	1028	Total burden related to Non-alcoholic fatty liver disease (NAFLD)	105	High fasting plasma glucose	1	Number	2008	15.5218	33.5643	1.49712
1	Deaths	6	China	3	Both	32	90-94 years	1028	Total burden related to Non-alcoholic fatty liver disease (NAFLD)	105	High fasting plasma glucose	3	Rate	2008	1.45899	3.15491	0.140723
1	Deaths	6	China	3	Both	32	90-94 years	1028	Total burden related to Non-alcoholic fatty liver disease (NAFLD)	105	High fasting plasma glucose	1	Number	2009	19.815	44.1446	1.90434
1	Deaths	6	China	3	Both	32	90-94 years	1028	Total burden related to Non-alcoholic fatty liver disease (NAFLD)	105	High fasting plasma glucose	3	Rate	2009	1.72117	3.83448	0.165415
1	Deaths	6	China	3	Both	32	90-94 years	1028	Total burden related to Non-alcoholic fatty liver disease (NAFLD)	105	High fasting plasma glucose	1	Number	2010	24.1613	54.5676	2.37652
1	Deaths	6	China	3	Both	32	90-94 years	1028	Total burden related to Non-alcoholic fatty liver disease (NAFLD)	105	High fasting plasma glucose	3	Rate	2010	1.9261	4.35005	0.189453
1	Deaths	6	China	3	Both	32	90-94 years	1028	Total burden related to Non-alcoholic fatty liver disease (NAFLD)	105	High fasting plasma glucose	1	Number	2011	24.4664	54.2827	2.36554
1	Deaths	6	China	3	Both	32	90-94 years	1028	Total burden related to Non-alcoholic fatty liver disease (NAFLD)	105	High fasting plasma glucose	3	Rate	2011	1.78779	3.9665	0.172853
1	Deaths	6	China	3	Both	32	90-94 years	1028	Total burden related to Non-alcoholic fatty liver disease (NAFLD)	105	High fasting plasma glucose	1	Number	2012	25.8739	57.4144	2.54211
1	Deaths	6	China	3	Both	32	90-94 years	1028	Total burden related to Non-alcoholic fatty liver disease (NAFLD)	105	High fasting plasma glucose	3	Rate	2012	1.73284	3.84517	0.170251
1	Deaths	6	China	3	Both	32	90-94 years	1028	Total burden related to Non-alcoholic fatty liver disease (NAFLD)	105	High fasting plasma glucose	1	Number	2013	31.7071	70.9884	3.09625
1	Deaths	6	China	3	Both	32	90-94 years	1028	Total burden related to Non-alcoholic fatty liver disease (NAFLD)	105	High fasting plasma glucose	3	Rate	2013	1.9486	4.36268	0.190284
1	Deaths	6	China	3	Both	32	90-94 years	1028	Total burden related to Non-alcoholic fatty liver disease (NAFLD)	105	High fasting plasma glucose	1	Number	2014	36.4013	82.8088	3.62219
1	Deaths	6	China	3	Both	32	90-94 years	1028	Total burden related to Non-alcoholic fatty liver disease (NAFLD)	105	High fasting plasma glucose	3	Rate	2014	2.05832	4.68244	0.204818
1	Deaths	6	China	3	Both	32	90-94 years	1028	Total burden related to Non-alcoholic fatty liver disease (NAFLD)	105	High fasting plasma glucose	1	Number	2015	35.6403	79.1168	3.41893
1	Deaths	6	China	3	Both	32	90-94 years	1028	Total burden related to Non-alcoholic fatty liver disease (NAFLD)	105	High fasting plasma glucose	3	Rate	2015	1.86003	4.12902	0.17843
1	Deaths	6	China	3	Both	32	90-94 years	1028	Total burden related to Non-alcoholic fatty liver disease (NAFLD)	105	High fasting plasma glucose	1	Number	2016	36.8284	83.4543	3.3548
1	Deaths	6	China	3	Both	32	90-94 years	1028	Total burden related to Non-alcoholic fatty liver disease (NAFLD)	105	High fasting plasma glucose	3	Rate	2016	1.78163	4.03723	0.162294
1	Deaths	6	China	3	Both	32	90-94 years	1028	Total burden related to Non-alcoholic fatty liver disease (NAFLD)	105	High fasting plasma glucose	1	Number	2017	43.836	99.2463	4.09867
1	Deaths	6	China	3	Both	32	90-94 years	1028	Total burden related to Non-alcoholic fatty liver disease (NAFLD)	105	High fasting plasma glucose	3	Rate	2017	1.97044	4.46115	0.184237
1	Deaths	6	China	3	Both	32	90-94 years	1028	Total burden related to Non-alcoholic fatty liver disease (NAFLD)	105	High fasting plasma glucose	1	Number	2018	46.8936	105.11	4.36113
1	Deaths	6	China	3	Both	32	90-94 years	1028	Total burden related to Non-alcoholic fatty liver disease (NAFLD)	105	High fasting plasma glucose	3	Rate	2018	1.96001	4.39329	0.182282
1	Deaths	6	China	3	Both	32	90-94 years	1028	Total burden related to Non-alcoholic fatty liver disease (NAFLD)	105	High fasting plasma glucose	1	Number	2019	48.5258	109.158	4.33637
1	Deaths	6	China	3	Both	32	90-94 years	1028	Total burden related to Non-alcoholic fatty liver disease (NAFLD)	105	High fasting plasma glucose	3	Rate	2019	1.89271	4.25761	0.169137
1	Deaths	6	China	3	Both	32	90-94 years	1028	Total burden related to Non-alcoholic fatty liver disease (NAFLD)	105	High fasting plasma glucose	1	Number	2020	52.0848	116.27	4.89511
1	Deaths	6	China	3	Both	32	90-94 years	1028	Total burden related to Non-alcoholic fatty liver disease (NAFLD)	105	High fasting plasma glucose	3	Rate	2020	1.89758	4.23599	0.178341
1	Deaths	6	China	3	Both	32	90-94 years	1028	Total burden related to Non-alcoholic fatty liver disease (NAFLD)	105	High fasting plasma glucose	1	Number	2021	49.1059	112.996	4.47549
1	Deaths	6	China	3	Both	32	90-94 years	1028	Total burden related to Non-alcoholic fatty liver disease (NAFLD)	105	High fasting plasma glucose	3	Rate	2021	1.67483	3.8539	0.152643
1	Deaths	6	China	3	Both	235	95+ years	1028	Total burden related to Non-alcoholic fatty liver disease (NAFLD)	105	High fasting plasma glucose	1	Number	1990	0.190073	0.43037	0.0154688
1	Deaths	6	China	3	Both	235	95+ years	1028	Total burden related to Non-alcoholic fatty liver disease (NAFLD)	105	High fasting plasma glucose	3	Rate	1990	0.469407	1.06285	0.038202
1	Deaths	6	China	3	Both	235	95+ years	1028	Total burden related to Non-alcoholic fatty liver disease (NAFLD)	105	High fasting plasma glucose	1	Number	1991	0.199614	0.456697	0.0163142
1	Deaths	6	China	3	Both	235	95+ years	1028	Total burden related to Non-alcoholic fatty liver disease (NAFLD)	105	High fasting plasma glucose	3	Rate	1991	0.476614	1.09044	0.038953
1	Deaths	6	China	3	Both	235	95+ years	1028	Total burden related to Non-alcoholic fatty liver disease (NAFLD)	105	High fasting plasma glucose	1	Number	1992	0.206168	0.47665	0.0173669
1	Deaths	6	China	3	Both	235	95+ years	1028	Total burden related to Non-alcoholic fatty liver disease (NAFLD)	105	High fasting plasma glucose	3	Rate	1992	0.470319	1.08735	0.0396182
1	Deaths	6	China	3	Both	235	95+ years	1028	Total burden related to Non-alcoholic fatty liver disease (NAFLD)	105	High fasting plasma glucose	1	Number	1993	0.222732	0.516429	0.0192527
1	Deaths	6	China	3	Both	235	95+ years	1028	Total burden related to Non-alcoholic fatty liver disease (NAFLD)	105	High fasting plasma glucose	3	Rate	1993	0.480332	1.1137	0.0415193
1	Deaths	6	China	3	Both	235	95+ years	1028	Total burden related to Non-alcoholic fatty liver disease (NAFLD)	105	High fasting plasma glucose	1	Number	1994	0.240732	0.547724	0.0208728
1	Deaths	6	China	3	Both	235	95+ years	1028	Total burden related to Non-alcoholic fatty liver disease (NAFLD)	105	High fasting plasma glucose	3	Rate	1994	0.492288	1.12007	0.0426841
1	Deaths	6	China	3	Both	235	95+ years	1028	Total burden related to Non-alcoholic fatty liver disease (NAFLD)	105	High fasting plasma glucose	1	Number	1995	0.252979	0.593489	0.0225581
1	Deaths	6	China	3	Both	235	95+ years	1028	Total burden related to Non-alcoholic fatty liver disease (NAFLD)	105	High fasting plasma glucose	3	Rate	1995	0.478543	1.12266	0.0426716
1	Deaths	6	China	3	Both	235	95+ years	1028	Total burden related to Non-alcoholic fatty liver disease (NAFLD)	105	High fasting plasma glucose	1	Number	1996	0.289657	0.674932	0.0269629
1	Deaths	6	China	3	Both	235	95+ years	1028	Total burden related to Non-alcoholic fatty liver disease (NAFLD)	105	High fasting plasma glucose	3	Rate	1996	0.504397	1.1753	0.0469522
1	Deaths	6	China	3	Both	235	95+ years	1028	Total burden related to Non-alcoholic fatty liver disease (NAFLD)	105	High fasting plasma glucose	1	Number	1997	0.352197	0.807818	0.0339939
1	Deaths	6	China	3	Both	235	95+ years	1028	Total burden related to Non-alcoholic fatty liver disease (NAFLD)	105	High fasting plasma glucose	3	Rate	1997	0.560581	1.28578	0.0541069
1	Deaths	6	China	3	Both	235	95+ years	1028	Total burden related to Non-alcoholic fatty liver disease (NAFLD)	105	High fasting plasma glucose	1	Number	1998	0.423182	1.0053	0.04024
1	Deaths	6	China	3	Both	235	95+ years	1028	Total burden related to Non-alcoholic fatty liver disease (NAFLD)	105	High fasting plasma glucose	3	Rate	1998	0.606551	1.44091	0.0576765
1	Deaths	6	China	3	Both	235	95+ years	1028	Total burden related to Non-alcoholic fatty liver disease (NAFLD)	105	High fasting plasma glucose	1	Number	1999	0.483153	1.16165	0.0455827
1	Deaths	6	China	3	Both	235	95+ years	1028	Total burden related to Non-alcoholic fatty liver disease (NAFLD)	105	High fasting plasma glucose	3	Rate	1999	0.62082	1.49265	0.0585708
1	Deaths	6	China	3	Both	235	95+ years	1028	Total burden related to Non-alcoholic fatty liver disease (NAFLD)	105	High fasting plasma glucose	1	Number	2000	0.539106	1.27579	0.0503576
1	Deaths	6	China	3	Both	235	95+ years	1028	Total burden related to Non-alcoholic fatty liver disease (NAFLD)	105	High fasting plasma glucose	3	Rate	2000	0.631456	1.49433	0.058984
1	Deaths	6	China	3	Both	235	95+ years	1028	Total burden related to Non-alcoholic fatty liver disease (NAFLD)	105	High fasting plasma glucose	1	Number	2001	0.57843	1.387	0.0532736
1	Deaths	6	China	3	Both	235	95+ years	1028	Total burden related to Non-alcoholic fatty liver disease (NAFLD)	105	High fasting plasma glucose	3	Rate	2001	0.632969	1.51777	0.0582966
1	Deaths	6	China	3	Both	235	95+ years	1028	Total burden related to Non-alcoholic fatty liver disease (NAFLD)	105	High fasting plasma glucose	1	Number	2002	0.62022	1.47428	0.0560559
1	Deaths	6	China	3	Both	235	95+ years	1028	Total burden related to Non-alcoholic fatty liver disease (NAFLD)	105	High fasting plasma glucose	3	Rate	2002	0.641552	1.52499	0.0579838
1	Deaths	6	China	3	Both	235	95+ years	1028	Total burden related to Non-alcoholic fatty liver disease (NAFLD)	105	High fasting plasma glucose	1	Number	2003	0.639512	1.4876	0.0582427
1	Deaths	6	China	3	Both	235	95+ years	1028	Total burden related to Non-alcoholic fatty liver disease (NAFLD)	105	High fasting plasma glucose	3	Rate	2003	0.638485	1.48522	0.0581492
1	Deaths	6	China	3	Both	235	95+ years	1028	Total burden related to Non-alcoholic fatty liver disease (NAFLD)	105	High fasting plasma glucose	1	Number	2004	0.657481	1.56034	0.0612544
1	Deaths	6	China	3	Both	235	95+ years	1028	Total burden related to Non-alcoholic fatty liver disease (NAFLD)	105	High fasting plasma glucose	3	Rate	2004	0.637565	1.51308	0.059399
1	Deaths	6	China	3	Both	235	95+ years	1028	Total burden related to Non-alcoholic fatty liver disease (NAFLD)	105	High fasting plasma glucose	1	Number	2005	0.695114	1.62377	0.0659702
1	Deaths	6	China	3	Both	235	95+ years	1028	Total burden related to Non-alcoholic fatty liver disease (NAFLD)	105	High fasting plasma glucose	3	Rate	2005	0.648108	1.51397	0.0615091
1	Deaths	6	China	3	Both	235	95+ years	1028	Total burden related to Non-alcoholic fatty liver disease (NAFLD)	105	High fasting plasma glucose	1	Number	2006	0.701215	1.63055	0.0636245
1	Deaths	6	China	3	Both	235	95+ years	1028	Total burden related to Non-alcoholic fatty liver disease (NAFLD)	105	High fasting plasma glucose	3	Rate	2006	0.602608	1.40126	0.0546775
1	Deaths	6	China	3	Both	235	95+ years	1028	Total burden related to Non-alcoholic fatty liver disease (NAFLD)	105	High fasting plasma glucose	1	Number	2007	0.813447	1.93226	0.0746922
1	Deaths	6	China	3	Both	235	95+ years	1028	Total burden related to Non-alcoholic fatty liver disease (NAFLD)	105	High fasting plasma glucose	3	Rate	2007	0.620868	1.47481	0.0570092
1	Deaths	6	China	3	Both	235	95+ years	1028	Total burden related to Non-alcoholic fatty liver disease (NAFLD)	105	High fasting plasma glucose	1	Number	2008	1.11419	2.588	0.103934
1	Deaths	6	China	3	Both	235	95+ years	1028	Total burden related to Non-alcoholic fatty liver disease (NAFLD)	105	High fasting plasma glucose	3	Rate	2008	0.751921	1.74653	0.0701406
1	Deaths	6	China	3	Both	235	95+ years	1028	Total burden related to Non-alcoholic fatty liver disease (NAFLD)	105	High fasting plasma glucose	1	Number	2009	1.58797	3.65631	0.150099
1	Deaths	6	China	3	Both	235	95+ years	1028	Total burden related to Non-alcoholic fatty liver disease (NAFLD)	105	High fasting plasma glucose	3	Rate	2009	0.939964	2.16427	0.0888478
1	Deaths	6	China	3	Both	235	95+ years	1028	Total burden related to Non-alcoholic fatty liver disease (NAFLD)	105	High fasting plasma glucose	1	Number	2010	2.0775	4.69512	0.190112
1	Deaths	6	China	3	Both	235	95+ years	1028	Total burden related to Non-alcoholic fatty liver disease (NAFLD)	105	High fasting plasma glucose	3	Rate	2010	1.07574	2.43115	0.0984409
1	Deaths	6	China	3	Both	235	95+ years	1028	Total burden related to Non-alcoholic fatty liver disease (NAFLD)	105	High fasting plasma glucose	1	Number	2011	2.20942	5.09184	0.20435
1	Deaths	6	China	3	Both	235	95+ years	1028	Total burden related to Non-alcoholic fatty liver disease (NAFLD)	105	High fasting plasma glucose	3	Rate	2011	0.999059	2.30244	0.0924032
1	Deaths	6	China	3	Both	235	95+ years	1028	Total burden related to Non-alcoholic fatty liver disease (NAFLD)	105	High fasting plasma glucose	1	Number	2012	2.49778	5.69183	0.223111
1	Deaths	6	China	3	Both	235	95+ years	1028	Total burden related to Non-alcoholic fatty liver disease (NAFLD)	105	High fasting plasma glucose	3	Rate	2012	0.984718	2.24393	0.0879586
1	Deaths	6	China	3	Both	235	95+ years	1028	Total burden related to Non-alcoholic fatty liver disease (NAFLD)	105	High fasting plasma glucose	1	Number	2013	3.3195	7.55103	0.303469
1	Deaths	6	China	3	Both	235	95+ years	1028	Total burden related to Non-alcoholic fatty liver disease (NAFLD)	105	High fasting plasma glucose	3	Rate	2013	1.1429	2.59982	0.104485
1	Deaths	6	China	3	Both	235	95+ years	1028	Total burden related to Non-alcoholic fatty liver disease (NAFLD)	105	High fasting plasma glucose	1	Number	2014	4.28105	9.83969	0.411229
1	Deaths	6	China	3	Both	235	95+ years	1028	Total burden related to Non-alcoholic fatty liver disease (NAFLD)	105	High fasting plasma glucose	3	Rate	2014	1.31476	3.02188	0.126293
1	Deaths	6	China	3	Both	235	95+ years	1028	Total burden related to Non-alcoholic fatty liver disease (NAFLD)	105	High fasting plasma glucose	1	Number	2015	5.0213	11.597	0.474119
1	Deaths	6	China	3	Both	235	95+ years	1028	Total burden related to Non-alcoholic fatty liver disease (NAFLD)	105	High fasting plasma glucose	3	Rate	2015	1.37571	3.17729	0.129897
1	Deaths	6	China	3	Both	235	95+ years	1028	Total burden related to Non-alcoholic fatty liver disease (NAFLD)	105	High fasting plasma glucose	1	Number	2016	5.56668	12.849	0.502984
1	Deaths	6	China	3	Both	235	95+ years	1028	Total burden related to Non-alcoholic fatty liver disease (NAFLD)	105	High fasting plasma glucose	3	Rate	2016	1.36578	3.15248	0.123406
1	Deaths	6	China	3	Both	235	95+ years	1028	Total burden related to Non-alcoholic fatty liver disease (NAFLD)	105	High fasting plasma glucose	1	Number	2017	6.02499	14.123	0.540001
1	Deaths	6	China	3	Both	235	95+ years	1028	Total burden related to Non-alcoholic fatty liver disease (NAFLD)	105	High fasting plasma glucose	3	Rate	2017	1.33599	3.13165	0.11974
1	Deaths	6	China	3	Both	235	95+ years	1028	Total burden related to Non-alcoholic fatty liver disease (NAFLD)	105	High fasting plasma glucose	1	Number	2018	6.44786	15.1731	0.592685
1	Deaths	6	China	3	Both	235	95+ years	1028	Total burden related to Non-alcoholic fatty liver disease (NAFLD)	105	High fasting plasma glucose	3	Rate	2018	1.3031	3.06645	0.11978
1	Deaths	6	China	3	Both	235	95+ years	1028	Total burden related to Non-alcoholic fatty liver disease (NAFLD)	105	High fasting plasma glucose	1	Number	2019	6.81847	16.3767	0.623221
1	Deaths	6	China	3	Both	235	95+ years	1028	Total burden related to Non-alcoholic fatty liver disease (NAFLD)	105	High fasting plasma glucose	3	Rate	2019	1.26204	3.03119	0.115353
1	Deaths	6	China	3	Both	235	95+ years	1028	Total burden related to Non-alcoholic fatty liver disease (NAFLD)	105	High fasting plasma glucose	1	Number	2020	6.83426	15.7036	0.61845
1	Deaths	6	China	3	Both	235	95+ years	1028	Total burden related to Non-alcoholic fatty liver disease (NAFLD)	105	High fasting plasma glucose	3	Rate	2020	1.16027	2.66604	0.104996
1	Deaths	6	China	3	Both	235	95+ years	1028	Total burden related to Non-alcoholic fatty liver disease (NAFLD)	105	High fasting plasma glucose	1	Number	2021	6.64915	15.8775	0.62165
1	Deaths	6	China	3	Both	235	95+ years	1028	Total burden related to Non-alcoholic fatty liver disease (NAFLD)	105	High fasting plasma glucose	3	Rate	2021	1.04039	2.48436	0.0972699
1	Deaths	1	Global	3	Both	10	25-29 years	1028	Total burden related to Non-alcoholic fatty liver disease (NAFLD)	105	High fasting plasma glucose	1	Number	1990	3.00992	6.67221	0.290983
1	Deaths	1	Global	3	Both	10	25-29 years	1028	Total burden related to Non-alcoholic fatty liver disease (NAFLD)	105	High fasting plasma glucose	3	Rate	1990	0.000680025	0.00150744	6.5741e-05
1	Deaths	1	Global	3	Both	10	25-29 years	1028	Total burden related to Non-alcoholic fatty liver disease (NAFLD)	105	High fasting plasma glucose	1	Number	1991	3.17647	7.01983	0.301206
1	Deaths	1	Global	3	Both	10	25-29 years	1028	Total burden related to Non-alcoholic fatty liver disease (NAFLD)	105	High fasting plasma glucose	3	Rate	1991	0.000696989	0.00154031	6.60914e-05
1	Deaths	1	Global	3	Both	10	25-29 years	1028	Total burden related to Non-alcoholic fatty liver disease (NAFLD)	105	High fasting plasma glucose	1	Number	1992	3.44217	7.50582	0.334733
1	Deaths	1	Global	3	Both	10	25-29 years	1028	Total burden related to Non-alcoholic fatty liver disease (NAFLD)	105	High fasting plasma glucose	3	Rate	1992	0.000737208	0.00160752	7.16896e-05
1	Deaths	1	Global	3	Both	10	25-29 years	1028	Total burden related to Non-alcoholic fatty liver disease (NAFLD)	105	High fasting plasma glucose	1	Number	1993	3.62799	7.88874	0.346634
1	Deaths	1	Global	3	Both	10	25-29 years	1028	Total burden related to Non-alcoholic fatty liver disease (NAFLD)	105	High fasting plasma glucose	3	Rate	1993	0.000764146	0.00166157	7.30098e-05
1	Deaths	1	Global	3	Both	10	25-29 years	1028	Total burden related to Non-alcoholic fatty liver disease (NAFLD)	105	High fasting plasma glucose	1	Number	1994	3.82632	8.26579	0.362332
1	Deaths	1	Global	3	Both	10	25-29 years	1028	Total burden related to Non-alcoholic fatty liver disease (NAFLD)	105	High fasting plasma glucose	3	Rate	1994	0.000796628	0.00172091	7.54365e-05
1	Deaths	1	Global	3	Both	10	25-29 years	1028	Total burden related to Non-alcoholic fatty liver disease (NAFLD)	105	High fasting plasma glucose	1	Number	1995	4.03364	8.67321	0.388224
1	Deaths	1	Global	3	Both	10	25-29 years	1028	Total burden related to Non-alcoholic fatty liver disease (NAFLD)	105	High fasting plasma glucose	3	Rate	1995	0.000832279	0.00178958	8.01041e-05
1	Deaths	1	Global	3	Both	10	25-29 years	1028	Total burden related to Non-alcoholic fatty liver disease (NAFLD)	105	High fasting plasma glucose	1	Number	1996	4.14861	8.98445	0.400784
1	Deaths	1	Global	3	Both	10	25-29 years	1028	Total burden related to Non-alcoholic fatty liver disease (NAFLD)	105	High fasting plasma glucose	3	Rate	1996	0.000848218	0.00183695	8.19436e-05
1	Deaths	1	Global	3	Both	10	25-29 years	1028	Total burden related to Non-alcoholic fatty liver disease (NAFLD)	105	High fasting plasma glucose	1	Number	1997	4.20951	9.27553	0.420916
1	Deaths	1	Global	3	Both	10	25-29 years	1028	Total burden related to Non-alcoholic fatty liver disease (NAFLD)	105	High fasting plasma glucose	3	Rate	1997	0.00085431	0.00188245	8.54238e-05
1	Deaths	1	Global	3	Both	10	25-29 years	1028	Total burden related to Non-alcoholic fatty liver disease (NAFLD)	105	High fasting plasma glucose	1	Number	1998	4.27336	9.57164	0.417866
1	Deaths	1	Global	3	Both	10	25-29 years	1028	Total burden related to Non-alcoholic fatty liver disease (NAFLD)	105	High fasting plasma glucose	3	Rate	1998	0.000862048	0.00193085	8.42946e-05
1	Deaths	1	Global	3	Both	10	25-29 years	1028	Total burden related to Non-alcoholic fatty liver disease (NAFLD)	105	High fasting plasma glucose	1	Number	1999	4.33454	9.61298	0.430843
1	Deaths	1	Global	3	Both	10	25-29 years	1028	Total burden related to Non-alcoholic fatty liver disease (NAFLD)	105	High fasting plasma glucose	3	Rate	1999	0.000870789	0.0019312	8.65543e-05
1	Deaths	1	Global	3	Both	10	25-29 years	1028	Total burden related to Non-alcoholic fatty liver disease (NAFLD)	105	High fasting plasma glucose	1	Number	2000	4.29428	9.69297	0.424801
1	Deaths	1	Global	3	Both	10	25-29 years	1028	Total burden related to Non-alcoholic fatty liver disease (NAFLD)	105	High fasting plasma glucose	3	Rate	2000	0.000861013	0.00194346	8.51736e-05
1	Deaths	1	Global	3	Both	10	25-29 years	1028	Total burden related to Non-alcoholic fatty liver disease (NAFLD)	105	High fasting plasma glucose	1	Number	2001	4.26266	9.67511	0.422329
1	Deaths	1	Global	3	Both	10	25-29 years	1028	Total burden related to Non-alcoholic fatty liver disease (NAFLD)	105	High fasting plasma glucose	3	Rate	2001	0.00085477	0.0019401	8.46877e-05
1	Deaths	1	Global	3	Both	10	25-29 years	1028	Total burden related to Non-alcoholic fatty liver disease (NAFLD)	105	High fasting plasma glucose	1	Number	2002	4.0674	9.29783	0.396536
1	Deaths	1	Global	3	Both	10	25-29 years	1028	Total burden related to Non-alcoholic fatty liver disease (NAFLD)	105	High fasting plasma glucose	3	Rate	2002	0.000815996	0.00186532	7.95524e-05
1	Deaths	1	Global	3	Both	10	25-29 years	1028	Total burden related to Non-alcoholic fatty liver disease (NAFLD)	105	High fasting plasma glucose	1	Number	2003	3.82854	8.67249	0.361452
1	Deaths	1	Global	3	Both	10	25-29 years	1028	Total burden related to Non-alcoholic fatty liver disease (NAFLD)	105	High fasting plasma glucose	3	Rate	2003	0.000766913	0.00173723	7.24042e-05
1	Deaths	1	Global	3	Both	10	25-29 years	1028	Total burden related to Non-alcoholic fatty liver disease (NAFLD)	105	High fasting plasma glucose	1	Number	2004	3.80087	8.61996	0.363907
1	Deaths	1	Global	3	Both	10	25-29 years	1028	Total burden related to Non-alcoholic fatty liver disease (NAFLD)	105	High fasting plasma glucose	3	Rate	2004	0.000757125	0.00171708	7.24894e-05
1	Deaths	1	Global	3	Both	10	25-29 years	1028	Total burden related to Non-alcoholic fatty liver disease (NAFLD)	105	High fasting plasma glucose	1	Number	2005	3.82396	8.66133	0.360392
1	Deaths	1	Global	3	Both	10	25-29 years	1028	Total burden related to Non-alcoholic fatty liver disease (NAFLD)	105	High fasting plasma glucose	3	Rate	2005	0.000754068	0.00170797	7.10677e-05
1	Deaths	1	Global	3	Both	10	25-29 years	1028	Total burden related to Non-alcoholic fatty liver disease (NAFLD)	105	High fasting plasma glucose	1	Number	2006	3.829	8.75851	0.355301
1	Deaths	1	Global	3	Both	10	25-29 years	1028	Total burden related to Non-alcoholic fatty liver disease (NAFLD)	105	High fasting plasma glucose	3	Rate	2006	0.00074532	0.00170485	6.91596e-05
1	Deaths	1	Global	3	Both	10	25-29 years	1028	Total burden related to Non-alcoholic fatty liver disease (NAFLD)	105	High fasting plasma glucose	1	Number	2007	3.93688	8.95752	0.357179
1	Deaths	1	Global	3	Both	10	25-29 years	1028	Total burden related to Non-alcoholic fatty liver disease (NAFLD)	105	High fasting plasma glucose	3	Rate	2007	0.000754579	0.00171688	6.84602e-05
1	Deaths	1	Global	3	Both	10	25-29 years	1028	Total burden related to Non-alcoholic fatty liver disease (NAFLD)	105	High fasting plasma glucose	1	Number	2008	4.18458	9.42522	0.384214
1	Deaths	1	Global	3	Both	10	25-29 years	1028	Total burden related to Non-alcoholic fatty liver disease (NAFLD)	105	High fasting plasma glucose	3	Rate	2008	0.000787444	0.00177361	7.23005e-05
1	Deaths	1	Global	3	Both	10	25-29 years	1028	Total burden related to Non-alcoholic fatty liver disease (NAFLD)	105	High fasting plasma glucose	1	Number	2009	4.48182	10.2705	0.411828
1	Deaths	1	Global	3	Both	10	25-29 years	1028	Total burden related to Non-alcoholic fatty liver disease (NAFLD)	105	High fasting plasma glucose	3	Rate	2009	0.000826116	0.00189312	7.59107e-05
1	Deaths	1	Global	3	Both	10	25-29 years	1028	Total burden related to Non-alcoholic fatty liver disease (NAFLD)	105	High fasting plasma glucose	1	Number	2010	4.71671	10.7228	0.433668
1	Deaths	1	Global	3	Both	10	25-29 years	1028	Total burden related to Non-alcoholic fatty liver disease (NAFLD)	105	High fasting plasma glucose	3	Rate	2010	0.000850683	0.0019339	7.82143e-05
1	Deaths	1	Global	3	Both	10	25-29 years	1028	Total burden related to Non-alcoholic fatty liver disease (NAFLD)	105	High fasting plasma glucose	1	Number	2011	4.85712	11.0112	0.436765
1	Deaths	1	Global	3	Both	10	25-29 years	1028	Total burden related to Non-alcoholic fatty liver disease (NAFLD)	105	High fasting plasma glucose	3	Rate	2011	0.000855807	0.00194012	7.69563e-05
1	Deaths	1	Global	3	Both	10	25-29 years	1028	Total burden related to Non-alcoholic fatty liver disease (NAFLD)	105	High fasting plasma glucose	1	Number	2012	5.07905	11.3527	0.465515
1	Deaths	1	Global	3	Both	10	25-29 years	1028	Total burden related to Non-alcoholic fatty liver disease (NAFLD)	105	High fasting plasma glucose	3	Rate	2012	0.000874528	0.00195475	8.01541e-05
1	Deaths	1	Global	3	Both	10	25-29 years	1028	Total burden related to Non-alcoholic fatty liver disease (NAFLD)	105	High fasting plasma glucose	1	Number	2013	5.42631	12.2424	0.512769
1	Deaths	1	Global	3	Both	10	25-29 years	1028	Total burden related to Non-alcoholic fatty liver disease (NAFLD)	105	High fasting plasma glucose	3	Rate	2013	0.000915933	0.00206645	8.65528e-05
1	Deaths	1	Global	3	Both	10	25-29 years	1028	Total burden related to Non-alcoholic fatty liver disease (NAFLD)	105	High fasting plasma glucose	1	Number	2014	5.7214	12.8518	0.543645
1	Deaths	1	Global	3	Both	10	25-29 years	1028	Total burden related to Non-alcoholic fatty liver disease (NAFLD)	105	High fasting plasma glucose	3	Rate	2014	0.000951551	0.00213744	9.0416e-05
1	Deaths	1	Global	3	Both	10	25-29 years	1028	Total burden related to Non-alcoholic fatty liver disease (NAFLD)	105	High fasting plasma glucose	1	Number	2015	5.93366	13.3064	0.561966
1	Deaths	1	Global	3	Both	10	25-29 years	1028	Total burden related to Non-alcoholic fatty liver disease (NAFLD)	105	High fasting plasma glucose	3	Rate	2015	0.000978434	0.00219416	9.26656e-05
1	Deaths	1	Global	3	Both	10	25-29 years	1028	Total burden related to Non-alcoholic fatty liver disease (NAFLD)	105	High fasting plasma glucose	1	Number	2016	6.09354	13.7729	0.58934
1	Deaths	1	Global	3	Both	10	25-29 years	1028	Total burden related to Non-alcoholic fatty liver disease (NAFLD)	105	High fasting plasma glucose	3	Rate	2016	0.00100361	0.00226841	9.70651e-05
1	Deaths	1	Global	3	Both	10	25-29 years	1028	Total burden related to Non-alcoholic fatty liver disease (NAFLD)	105	High fasting plasma glucose	1	Number	2017	6.2275	13.8591	0.597872
1	Deaths	1	Global	3	Both	10	25-29 years	1028	Total burden related to Non-alcoholic fatty liver disease (NAFLD)	105	High fasting plasma glucose	3	Rate	2017	0.0010298	0.00229177	9.88657e-05
1	Deaths	1	Global	3	Both	10	25-29 years	1028	Total burden related to Non-alcoholic fatty liver disease (NAFLD)	105	High fasting plasma glucose	1	Number	2018	6.29527	14.196	0.587027
1	Deaths	1	Global	3	Both	10	25-29 years	1028	Total burden related to Non-alcoholic fatty liver disease (NAFLD)	105	High fasting plasma glucose	3	Rate	2018	0.00104834	0.00236404	9.77567e-05
1	Deaths	1	Global	3	Both	10	25-29 years	1028	Total burden related to Non-alcoholic fatty liver disease (NAFLD)	105	High fasting plasma glucose	1	Number	2019	6.30536	14.2508	0.607892
1	Deaths	1	Global	3	Both	10	25-29 years	1028	Total burden related to Non-alcoholic fatty liver disease (NAFLD)	105	High fasting plasma glucose	3	Rate	2019	0.00105864	0.00239264	0.000102062
1	Deaths	1	Global	3	Both	10	25-29 years	1028	Total burden related to Non-alcoholic fatty liver disease (NAFLD)	105	High fasting plasma glucose	1	Number	2020	6.32113	14.4559	0.601812
1	Deaths	1	Global	3	Both	10	25-29 years	1028	Total burden related to Non-alcoholic fatty liver disease (NAFLD)	105	High fasting plasma glucose	3	Rate	2020	0.00106947	0.00244579	0.000101821
1	Deaths	1	Global	3	Both	10	25-29 years	1028	Total burden related to Non-alcoholic fatty liver disease (NAFLD)	105	High fasting plasma glucose	1	Number	2021	6.46239	14.7525	0.641545
1	Deaths	1	Global	3	Both	10	25-29 years	1028	Total burden related to Non-alcoholic fatty liver disease (NAFLD)	105	High fasting plasma glucose	3	Rate	2021	0.00109841	0.00250746	0.000109043
1	Deaths	1	Global	3	Both	11	30-34 years	1028	Total burden related to Non-alcoholic fatty liver disease (NAFLD)	105	High fasting plasma glucose	1	Number	1990	5.99696	13.5494	0.54403
1	Deaths	1	Global	3	Both	11	30-34 years	1028	Total burden related to Non-alcoholic fatty liver disease (NAFLD)	105	High fasting plasma glucose	3	Rate	1990	0.00155594	0.00351548	0.000141151
1	Deaths	1	Global	3	Both	11	30-34 years	1028	Total burden related to Non-alcoholic fatty liver disease (NAFLD)	105	High fasting plasma glucose	1	Number	1991	6.04169	13.502	0.553338
1	Deaths	1	Global	3	Both	11	30-34 years	1028	Total burden related to Non-alcoholic fatty liver disease (NAFLD)	105	High fasting plasma glucose	3	Rate	1991	0.00154692	0.00345707	0.000141678
1	Deaths	1	Global	3	Both	11	30-34 years	1028	Total burden related to Non-alcoholic fatty liver disease (NAFLD)	105	High fasting plasma glucose	1	Number	1992	6.35813	14.5242	0.580405
1	Deaths	1	Global	3	Both	11	30-34 years	1028	Total burden related to Non-alcoholic fatty liver disease (NAFLD)	105	High fasting plasma glucose	3	Rate	1992	0.00159386	0.00364093	0.000145496
1	Deaths	1	Global	3	Both	11	30-34 years	1028	Total burden related to Non-alcoholic fatty liver disease (NAFLD)	105	High fasting plasma glucose	1	Number	1993	6.77048	15.3527	0.659203
1	Deaths	1	Global	3	Both	11	30-34 years	1028	Total burden related to Non-alcoholic fatty liver disease (NAFLD)	105	High fasting plasma glucose	3	Rate	1993	0.00164596	0.00373238	0.000160258
1	Deaths	1	Global	3	Both	11	30-34 years	1028	Total burden related to Non-alcoholic fatty liver disease (NAFLD)	105	High fasting plasma glucose	1	Number	1994	7.37615	16.6891	0.696978
1	Deaths	1	Global	3	Both	11	30-34 years	1028	Total burden related to Non-alcoholic fatty liver disease (NAFLD)	105	High fasting plasma glucose	3	Rate	1994	0.00173291	0.00392083	0.000163744
1	Deaths	1	Global	3	Both	11	30-34 years	1028	Total burden related to Non-alcoholic fatty liver disease (NAFLD)	105	High fasting plasma glucose	1	Number	1995	8.08604	17.982	0.777735
1	Deaths	1	Global	3	Both	11	30-34 years	1028	Total burden related to Non-alcoholic fatty liver disease (NAFLD)	105	High fasting plasma glucose	3	Rate	1995	0.0018388	0.00408917	0.00017686
1	Deaths	1	Global	3	Both	11	30-34 years	1028	Total burden related to Non-alcoholic fatty liver disease (NAFLD)	105	High fasting plasma glucose	1	Number	1996	8.63016	19.3715	0.844624
1	Deaths	1	Global	3	Both	11	30-34 years	1028	Total burden related to Non-alcoholic fatty liver disease (NAFLD)	105	High fasting plasma glucose	3	Rate	1996	0.00190927	0.0042856	0.000186858
1	Deaths	1	Global	3	Both	11	30-34 years	1028	Total burden related to Non-alcoholic fatty liver disease (NAFLD)	105	High fasting plasma glucose	1	Number	1997	9.09601	20.1288	0.909706
1	Deaths	1	Global	3	Both	11	30-34 years	1028	Total burden related to Non-alcoholic fatty liver disease (NAFLD)	105	High fasting plasma glucose	3	Rate	1997	0.00196766	0.0043543	0.000196789
1	Deaths	1	Global	3	Both	11	30-34 years	1028	Total burden related to Non-alcoholic fatty liver disease (NAFLD)	105	High fasting plasma glucose	1	Number	1998	9.56004	21.7789	0.962545
1	Deaths	1	Global	3	Both	11	30-34 years	1028	Total burden related to Non-alcoholic fatty liver disease (NAFLD)	105	High fasting plasma glucose	3	Rate	1998	0.00203652	0.00463942	0.000205045
1	Deaths	1	Global	3	Both	11	30-34 years	1028	Total burden related to Non-alcoholic fatty liver disease (NAFLD)	105	High fasting plasma glucose	1	Number	1999	9.88948	22.2582	1.00697
1	Deaths	1	Global	3	Both	11	30-34 years	1028	Total burden related to Non-alcoholic fatty liver disease (NAFLD)	105	High fasting plasma glucose	3	Rate	1999	0.0020834	0.00468911	0.000212138
1	Deaths	1	Global	3	Both	11	30-34 years	1028	Total burden related to Non-alcoholic fatty liver disease (NAFLD)	105	High fasting plasma glucose	1	Number	2000	10.086	22.877	0.988328
1	Deaths	1	Global	3	Both	11	30-34 years	1028	Total burden related to Non-alcoholic fatty liver disease (NAFLD)	105	High fasting plasma glucose	3	Rate	2000	0.00210519	0.00477499	0.000206288
1	Deaths	1	Global	3	Both	11	30-34 years	1028	Total burden related to Non-alcoholic fatty liver disease (NAFLD)	105	High fasting plasma glucose	1	Number	2001	10.1396	22.4921	1.02039
1	Deaths	1	Global	3	Both	11	30-34 years	1028	Total burden related to Non-alcoholic fatty liver disease (NAFLD)	105	High fasting plasma glucose	3	Rate	2001	0.00209475	0.00464666	0.000210803
1	Deaths	1	Global	3	Both	11	30-34 years	1028	Total burden related to Non-alcoholic fatty liver disease (NAFLD)	105	High fasting plasma glucose	1	Number	2002	9.63117	21.4948	0.942258
1	Deaths	1	Global	3	Both	11	30-34 years	1028	Total burden related to Non-alcoholic fatty liver disease (NAFLD)	105	High fasting plasma glucose	3	Rate	2002	0.00197168	0.00440038	0.000192898
1	Deaths	1	Global	3	Both	11	30-34 years	1028	Total burden related to Non-alcoholic fatty liver disease (NAFLD)	105	High fasting plasma glucose	1	Number	2003	9.11754	20.3071	0.844474
1	Deaths	1	Global	3	Both	11	30-34 years	1028	Total burden related to Non-alcoholic fatty liver disease (NAFLD)	105	High fasting plasma glucose	3	Rate	2003	0.00185191	0.0041247	0.000171526
1	Deaths	1	Global	3	Both	11	30-34 years	1028	Total burden related to Non-alcoholic fatty liver disease (NAFLD)	105	High fasting plasma glucose	1	Number	2004	9.00047	20.1035	0.838552
1	Deaths	1	Global	3	Both	11	30-34 years	1028	Total burden related to Non-alcoholic fatty liver disease (NAFLD)	105	High fasting plasma glucose	3	Rate	2004	0.00181729	0.00405912	0.000169312
1	Deaths	1	Global	3	Both	11	30-34 years	1028	Total burden related to Non-alcoholic fatty liver disease (NAFLD)	105	High fasting plasma glucose	1	Number	2005	8.85176	19.9338	0.801283
1	Deaths	1	Global	3	Both	11	30-34 years	1028	Total burden related to Non-alcoholic fatty liver disease (NAFLD)	105	High fasting plasma glucose	3	Rate	2005	0.00178076	0.00401021	0.000161199
1	Deaths	1	Global	3	Both	11	30-34 years	1028	Total burden related to Non-alcoholic fatty liver disease (NAFLD)	105	High fasting plasma glucose	1	Number	2006	8.71446	19.5964	0.785306
1	Deaths	1	Global	3	Both	11	30-34 years	1028	Total burden related to Non-alcoholic fatty liver disease (NAFLD)	105	High fasting plasma glucose	3	Rate	2006	0.0017505	0.00393638	0.000157747
1	Deaths	1	Global	3	Both	11	30-34 years	1028	Total burden related to Non-alcoholic fatty liver disease (NAFLD)	105	High fasting plasma glucose	1	Number	2007	8.80619	20.0154	0.781557
1	Deaths	1	Global	3	Both	11	30-34 years	1028	Total burden related to Non-alcoholic fatty liver disease (NAFLD)	105	High fasting plasma glucose	3	Rate	2007	0.00176731	0.00401688	0.00015685
1	Deaths	1	Global	3	Both	11	30-34 years	1028	Total burden related to Non-alcoholic fatty liver disease (NAFLD)	105	High fasting plasma glucose	1	Number	2008	9.20794	20.8206	0.834064
1	Deaths	1	Global	3	Both	11	30-34 years	1028	Total burden related to Non-alcoholic fatty liver disease (NAFLD)	105	High fasting plasma glucose	3	Rate	2008	0.00184261	0.00416641	0.000166905
1	Deaths	1	Global	3	Both	11	30-34 years	1028	Total burden related to Non-alcoholic fatty liver disease (NAFLD)	105	High fasting plasma glucose	1	Number	2009	9.6779	21.8092	0.86295
1	Deaths	1	Global	3	Both	11	30-34 years	1028	Total burden related to Non-alcoholic fatty liver disease (NAFLD)	105	High fasting plasma glucose	3	Rate	2009	0.00192366	0.00433497	0.000171527
1	Deaths	1	Global	3	Both	11	30-34 years	1028	Total burden related to Non-alcoholic fatty liver disease (NAFLD)	105	High fasting plasma glucose	1	Number	2010	9.94533	22.2405	0.878669
1	Deaths	1	Global	3	Both	11	30-34 years	1028	Total burden related to Non-alcoholic fatty liver disease (NAFLD)	105	High fasting plasma glucose	3	Rate	2010	0.00195674	0.0043758	0.000172877
1	Deaths	1	Global	3	Both	11	30-34 years	1028	Total burden related to Non-alcoholic fatty liver disease (NAFLD)	105	High fasting plasma glucose	1	Number	2011	9.91456	22.4009	0.865646
1	Deaths	1	Global	3	Both	11	30-34 years	1028	Total burden related to Non-alcoholic fatty liver disease (NAFLD)	105	High fasting plasma glucose	3	Rate	2011	0.00192716	0.00435422	0.000168262
1	Deaths	1	Global	3	Both	11	30-34 years	1028	Total burden related to Non-alcoholic fatty liver disease (NAFLD)	105	High fasting plasma glucose	1	Number	2012	10.0699	22.6116	0.905243
1	Deaths	1	Global	3	Both	11	30-34 years	1028	Total burden related to Non-alcoholic fatty liver disease (NAFLD)	105	High fasting plasma glucose	3	Rate	2012	0.00192937	0.00433234	0.000173443
1	Deaths	1	Global	3	Both	11	30-34 years	1028	Total burden related to Non-alcoholic fatty liver disease (NAFLD)	105	High fasting plasma glucose	1	Number	2013	10.6599	24.1153	0.990747
1	Deaths	1	Global	3	Both	11	30-34 years	1028	Total burden related to Non-alcoholic fatty liver disease (NAFLD)	105	High fasting plasma glucose	3	Rate	2013	0.00200809	0.00454276	0.000186634
1	Deaths	1	Global	3	Both	11	30-34 years	1028	Total burden related to Non-alcoholic fatty liver disease (NAFLD)	105	High fasting plasma glucose	1	Number	2014	11.2833	25.4545	1.04678
1	Deaths	1	Global	3	Both	11	30-34 years	1028	Total burden related to Non-alcoholic fatty liver disease (NAFLD)	105	High fasting plasma glucose	3	Rate	2014	0.0020853	0.00470431	0.000193459
1	Deaths	1	Global	3	Both	11	30-34 years	1028	Total burden related to Non-alcoholic fatty liver disease (NAFLD)	105	High fasting plasma glucose	1	Number	2015	11.8733	26.4789	1.08651
1	Deaths	1	Global	3	Both	11	30-34 years	1028	Total burden related to Non-alcoholic fatty liver disease (NAFLD)	105	High fasting plasma glucose	3	Rate	2015	0.00214843	0.00479126	0.000196601
1	Deaths	1	Global	3	Both	11	30-34 years	1028	Total burden related to Non-alcoholic fatty liver disease (NAFLD)	105	High fasting plasma glucose	1	Number	2016	12.5588	27.672	1.17635
1	Deaths	1	Global	3	Both	11	30-34 years	1028	Total burden related to Non-alcoholic fatty liver disease (NAFLD)	105	High fasting plasma glucose	3	Rate	2016	0.00222003	0.00489161	0.000207944
1	Deaths	1	Global	3	Both	11	30-34 years	1028	Total burden related to Non-alcoholic fatty liver disease (NAFLD)	105	High fasting plasma glucose	1	Number	2017	13.3685	29.538	1.20799
1	Deaths	1	Global	3	Both	11	30-34 years	1028	Total burden related to Non-alcoholic fatty liver disease (NAFLD)	105	High fasting plasma glucose	3	Rate	2017	0.00230963	0.00510317	0.0002087
1	Deaths	1	Global	3	Both	11	30-34 years	1028	Total burden related to Non-alcoholic fatty liver disease (NAFLD)	105	High fasting plasma glucose	1	Number	2018	14.0932	31.1814	1.30426
1	Deaths	1	Global	3	Both	11	30-34 years	1028	Total burden related to Non-alcoholic fatty liver disease (NAFLD)	105	High fasting plasma glucose	3	Rate	2018	0.0023873	0.00528193	0.000220934
1	Deaths	1	Global	3	Both	11	30-34 years	1028	Total burden related to Non-alcoholic fatty liver disease (NAFLD)	105	High fasting plasma glucose	1	Number	2019	14.6169	32.243	1.3346
1	Deaths	1	Global	3	Both	11	30-34 years	1028	Total burden related to Non-alcoholic fatty liver disease (NAFLD)	105	High fasting plasma glucose	3	Rate	2019	0.00243996	0.00538224	0.000222781
1	Deaths	1	Global	3	Both	11	30-34 years	1028	Total burden related to Non-alcoholic fatty liver disease (NAFLD)	105	High fasting plasma glucose	1	Number	2020	14.9833	33.6583	1.40333
1	Deaths	1	Global	3	Both	11	30-34 years	1028	Total burden related to Non-alcoholic fatty liver disease (NAFLD)	105	High fasting plasma glucose	3	Rate	2020	0.00248053	0.00557224	0.000232326
1	Deaths	1	Global	3	Both	11	30-34 years	1028	Total burden related to Non-alcoholic fatty liver disease (NAFLD)	105	High fasting plasma glucose	1	Number	2021	15.3622	34.0305	1.48684
1	Deaths	1	Global	3	Both	11	30-34 years	1028	Total burden related to Non-alcoholic fatty liver disease (NAFLD)	105	High fasting plasma glucose	3	Rate	2021	0.00254138	0.00562972	0.000245971
1	Deaths	1	Global	3	Both	12	35-39 years	1028	Total burden related to Non-alcoholic fatty liver disease (NAFLD)	105	High fasting plasma glucose	1	Number	1990	13.0249	28.271	1.01519
1	Deaths	1	Global	3	Both	12	35-39 years	1028	Total burden related to Non-alcoholic fatty liver disease (NAFLD)	105	High fasting plasma glucose	3	Rate	1990	0.0036977	0.00802596	0.000288207
1	Deaths	1	Global	3	Both	12	35-39 years	1028	Total burden related to Non-alcoholic fatty liver disease (NAFLD)	105	High fasting plasma glucose	1	Number	1991	13.3928	29.2058	1.07325
1	Deaths	1	Global	3	Both	12	35-39 years	1028	Total burden related to Non-alcoholic fatty liver disease (NAFLD)	105	High fasting plasma glucose	3	Rate	1991	0.00370897	0.00808819	0.000297223
1	Deaths	1	Global	3	Both	12	35-39 years	1028	Total burden related to Non-alcoholic fatty liver disease (NAFLD)	105	High fasting plasma glucose	1	Number	1992	13.7913	30.3497	1.07649
1	Deaths	1	Global	3	Both	12	35-39 years	1028	Total burden related to Non-alcoholic fatty liver disease (NAFLD)	105	High fasting plasma glucose	3	Rate	1992	0.00374362	0.00823837	0.000292212
1	Deaths	1	Global	3	Both	12	35-39 years	1028	Total burden related to Non-alcoholic fatty liver disease (NAFLD)	105	High fasting plasma glucose	1	Number	1993	13.9583	29.6405	1.08949
1	Deaths	1	Global	3	Both	12	35-39 years	1028	Total burden related to Non-alcoholic fatty liver disease (NAFLD)	105	High fasting plasma glucose	3	Rate	1993	0.00373907	0.00793993	0.000291846
1	Deaths	1	Global	3	Both	12	35-39 years	1028	Total burden related to Non-alcoholic fatty liver disease (NAFLD)	105	High fasting plasma glucose	1	Number	1994	14.1874	30.4113	1.1083
1	Deaths	1	Global	3	Both	12	35-39 years	1028	Total burden related to Non-alcoholic fatty liver disease (NAFLD)	105	High fasting plasma glucose	3	Rate	1994	0.00376848	0.00807793	0.000294389
1	Deaths	1	Global	3	Both	12	35-39 years	1028	Total burden related to Non-alcoholic fatty liver disease (NAFLD)	105	High fasting plasma glucose	1	Number	1995	14.437	31.9987	1.12692
1	Deaths	1	Global	3	Both	12	35-39 years	1028	Total burden related to Non-alcoholic fatty liver disease (NAFLD)	105	High fasting plasma glucose	3	Rate	1995	0.00380419	0.00843175	0.000296947
1	Deaths	1	Global	3	Both	12	35-39 years	1028	Total burden related to Non-alcoholic fatty liver disease (NAFLD)	105	High fasting plasma glucose	1	Number	1996	14.6576	32.0305	1.14388
1	Deaths	1	Global	3	Both	12	35-39 years	1028	Total burden related to Non-alcoholic fatty liver disease (NAFLD)	105	High fasting plasma glucose	3	Rate	1996	0.00381127	0.0083286	0.000297433
1	Deaths	1	Global	3	Both	12	35-39 years	1028	Total burden related to Non-alcoholic fatty liver disease (NAFLD)	105	High fasting plasma glucose	1	Number	1997	15.1041	32.4951	1.19594
1	Deaths	1	Global	3	Both	12	35-39 years	1028	Total burden related to Non-alcoholic fatty liver disease (NAFLD)	105	High fasting plasma glucose	3	Rate	1997	0.00384302	0.0082679	0.000304289
1	Deaths	1	Global	3	Both	12	35-39 years	1028	Total burden related to Non-alcoholic fatty liver disease (NAFLD)	105	High fasting plasma glucose	1	Number	1998	16.4289	35.8779	1.3197
1	Deaths	1	Global	3	Both	12	35-39 years	1028	Total burden related to Non-alcoholic fatty liver disease (NAFLD)	105	High fasting plasma glucose	3	Rate	1998	0.0040507	0.00884605	0.000325386
1	Deaths	1	Global	3	Both	12	35-39 years	1028	Total burden related to Non-alcoholic fatty liver disease (NAFLD)	105	High fasting plasma glucose	1	Number	1999	18.3738	39.7365	1.56201
1	Deaths	1	Global	3	Both	12	35-39 years	1028	Total burden related to Non-alcoholic fatty liver disease (NAFLD)	105	High fasting plasma glucose	3	Rate	1999	0.00437392	0.00945935	0.000371841
1	Deaths	1	Global	3	Both	12	35-39 years	1028	Total burden related to Non-alcoholic fatty liver disease (NAFLD)	105	High fasting plasma glucose	1	Number	2000	20.1952	43.5642	1.68034
1	Deaths	1	Global	3	Both	12	35-39 years	1028	Total burden related to Non-alcoholic fatty liver disease (NAFLD)	105	High fasting plasma glucose	3	Rate	2000	0.00464945	0.0100296	0.000386857
1	Deaths	1	Global	3	Both	12	35-39 years	1028	Total burden related to Non-alcoholic fatty liver disease (NAFLD)	105	High fasting plasma glucose	1	Number	2001	21.4917	46.6589	1.84141
1	Deaths	1	Global	3	Both	12	35-39 years	1028	Total burden related to Non-alcoholic fatty liver disease (NAFLD)	105	High fasting plasma glucose	3	Rate	2001	0.00481175	0.0104464	0.000412271
1	Deaths	1	Global	3	Both	12	35-39 years	1028	Total burden related to Non-alcoholic fatty liver disease (NAFLD)	105	High fasting plasma glucose	1	Number	2002	21.5167	46.3116	1.80639
1	Deaths	1	Global	3	Both	12	35-39 years	1028	Total burden related to Non-alcoholic fatty liver disease (NAFLD)	105	High fasting plasma glucose	3	Rate	2002	0.00470859	0.0101346	0.000395299
1	Deaths	1	Global	3	Both	12	35-39 years	1028	Total burden related to Non-alcoholic fatty liver disease (NAFLD)	105	High fasting plasma glucose	1	Number	2003	21.2474	46.6831	1.75911
1	Deaths	1	Global	3	Both	12	35-39 years	1028	Total burden related to Non-alcoholic fatty liver disease (NAFLD)	105	High fasting plasma glucose	3	Rate	2003	0.00457598	0.010054	0.000378855
1	Deaths	1	Global	3	Both	12	35-39 years	1028	Total burden related to Non-alcoholic fatty liver disease (NAFLD)	105	High fasting plasma glucose	1	Number	2004	21.1644	46.0304	1.76676
1	Deaths	1	Global	3	Both	12	35-39 years	1028	Total burden related to Non-alcoholic fatty liver disease (NAFLD)	105	High fasting plasma glucose	3	Rate	2004	0.0045035	0.00979465	0.000375942
1	Deaths	1	Global	3	Both	12	35-39 years	1028	Total burden related to Non-alcoholic fatty liver disease (NAFLD)	105	High fasting plasma glucose	1	Number	2005	21.4529	46.8781	1.77909
1	Deaths	1	Global	3	Both	12	35-39 years	1028	Total burden related to Non-alcoholic fatty liver disease (NAFLD)	105	High fasting plasma glucose	3	Rate	2005	0.00451796	0.00987248	0.000374673
1	Deaths	1	Global	3	Both	12	35-39 years	1028	Total burden related to Non-alcoholic fatty liver disease (NAFLD)	105	High fasting plasma glucose	1	Number	2006	21.8454	47.7225	1.85854
1	Deaths	1	Global	3	Both	12	35-39 years	1028	Total burden related to Non-alcoholic fatty liver disease (NAFLD)	105	High fasting plasma glucose	3	Rate	2006	0.00454868	0.00993684	0.000386987
1	Deaths	1	Global	3	Both	12	35-39 years	1028	Total burden related to Non-alcoholic fatty liver disease (NAFLD)	105	High fasting plasma glucose	1	Number	2007	22.5028	50.1243	1.87766
1	Deaths	1	Global	3	Both	12	35-39 years	1028	Total burden related to Non-alcoholic fatty liver disease (NAFLD)	105	High fasting plasma glucose	3	Rate	2007	0.00463851	0.0103321	0.000387042
1	Deaths	1	Global	3	Both	12	35-39 years	1028	Total burden related to Non-alcoholic fatty liver disease (NAFLD)	105	High fasting plasma glucose	1	Number	2008	23.3444	51.5862	1.94745
1	Deaths	1	Global	3	Both	12	35-39 years	1028	Total burden related to Non-alcoholic fatty liver disease (NAFLD)	105	High fasting plasma glucose	3	Rate	2008	0.00476954	0.0105397	0.000397886
1	Deaths	1	Global	3	Both	12	35-39 years	1028	Total burden related to Non-alcoholic fatty liver disease (NAFLD)	105	High fasting plasma glucose	1	Number	2009	23.5522	52.0115	1.9334
1	Deaths	1	Global	3	Both	12	35-39 years	1028	Total burden related to Non-alcoholic fatty liver disease (NAFLD)	105	High fasting plasma glucose	3	Rate	2009	0.00477924	0.0105542	0.000392328
1	Deaths	1	Global	3	Both	12	35-39 years	1028	Total burden related to Non-alcoholic fatty liver disease (NAFLD)	105	High fasting plasma glucose	1	Number	2010	23.5034	51.8205	1.87397
1	Deaths	1	Global	3	Both	12	35-39 years	1028	Total burden related to Non-alcoholic fatty liver disease (NAFLD)	105	High fasting plasma glucose	3	Rate	2010	0.00475054	0.010474	0.00037877
1	Deaths	1	Global	3	Both	12	35-39 years	1028	Total burden related to Non-alcoholic fatty liver disease (NAFLD)	105	High fasting plasma glucose	1	Number	2011	22.7395	48.9834	1.80961
1	Deaths	1	Global	3	Both	12	35-39 years	1028	Total burden related to Non-alcoholic fatty liver disease (NAFLD)	105	High fasting plasma glucose	3	Rate	2011	0.00459062	0.00988868	0.000365321
1	Deaths	1	Global	3	Both	12	35-39 years	1028	Total burden related to Non-alcoholic fatty liver disease (NAFLD)	105	High fasting plasma glucose	1	Number	2012	22.4607	48.8967	1.83096
1	Deaths	1	Global	3	Both	12	35-39 years	1028	Total burden related to Non-alcoholic fatty liver disease (NAFLD)	105	High fasting plasma glucose	3	Rate	2012	0.00453246	0.0098671	0.000369479
1	Deaths	1	Global	3	Both	12	35-39 years	1028	Total burden related to Non-alcoholic fatty liver disease (NAFLD)	105	High fasting plasma glucose	1	Number	2013	22.8983	51.2395	1.91366
1	Deaths	1	Global	3	Both	12	35-39 years	1028	Total burden related to Non-alcoholic fatty liver disease (NAFLD)	105	High fasting plasma glucose	3	Rate	2013	0.00461163	0.0103194	0.000385404
1	Deaths	1	Global	3	Both	12	35-39 years	1028	Total burden related to Non-alcoholic fatty liver disease (NAFLD)	105	High fasting plasma glucose	1	Number	2014	23.3563	50.5635	1.87564
1	Deaths	1	Global	3	Both	12	35-39 years	1028	Total burden related to Non-alcoholic fatty liver disease (NAFLD)	105	High fasting plasma glucose	3	Rate	2014	0.00467752	0.0101263	0.000375631
1	Deaths	1	Global	3	Both	12	35-39 years	1028	Total burden related to Non-alcoholic fatty liver disease (NAFLD)	105	High fasting plasma glucose	1	Number	2015	23.7992	52.4646	1.91812
1	Deaths	1	Global	3	Both	12	35-39 years	1028	Total burden related to Non-alcoholic fatty liver disease (NAFLD)	105	High fasting plasma glucose	3	Rate	2015	0.00471975	0.0104045	0.000380393
1	Deaths	1	Global	3	Both	12	35-39 years	1028	Total burden related to Non-alcoholic fatty liver disease (NAFLD)	105	High fasting plasma glucose	1	Number	2016	24.5615	53.8091	2.02721
1	Deaths	1	Global	3	Both	12	35-39 years	1028	Total burden related to Non-alcoholic fatty liver disease (NAFLD)	105	High fasting plasma glucose	3	Rate	2016	0.00481195	0.010542	0.000397159
1	Deaths	1	Global	3	Both	12	35-39 years	1028	Total burden related to Non-alcoholic fatty liver disease (NAFLD)	105	High fasting plasma glucose	1	Number	2017	25.9361	58.2158	2.14492
1	Deaths	1	Global	3	Both	12	35-39 years	1028	Total burden related to Non-alcoholic fatty liver disease (NAFLD)	105	High fasting plasma glucose	3	Rate	2017	0.00500907	0.0112433	0.00041425
1	Deaths	1	Global	3	Both	12	35-39 years	1028	Total burden related to Non-alcoholic fatty liver disease (NAFLD)	105	High fasting plasma glucose	1	Number	2018	26.9974	59.754	2.28818
1	Deaths	1	Global	3	Both	12	35-39 years	1028	Total burden related to Non-alcoholic fatty liver disease (NAFLD)	105	High fasting plasma glucose	3	Rate	2018	0.00512706	0.0113479	0.000434548
1	Deaths	1	Global	3	Both	12	35-39 years	1028	Total burden related to Non-alcoholic fatty liver disease (NAFLD)	105	High fasting plasma glucose	1	Number	2019	28.1007	62.7771	2.38084
1	Deaths	1	Global	3	Both	12	35-39 years	1028	Total burden related to Non-alcoholic fatty liver disease (NAFLD)	105	High fasting plasma glucose	3	Rate	2019	0.0052359	0.011697	0.000443614
1	Deaths	1	Global	3	Both	12	35-39 years	1028	Total burden related to Non-alcoholic fatty liver disease (NAFLD)	105	High fasting plasma glucose	1	Number	2020	29.5782	66.5871	2.60154
1	Deaths	1	Global	3	Both	12	35-39 years	1028	Total burden related to Non-alcoholic fatty liver disease (NAFLD)	105	High fasting plasma glucose	3	Rate	2020	0.00539671	0.0121492	0.000474665
1	Deaths	1	Global	3	Both	12	35-39 years	1028	Total burden related to Non-alcoholic fatty liver disease (NAFLD)	105	High fasting plasma glucose	1	Number	2021	31.014	69.1664	2.74888
1	Deaths	1	Global	3	Both	12	35-39 years	1028	Total burden related to Non-alcoholic fatty liver disease (NAFLD)	105	High fasting plasma glucose	3	Rate	2021	0.00552966	0.0123321	0.000490113
1	Deaths	1	Global	3	Both	13	40-44 years	1028	Total burden related to Non-alcoholic fatty liver disease (NAFLD)	105	High fasting plasma glucose	1	Number	1990	26.5223	57.1927	2.13997
1	Deaths	1	Global	3	Both	13	40-44 years	1028	Total burden related to Non-alcoholic fatty liver disease (NAFLD)	105	High fasting plasma glucose	3	Rate	1990	0.00925795	0.0199638	0.000746984
1	Deaths	1	Global	3	Both	13	40-44 years	1028	Total burden related to Non-alcoholic fatty liver disease (NAFLD)	105	High fasting plasma glucose	1	Number	1991	27.8485	59.0929	2.31613
1	Deaths	1	Global	3	Both	13	40-44 years	1028	Total burden related to Non-alcoholic fatty liver disease (NAFLD)	105	High fasting plasma glucose	3	Rate	1991	0.00926648	0.0196629	0.000770682
1	Deaths	1	Global	3	Both	13	40-44 years	1028	Total burden related to Non-alcoholic fatty liver disease (NAFLD)	105	High fasting plasma glucose	1	Number	1992	29.2841	63.2137	2.41085
1	Deaths	1	Global	3	Both	13	40-44 years	1028	Total burden related to Non-alcoholic fatty liver disease (NAFLD)	105	High fasting plasma glucose	3	Rate	1992	0.00942498	0.0203451	0.000775925
1	Deaths	1	Global	3	Both	13	40-44 years	1028	Total burden related to Non-alcoholic fatty liver disease (NAFLD)	105	High fasting plasma glucose	1	Number	1993	31.0921	65.3173	2.5844
1	Deaths	1	Global	3	Both	13	40-44 years	1028	Total burden related to Non-alcoholic fatty liver disease (NAFLD)	105	High fasting plasma glucose	3	Rate	1993	0.00965996	0.0202933	0.000802943
1	Deaths	1	Global	3	Both	13	40-44 years	1028	Total burden related to Non-alcoholic fatty liver disease (NAFLD)	105	High fasting plasma glucose	1	Number	1994	32.9018	70.4825	2.77212
1	Deaths	1	Global	3	Both	13	40-44 years	1028	Total burden related to Non-alcoholic fatty liver disease (NAFLD)	105	High fasting plasma glucose	3	Rate	1994	0.00994555	0.0213055	0.000837957
1	Deaths	1	Global	3	Both	13	40-44 years	1028	Total burden related to Non-alcoholic fatty liver disease (NAFLD)	105	High fasting plasma glucose	1	Number	1995	35.1161	74.8815	2.97298
1	Deaths	1	Global	3	Both	13	40-44 years	1028	Total burden related to Non-alcoholic fatty liver disease (NAFLD)	105	High fasting plasma glucose	3	Rate	1995	0.0102266	0.0218073	0.000865802
1	Deaths	1	Global	3	Both	13	40-44 years	1028	Total burden related to Non-alcoholic fatty liver disease (NAFLD)	105	High fasting plasma glucose	1	Number	1996	36.7781	77.8313	3.09208
1	Deaths	1	Global	3	Both	13	40-44 years	1028	Total burden related to Non-alcoholic fatty liver disease (NAFLD)	105	High fasting plasma glucose	3	Rate	1996	0.0104748	0.0221672	0.000880658
1	Deaths	1	Global	3	Both	13	40-44 years	1028	Total burden related to Non-alcoholic fatty liver disease (NAFLD)	105	High fasting plasma glucose	1	Number	1997	38.3608	80.7057	3.32934
1	Deaths	1	Global	3	Both	13	40-44 years	1028	Total burden related to Non-alcoholic fatty liver disease (NAFLD)	105	High fasting plasma glucose	3	Rate	1997	0.0107298	0.0225741	0.000931243
1	Deaths	1	Global	3	Both	13	40-44 years	1028	Total burden related to Non-alcoholic fatty liver disease (NAFLD)	105	High fasting plasma glucose	1	Number	1998	39.2879	83.0432	3.38392
1	Deaths	1	Global	3	Both	13	40-44 years	1028	Total burden related to Non-alcoholic fatty liver disease (NAFLD)	105	High fasting plasma glucose	3	Rate	1998	0.0108575	0.0229497	0.000935174
1	Deaths	1	Global	3	Both	13	40-44 years	1028	Total burden related to Non-alcoholic fatty liver disease (NAFLD)	105	High fasting plasma glucose	1	Number	1999	39.5911	83.6228	3.5285
1	Deaths	1	Global	3	Both	13	40-44 years	1028	Total burden related to Non-alcoholic fatty liver disease (NAFLD)	105	High fasting plasma glucose	3	Rate	1999	0.0108534	0.0229242	0.000967298
1	Deaths	1	Global	3	Both	13	40-44 years	1028	Total burden related to Non-alcoholic fatty liver disease (NAFLD)	105	High fasting plasma glucose	1	Number	2000	39.6034	84.9382	3.40059
1	Deaths	1	Global	3	Both	13	40-44 years	1028	Total burden related to Non-alcoholic fatty liver disease (NAFLD)	105	High fasting plasma glucose	3	Rate	2000	0.0107667	0.0230916	0.000924495
1	Deaths	1	Global	3	Both	13	40-44 years	1028	Total burden related to Non-alcoholic fatty liver disease (NAFLD)	105	High fasting plasma glucose	1	Number	2001	39.8445	84.3248	3.4851
1	Deaths	1	Global	3	Both	13	40-44 years	1028	Total burden related to Non-alcoholic fatty liver disease (NAFLD)	105	High fasting plasma glucose	3	Rate	2001	0.0106813	0.0226054	0.000934268
1	Deaths	1	Global	3	Both	13	40-44 years	1028	Total burden related to Non-alcoholic fatty liver disease (NAFLD)	105	High fasting plasma glucose	1	Number	2002	40.7936	87.5838	3.54007
1	Deaths	1	Global	3	Both	13	40-44 years	1028	Total burden related to Non-alcoholic fatty liver disease (NAFLD)	105	High fasting plasma glucose	3	Rate	2002	0.0106914	0.0229544	0.000927798
1	Deaths	1	Global	3	Both	13	40-44 years	1028	Total burden related to Non-alcoholic fatty liver disease (NAFLD)	105	High fasting plasma glucose	1	Number	2003	41.4626	87.3954	3.61928
1	Deaths	1	Global	3	Both	13	40-44 years	1028	Total burden related to Non-alcoholic fatty liver disease (NAFLD)	105	High fasting plasma glucose	3	Rate	2003	0.0105205	0.0221752	0.000918336
1	Deaths	1	Global	3	Both	13	40-44 years	1028	Total burden related to Non-alcoholic fatty liver disease (NAFLD)	105	High fasting plasma glucose	1	Number	2004	42.9357	93.4622	3.74278
1	Deaths	1	Global	3	Both	13	40-44 years	1028	Total burden related to Non-alcoholic fatty liver disease (NAFLD)	105	High fasting plasma glucose	3	Rate	2004	0.0105067	0.0228709	0.000915887
1	Deaths	1	Global	3	Both	13	40-44 years	1028	Total burden related to Non-alcoholic fatty liver disease (NAFLD)	105	High fasting plasma glucose	1	Number	2005	45.3888	96.1041	3.92449
1	Deaths	1	Global	3	Both	13	40-44 years	1028	Total burden related to Non-alcoholic fatty liver disease (NAFLD)	105	High fasting plasma glucose	3	Rate	2005	0.010729	0.0227171	0.000927672
1	Deaths	1	Global	3	Both	13	40-44 years	1028	Total burden related to Non-alcoholic fatty liver disease (NAFLD)	105	High fasting plasma glucose	1	Number	2006	48.6157	104.831	4.35242
1	Deaths	1	Global	3	Both	13	40-44 years	1028	Total burden related to Non-alcoholic fatty liver disease (NAFLD)	105	High fasting plasma glucose	3	Rate	2006	0.0111636	0.0240721	0.000999441
1	Deaths	1	Global	3	Both	13	40-44 years	1028	Total burden related to Non-alcoholic fatty liver disease (NAFLD)	105	High fasting plasma glucose	1	Number	2007	52.0179	111.81	4.62249
1	Deaths	1	Global	3	Both	13	40-44 years	1028	Total burden related to Non-alcoholic fatty liver disease (NAFLD)	105	High fasting plasma glucose	3	Rate	2007	0.0116618	0.0250665	0.00103631
1	Deaths	1	Global	3	Both	13	40-44 years	1028	Total burden related to Non-alcoholic fatty liver disease (NAFLD)	105	High fasting plasma glucose	1	Number	2008	53.9176	115.254	4.8141
1	Deaths	1	Global	3	Both	13	40-44 years	1028	Total burden related to Non-alcoholic fatty liver disease (NAFLD)	105	High fasting plasma glucose	3	Rate	2008	0.0118825	0.0254	0.00106094
1	Deaths	1	Global	3	Both	13	40-44 years	1028	Total burden related to Non-alcoholic fatty liver disease (NAFLD)	105	High fasting plasma glucose	1	Number	2009	53.7579	115.015	4.74845
1	Deaths	1	Global	3	Both	13	40-44 years	1028	Total burden related to Non-alcoholic fatty liver disease (NAFLD)	105	High fasting plasma glucose	3	Rate	2009	0.0116932	0.0250177	0.00103287
1	Deaths	1	Global	3	Both	13	40-44 years	1028	Total burden related to Non-alcoholic fatty liver disease (NAFLD)	105	High fasting plasma glucose	1	Number	2010	54.3642	115.734	4.71682
1	Deaths	1	Global	3	Both	13	40-44 years	1028	Total burden related to Non-alcoholic fatty liver disease (NAFLD)	105	High fasting plasma glucose	3	Rate	2010	0.0116957	0.0248985	0.00101476
1	Deaths	1	Global	3	Both	13	40-44 years	1028	Total burden related to Non-alcoholic fatty liver disease (NAFLD)	105	High fasting plasma glucose	1	Number	2011	54.2632	114.442	4.838
1	Deaths	1	Global	3	Both	13	40-44 years	1028	Total burden related to Non-alcoholic fatty liver disease (NAFLD)	105	High fasting plasma glucose	3	Rate	2011	0.0115379	0.0243334	0.00102869
1	Deaths	1	Global	3	Both	13	40-44 years	1028	Total burden related to Non-alcoholic fatty liver disease (NAFLD)	105	High fasting plasma glucose	1	Number	2012	54.581	114.348	5.02954
1	Deaths	1	Global	3	Both	13	40-44 years	1028	Total burden related to Non-alcoholic fatty liver disease (NAFLD)	105	High fasting plasma glucose	3	Rate	2012	0.0114863	0.0240638	0.00105844
1	Deaths	1	Global	3	Both	13	40-44 years	1028	Total burden related to Non-alcoholic fatty liver disease (NAFLD)	105	High fasting plasma glucose	1	Number	2013	56.187	118.167	5.27978
1	Deaths	1	Global	3	Both	13	40-44 years	1028	Total burden related to Non-alcoholic fatty liver disease (NAFLD)	105	High fasting plasma glucose	3	Rate	2013	0.0117203	0.024649	0.00110133
1	Deaths	1	Global	3	Both	13	40-44 years	1028	Total burden related to Non-alcoholic fatty liver disease (NAFLD)	105	High fasting plasma glucose	1	Number	2014	57.4461	120.692	5.26552
1	Deaths	1	Global	3	Both	13	40-44 years	1028	Total burden related to Non-alcoholic fatty liver disease (NAFLD)	105	High fasting plasma glucose	3	Rate	2014	0.0119043	0.0250105	0.00109115
1	Deaths	1	Global	3	Both	13	40-44 years	1028	Total burden related to Non-alcoholic fatty liver disease (NAFLD)	105	High fasting plasma glucose	1	Number	2015	58.1551	121.995	5.26003
1	Deaths	1	Global	3	Both	13	40-44 years	1028	Total burden related to Non-alcoholic fatty liver disease (NAFLD)	105	High fasting plasma glucose	3	Rate	2015	0.0120041	0.0251815	0.00108575
1	Deaths	1	Global	3	Both	13	40-44 years	1028	Total burden related to Non-alcoholic fatty liver disease (NAFLD)	105	High fasting plasma glucose	1	Number	2016	59.2029	122.49	5.55669
1	Deaths	1	Global	3	Both	13	40-44 years	1028	Total burden related to Non-alcoholic fatty liver disease (NAFLD)	105	High fasting plasma glucose	3	Rate	2016	0.0122038	0.0252495	0.00114543
1	Deaths	1	Global	3	Both	13	40-44 years	1028	Total burden related to Non-alcoholic fatty liver disease (NAFLD)	105	High fasting plasma glucose	1	Number	2017	61.4485	127.058	5.56049
1	Deaths	1	Global	3	Both	13	40-44 years	1028	Total burden related to Non-alcoholic fatty liver disease (NAFLD)	105	High fasting plasma glucose	3	Rate	2017	0.0126601	0.0261775	0.00114561
1	Deaths	1	Global	3	Both	13	40-44 years	1028	Total burden related to Non-alcoholic fatty liver disease (NAFLD)	105	High fasting plasma glucose	1	Number	2018	62.7218	132.15	5.75123
1	Deaths	1	Global	3	Both	13	40-44 years	1028	Total burden related to Non-alcoholic fatty liver disease (NAFLD)	105	High fasting plasma glucose	3	Rate	2018	0.0128956	0.0271701	0.00118245
1	Deaths	1	Global	3	Both	13	40-44 years	1028	Total burden related to Non-alcoholic fatty liver disease (NAFLD)	105	High fasting plasma glucose	1	Number	2019	63.5899	135.815	5.83386
1	Deaths	1	Global	3	Both	13	40-44 years	1028	Total burden related to Non-alcoholic fatty liver disease (NAFLD)	105	High fasting plasma glucose	3	Rate	2019	0.0129975	0.0277601	0.00119242
1	Deaths	1	Global	3	Both	13	40-44 years	1028	Total burden related to Non-alcoholic fatty liver disease (NAFLD)	105	High fasting plasma glucose	1	Number	2020	65.0825	138.103	6.27382
1	Deaths	1	Global	3	Both	13	40-44 years	1028	Total burden related to Non-alcoholic fatty liver disease (NAFLD)	105	High fasting plasma glucose	3	Rate	2020	0.0131695	0.0279453	0.00126951
1	Deaths	1	Global	3	Both	13	40-44 years	1028	Total burden related to Non-alcoholic fatty liver disease (NAFLD)	105	High fasting plasma glucose	1	Number	2021	65.7909	140.291	6.14349
1	Deaths	1	Global	3	Both	13	40-44 years	1028	Total burden related to Non-alcoholic fatty liver disease (NAFLD)	105	High fasting plasma glucose	3	Rate	2021	0.0131516	0.0280441	0.00122808
1	Deaths	1	Global	3	Both	14	45-49 years	1028	Total burden related to Non-alcoholic fatty liver disease (NAFLD)	105	High fasting plasma glucose	1	Number	1990	53.1275	114.502	4.55749
1	Deaths	1	Global	3	Both	14	45-49 years	1028	Total burden related to Non-alcoholic fatty liver disease (NAFLD)	105	High fasting plasma glucose	3	Rate	1990	0.0228805	0.0493126	0.00196278
1	Deaths	1	Global	3	Both	14	45-49 years	1028	Total burden related to Non-alcoholic fatty liver disease (NAFLD)	105	High fasting plasma glucose	1	Number	1991	54.0781	115.621	4.69888
1	Deaths	1	Global	3	Both	14	45-49 years	1028	Total burden related to Non-alcoholic fatty liver disease (NAFLD)	105	High fasting plasma glucose	3	Rate	1991	0.022974	0.0491191	0.00199622
1	Deaths	1	Global	3	Both	14	45-49 years	1028	Total burden related to Non-alcoholic fatty liver disease (NAFLD)	105	High fasting plasma glucose	1	Number	1992	56.1047	118.843	4.87029
1	Deaths	1	Global	3	Both	14	45-49 years	1028	Total burden related to Non-alcoholic fatty liver disease (NAFLD)	105	High fasting plasma glucose	3	Rate	1992	0.0230323	0.0487876	0.00199937
1	Deaths	1	Global	3	Both	14	45-49 years	1028	Total burden related to Non-alcoholic fatty liver disease (NAFLD)	105	High fasting plasma glucose	1	Number	1993	58.6598	125.618	5.16268
1	Deaths	1	Global	3	Both	14	45-49 years	1028	Total burden related to Non-alcoholic fatty liver disease (NAFLD)	105	High fasting plasma glucose	3	Rate	1993	0.0232267	0.0497391	0.00204419
1	Deaths	1	Global	3	Both	14	45-49 years	1028	Total burden related to Non-alcoholic fatty liver disease (NAFLD)	105	High fasting plasma glucose	1	Number	1994	62.6748	132.036	5.58724
1	Deaths	1	Global	3	Both	14	45-49 years	1028	Total burden related to Non-alcoholic fatty liver disease (NAFLD)	105	High fasting plasma glucose	3	Rate	1994	0.0236303	0.0497817	0.00210656
1	Deaths	1	Global	3	Both	14	45-49 years	1028	Total burden related to Non-alcoholic fatty liver disease (NAFLD)	105	High fasting plasma glucose	1	Number	1995	66.6682	143.213	5.93686
1	Deaths	1	Global	3	Both	14	45-49 years	1028	Total burden related to Non-alcoholic fatty liver disease (NAFLD)	105	High fasting plasma glucose	3	Rate	1995	0.0241909	0.0519654	0.00215422
1	Deaths	1	Global	3	Both	14	45-49 years	1028	Total burden related to Non-alcoholic fatty liver disease (NAFLD)	105	High fasting plasma glucose	1	Number	1996	71.8047	152.906	6.46475
1	Deaths	1	Global	3	Both	14	45-49 years	1028	Total burden related to Non-alcoholic fatty liver disease (NAFLD)	105	High fasting plasma glucose	3	Rate	1996	0.0248714	0.0529629	0.00223923
1	Deaths	1	Global	3	Both	14	45-49 years	1028	Total burden related to Non-alcoholic fatty liver disease (NAFLD)	105	High fasting plasma glucose	1	Number	1997	76.9108	162.681	7.18751
1	Deaths	1	Global	3	Both	14	45-49 years	1028	Total burden related to Non-alcoholic fatty liver disease (NAFLD)	105	High fasting plasma glucose	3	Rate	1997	0.0258026	0.0545776	0.00241132
1	Deaths	1	Global	3	Both	14	45-49 years	1028	Total burden related to Non-alcoholic fatty liver disease (NAFLD)	105	High fasting plasma glucose	1	Number	1998	83.7761	175.183	7.58723
1	Deaths	1	Global	3	Both	14	45-49 years	1028	Total burden related to Non-alcoholic fatty liver disease (NAFLD)	105	High fasting plasma glucose	3	Rate	1998	0.027156	0.0567856	0.0024594
1	Deaths	1	Global	3	Both	14	45-49 years	1028	Total burden related to Non-alcoholic fatty liver disease (NAFLD)	105	High fasting plasma glucose	1	Number	1999	91.1696	193.208	8.75395
1	Deaths	1	Global	3	Both	14	45-49 years	1028	Total burden related to Non-alcoholic fatty liver disease (NAFLD)	105	High fasting plasma glucose	3	Rate	1999	0.0287701	0.06097	0.00276246
1	Deaths	1	Global	3	Both	14	45-49 years	1028	Total burden related to Non-alcoholic fatty liver disease (NAFLD)	105	High fasting plasma glucose	1	Number	2000	97.5494	206.889	9.00666
1	Deaths	1	Global	3	Both	14	45-49 years	1028	Total burden related to Non-alcoholic fatty liver disease (NAFLD)	105	High fasting plasma glucose	3	Rate	2000	0.0296533	0.0628907	0.00273787
1	Deaths	1	Global	3	Both	14	45-49 years	1028	Total burden related to Non-alcoholic fatty liver disease (NAFLD)	105	High fasting plasma glucose	1	Number	2001	99.2881	214.252	9.47972
1	Deaths	1	Global	3	Both	14	45-49 years	1028	Total burden related to Non-alcoholic fatty liver disease (NAFLD)	105	High fasting plasma glucose	3	Rate	2001	0.0294913	0.0636387	0.00281574
1	Deaths	1	Global	3	Both	14	45-49 years	1028	Total burden related to Non-alcoholic fatty liver disease (NAFLD)	105	High fasting plasma glucose	1	Number	2002	96.819	207.379	9.15246
1	Deaths	1	Global	3	Both	14	45-49 years	1028	Total burden related to Non-alcoholic fatty liver disease (NAFLD)	105	High fasting plasma glucose	3	Rate	2002	0.0282108	0.0604254	0.00266681
1	Deaths	1	Global	3	Both	14	45-49 years	1028	Total burden related to Non-alcoholic fatty liver disease (NAFLD)	105	High fasting plasma glucose	1	Number	2003	93.527	197.521	8.77082
1	Deaths	1	Global	3	Both	14	45-49 years	1028	Total burden related to Non-alcoholic fatty liver disease (NAFLD)	105	High fasting plasma glucose	3	Rate	2003	0.0268889	0.056787	0.0025216
1	Deaths	1	Global	3	Both	14	45-49 years	1028	Total burden related to Non-alcoholic fatty liver disease (NAFLD)	105	High fasting plasma glucose	1	Number	2004	91.8991	198.565	8.8308
1	Deaths	1	Global	3	Both	14	45-49 years	1028	Total burden related to Non-alcoholic fatty liver disease (NAFLD)	105	High fasting plasma glucose	3	Rate	2004	0.0261694	0.0565439	0.00251468
1	Deaths	1	Global	3	Both	14	45-49 years	1028	Total burden related to Non-alcoholic fatty liver disease (NAFLD)	105	High fasting plasma glucose	1	Number	2005	91.5002	195.789	8.61072
1	Deaths	1	Global	3	Both	14	45-49 years	1028	Total burden related to Non-alcoholic fatty liver disease (NAFLD)	105	High fasting plasma glucose	3	Rate	2005	0.0258026	0.0552115	0.00242818
1	Deaths	1	Global	3	Both	14	45-49 years	1028	Total burden related to Non-alcoholic fatty liver disease (NAFLD)	105	High fasting plasma glucose	1	Number	2006	91.2883	197.726	8.70482
1	Deaths	1	Global	3	Both	14	45-49 years	1028	Total burden related to Non-alcoholic fatty liver disease (NAFLD)	105	High fasting plasma glucose	3	Rate	2006	0.0253499	0.0549067	0.00241725
1	Deaths	1	Global	3	Both	14	45-49 years	1028	Total burden related to Non-alcoholic fatty liver disease (NAFLD)	105	High fasting plasma glucose	1	Number	2007	94.3085	203.163	8.88172
1	Deaths	1	Global	3	Both	14	45-49 years	1028	Total burden related to Non-alcoholic fatty liver disease (NAFLD)	105	High fasting plasma glucose	3	Rate	2007	0.0255663	0.055076	0.00240777
1	Deaths	1	Global	3	Both	14	45-49 years	1028	Total burden related to Non-alcoholic fatty liver disease (NAFLD)	105	High fasting plasma glucose	1	Number	2008	102.379	220.549	9.97298
1	Deaths	1	Global	3	Both	14	45-49 years	1028	Total burden related to Non-alcoholic fatty liver disease (NAFLD)	105	High fasting plasma glucose	3	Rate	2008	0.026825	0.0577876	0.00261309
1	Deaths	1	Global	3	Both	14	45-49 years	1028	Total burden related to Non-alcoholic fatty liver disease (NAFLD)	105	High fasting plasma glucose	1	Number	2009	111.725	240.923	10.6199
1	Deaths	1	Global	3	Both	14	45-49 years	1028	Total burden related to Non-alcoholic fatty liver disease (NAFLD)	105	High fasting plasma glucose	3	Rate	2009	0.0281863	0.0607808	0.00267922
1	Deaths	1	Global	3	Both	14	45-49 years	1028	Total burden related to Non-alcoholic fatty liver disease (NAFLD)	105	High fasting plasma glucose	1	Number	2010	119.347	257.277	11.4044
1	Deaths	1	Global	3	Both	14	45-49 years	1028	Total burden related to Non-alcoholic fatty liver disease (NAFLD)	105	High fasting plasma glucose	3	Rate	2010	0.029045	0.0626126	0.00277545
1	Deaths	1	Global	3	Both	14	45-49 years	1028	Total burden related to Non-alcoholic fatty liver disease (NAFLD)	105	High fasting plasma glucose	1	Number	2011	125.435	267.711	11.5987
1	Deaths	1	Global	3	Both	14	45-49 years	1028	Total burden related to Non-alcoholic fatty liver disease (NAFLD)	105	High fasting plasma glucose	3	Rate	2011	0.0296269	0.0632318	0.00273954
1	Deaths	1	Global	3	Both	14	45-49 years	1028	Total burden related to Non-alcoholic fatty liver disease (NAFLD)	105	High fasting plasma glucose	1	Number	2012	133.052	286.52	12.585
1	Deaths	1	Global	3	Both	14	45-49 years	1028	Total burden related to Non-alcoholic fatty liver disease (NAFLD)	105	High fasting plasma glucose	3	Rate	2012	0.0306555	0.0660149	0.00289962
1	Deaths	1	Global	3	Both	14	45-49 years	1028	Total burden related to Non-alcoholic fatty liver disease (NAFLD)	105	High fasting plasma glucose	1	Number	2013	139.948	303.569	13.7223
1	Deaths	1	Global	3	Both	14	45-49 years	1028	Total burden related to Non-alcoholic fatty liver disease (NAFLD)	105	High fasting plasma glucose	3	Rate	2013	0.031678	0.0687143	0.00310612
1	Deaths	1	Global	3	Both	14	45-49 years	1028	Total burden related to Non-alcoholic fatty liver disease (NAFLD)	105	High fasting plasma glucose	1	Number	2014	146.047	313.992	14.491
1	Deaths	1	Global	3	Both	14	45-49 years	1028	Total burden related to Non-alcoholic fatty liver disease (NAFLD)	105	High fasting plasma glucose	3	Rate	2014	0.0326167	0.0701237	0.00323628
1	Deaths	1	Global	3	Both	14	45-49 years	1028	Total burden related to Non-alcoholic fatty liver disease (NAFLD)	105	High fasting plasma glucose	1	Number	2015	151.127	329.143	14.4141
1	Deaths	1	Global	3	Both	14	45-49 years	1028	Total burden related to Non-alcoholic fatty liver disease (NAFLD)	105	High fasting plasma glucose	3	Rate	2015	0.033366	0.0726687	0.00318236
1	Deaths	1	Global	3	Both	14	45-49 years	1028	Total burden related to Non-alcoholic fatty liver disease (NAFLD)	105	High fasting plasma glucose	1	Number	2016	154.536	330.258	15.0214
1	Deaths	1	Global	3	Both	14	45-49 years	1028	Total burden related to Non-alcoholic fatty liver disease (NAFLD)	105	High fasting plasma glucose	3	Rate	2016	0.0336967	0.0720128	0.00327542
1	Deaths	1	Global	3	Both	14	45-49 years	1028	Total burden related to Non-alcoholic fatty liver disease (NAFLD)	105	High fasting plasma glucose	1	Number	2017	156.957	333.358	14.9196
1	Deaths	1	Global	3	Both	14	45-49 years	1028	Total burden related to Non-alcoholic fatty liver disease (NAFLD)	105	High fasting plasma glucose	3	Rate	2017	0.0338539	0.0719016	0.00321799
1	Deaths	1	Global	3	Both	14	45-49 years	1028	Total burden related to Non-alcoholic fatty liver disease (NAFLD)	105	High fasting plasma glucose	1	Number	2018	159.777	349.882	15.3153
1	Deaths	1	Global	3	Both	14	45-49 years	1028	Total burden related to Non-alcoholic fatty liver disease (NAFLD)	105	High fasting plasma glucose	3	Rate	2018	0.0341431	0.0747673	0.00327276
1	Deaths	1	Global	3	Both	14	45-49 years	1028	Total burden related to Non-alcoholic fatty liver disease (NAFLD)	105	High fasting plasma glucose	1	Number	2019	161.023	337.083	15.1938
1	Deaths	1	Global	3	Both	14	45-49 years	1028	Total burden related to Non-alcoholic fatty liver disease (NAFLD)	105	High fasting plasma glucose	3	Rate	2019	0.0341708	0.0715325	0.00322428
1	Deaths	1	Global	3	Both	14	45-49 years	1028	Total burden related to Non-alcoholic fatty liver disease (NAFLD)	105	High fasting plasma glucose	1	Number	2020	161.869	355.29	15.8285
1	Deaths	1	Global	3	Both	14	45-49 years	1028	Total burden related to Non-alcoholic fatty liver disease (NAFLD)	105	High fasting plasma glucose	3	Rate	2020	0.0342156	0.0751005	0.00334581
1	Deaths	1	Global	3	Both	14	45-49 years	1028	Total burden related to Non-alcoholic fatty liver disease (NAFLD)	105	High fasting plasma glucose	1	Number	2021	159.671	348.055	15.7781
1	Deaths	1	Global	3	Both	14	45-49 years	1028	Total burden related to Non-alcoholic fatty liver disease (NAFLD)	105	High fasting plasma glucose	3	Rate	2021	0.033721	0.0735062	0.00333219
1	Deaths	1	Global	3	Both	15	50-54 years	1028	Total burden related to Non-alcoholic fatty liver disease (NAFLD)	105	High fasting plasma glucose	1	Number	1990	111.49	246.674	10.9441
1	Deaths	1	Global	3	Both	15	50-54 years	1028	Total burden related to Non-alcoholic fatty liver disease (NAFLD)	105	High fasting plasma glucose	3	Rate	1990	0.0524483	0.116043	0.00514843
1	Deaths	1	Global	3	Both	15	50-54 years	1028	Total burden related to Non-alcoholic fatty liver disease (NAFLD)	105	High fasting plasma glucose	1	Number	1991	111.277	240.695	10.9341
1	Deaths	1	Global	3	Both	15	50-54 years	1028	Total burden related to Non-alcoholic fatty liver disease (NAFLD)	105	High fasting plasma glucose	3	Rate	1991	0.0517853	0.112013	0.00508847
1	Deaths	1	Global	3	Both	15	50-54 years	1028	Total burden related to Non-alcoholic fatty liver disease (NAFLD)	105	High fasting plasma glucose	1	Number	1992	111.211	245.761	11.2284
1	Deaths	1	Global	3	Both	15	50-54 years	1028	Total burden related to Non-alcoholic fatty liver disease (NAFLD)	105	High fasting plasma glucose	3	Rate	1992	0.0514136	0.113617	0.00519096
1	Deaths	1	Global	3	Both	15	50-54 years	1028	Total burden related to Non-alcoholic fatty liver disease (NAFLD)	105	High fasting plasma glucose	1	Number	1993	112.397	246.161	11.5595
1	Deaths	1	Global	3	Both	15	50-54 years	1028	Total burden related to Non-alcoholic fatty liver disease (NAFLD)	105	High fasting plasma glucose	3	Rate	1993	0.0517384	0.113313	0.00532104
1	Deaths	1	Global	3	Both	15	50-54 years	1028	Total burden related to Non-alcoholic fatty liver disease (NAFLD)	105	High fasting plasma glucose	1	Number	1994	115.384	254.043	11.9861
1	Deaths	1	Global	3	Both	15	50-54 years	1028	Total burden related to Non-alcoholic fatty liver disease (NAFLD)	105	High fasting plasma glucose	3	Rate	1994	0.0528921	0.116454	0.00549447
1	Deaths	1	Global	3	Both	15	50-54 years	1028	Total burden related to Non-alcoholic fatty liver disease (NAFLD)	105	High fasting plasma glucose	1	Number	1995	118.53	261.368	12.3986
1	Deaths	1	Global	3	Both	15	50-54 years	1028	Total burden related to Non-alcoholic fatty liver disease (NAFLD)	105	High fasting plasma glucose	3	Rate	1995	0.054181	0.119473	0.00566748
1	Deaths	1	Global	3	Both	15	50-54 years	1028	Total burden related to Non-alcoholic fatty liver disease (NAFLD)	105	High fasting plasma glucose	1	Number	1996	123.526	274.103	12.7966
1	Deaths	1	Global	3	Both	15	50-54 years	1028	Total burden related to Non-alcoholic fatty liver disease (NAFLD)	105	High fasting plasma glucose	3	Rate	1996	0.0557355	0.123677	0.00577388
1	Deaths	1	Global	3	Both	15	50-54 years	1028	Total burden related to Non-alcoholic fatty liver disease (NAFLD)	105	High fasting plasma glucose	1	Number	1997	132.214	288.87	14.2829
1	Deaths	1	Global	3	Both	15	50-54 years	1028	Total burden related to Non-alcoholic fatty liver disease (NAFLD)	105	High fasting plasma glucose	3	Rate	1997	0.05759	0.125826	0.00622139
1	Deaths	1	Global	3	Both	15	50-54 years	1028	Total burden related to Non-alcoholic fatty liver disease (NAFLD)	105	High fasting plasma glucose	1	Number	1998	143.207	314.612	15.2689
1	Deaths	1	Global	3	Both	15	50-54 years	1028	Total burden related to Non-alcoholic fatty liver disease (NAFLD)	105	High fasting plasma glucose	3	Rate	1998	0.0600933	0.132019	0.00640721
1	Deaths	1	Global	3	Both	15	50-54 years	1028	Total burden related to Non-alcoholic fatty liver disease (NAFLD)	105	High fasting plasma glucose	1	Number	1999	156.618	342.609	16.77
1	Deaths	1	Global	3	Both	15	50-54 years	1028	Total burden related to Non-alcoholic fatty liver disease (NAFLD)	105	High fasting plasma glucose	3	Rate	1999	0.0624522	0.136617	0.00668711
1	Deaths	1	Global	3	Both	15	50-54 years	1028	Total burden related to Non-alcoholic fatty liver disease (NAFLD)	105	High fasting plasma glucose	1	Number	2000	169.067	368.882	17.9277
1	Deaths	1	Global	3	Both	15	50-54 years	1028	Total burden related to Non-alcoholic fatty liver disease (NAFLD)	105	High fasting plasma glucose	3	Rate	2000	0.0647467	0.141269	0.00686567
1	Deaths	1	Global	3	Both	15	50-54 years	1028	Total burden related to Non-alcoholic fatty liver disease (NAFLD)	105	High fasting plasma glucose	1	Number	2001	179.925	395.03	19.3358
1	Deaths	1	Global	3	Both	15	50-54 years	1028	Total burden related to Non-alcoholic fatty liver disease (NAFLD)	105	High fasting plasma glucose	3	Rate	2001	0.0656584	0.144155	0.00705605
1	Deaths	1	Global	3	Both	15	50-54 years	1028	Total burden related to Non-alcoholic fatty liver disease (NAFLD)	105	High fasting plasma glucose	1	Number	2002	188.183	407.492	20.7938
1	Deaths	1	Global	3	Both	15	50-54 years	1028	Total burden related to Non-alcoholic fatty liver disease (NAFLD)	105	High fasting plasma glucose	3	Rate	2002	0.066407	0.143798	0.00733783
1	Deaths	1	Global	3	Both	15	50-54 years	1028	Total burden related to Non-alcoholic fatty liver disease (NAFLD)	105	High fasting plasma glucose	1	Number	2003	195.619	423.607	21.2084
1	Deaths	1	Global	3	Both	15	50-54 years	1028	Total burden related to Non-alcoholic fatty liver disease (NAFLD)	105	High fasting plasma glucose	3	Rate	2003	0.0665776	0.144171	0.00721812
1	Deaths	1	Global	3	Both	15	50-54 years	1028	Total burden related to Non-alcoholic fatty liver disease (NAFLD)	105	High fasting plasma glucose	1	Number	2004	200.378	434.853	21.5337
1	Deaths	1	Global	3	Both	15	50-54 years	1028	Total burden related to Non-alcoholic fatty liver disease (NAFLD)	105	High fasting plasma glucose	3	Rate	2004	0.0662699	0.143816	0.00712171
1	Deaths	1	Global	3	Both	15	50-54 years	1028	Total burden related to Non-alcoholic fatty liver disease (NAFLD)	105	High fasting plasma glucose	1	Number	2005	210.058	455.409	22.8315
1	Deaths	1	Global	3	Both	15	50-54 years	1028	Total burden related to Non-alcoholic fatty liver disease (NAFLD)	105	High fasting plasma glucose	3	Rate	2005	0.0667831	0.144787	0.00725875
1	Deaths	1	Global	3	Both	15	50-54 years	1028	Total burden related to Non-alcoholic fatty liver disease (NAFLD)	105	High fasting plasma glucose	1	Number	2006	217.905	462.919	24.3583
1	Deaths	1	Global	3	Both	15	50-54 years	1028	Total burden related to Non-alcoholic fatty liver disease (NAFLD)	105	High fasting plasma glucose	3	Rate	2006	0.0675571	0.143519	0.0075518
1	Deaths	1	Global	3	Both	15	50-54 years	1028	Total burden related to Non-alcoholic fatty liver disease (NAFLD)	105	High fasting plasma glucose	1	Number	2007	225.516	487.508	24.4732
1	Deaths	1	Global	3	Both	15	50-54 years	1028	Total burden related to Non-alcoholic fatty liver disease (NAFLD)	105	High fasting plasma glucose	3	Rate	2007	0.0684646	0.148003	0.00742985
1	Deaths	1	Global	3	Both	15	50-54 years	1028	Total burden related to Non-alcoholic fatty liver disease (NAFLD)	105	High fasting plasma glucose	1	Number	2008	232.406	495.076	26.3499
1	Deaths	1	Global	3	Both	15	50-54 years	1028	Total burden related to Non-alcoholic fatty liver disease (NAFLD)	105	High fasting plasma glucose	3	Rate	2008	0.0695094	0.148071	0.00788092
1	Deaths	1	Global	3	Both	15	50-54 years	1028	Total burden related to Non-alcoholic fatty liver disease (NAFLD)	105	High fasting plasma glucose	1	Number	2009	233.597	505.476	25.6874
1	Deaths	1	Global	3	Both	15	50-54 years	1028	Total burden related to Non-alcoholic fatty liver disease (NAFLD)	105	High fasting plasma glucose	3	Rate	2009	0.0691062	0.149538	0.00759925
1	Deaths	1	Global	3	Both	15	50-54 years	1028	Total burden related to Non-alcoholic fatty liver disease (NAFLD)	105	High fasting plasma glucose	1	Number	2010	235.326	508.03	26.0795
1	Deaths	1	Global	3	Both	15	50-54 years	1028	Total burden related to Non-alcoholic fatty liver disease (NAFLD)	105	High fasting plasma glucose	3	Rate	2010	0.0688565	0.14865	0.00763087
1	Deaths	1	Global	3	Both	15	50-54 years	1028	Total burden related to Non-alcoholic fatty liver disease (NAFLD)	105	High fasting plasma glucose	1	Number	2011	241.295	517.517	26.2421
1	Deaths	1	Global	3	Both	15	50-54 years	1028	Total burden related to Non-alcoholic fatty liver disease (NAFLD)	105	High fasting plasma glucose	3	Rate	2011	0.0694477	0.148948	0.00755283
1	Deaths	1	Global	3	Both	15	50-54 years	1028	Total burden related to Non-alcoholic fatty liver disease (NAFLD)	105	High fasting plasma glucose	1	Number	2012	251.846	538.737	27.9089
1	Deaths	1	Global	3	Both	15	50-54 years	1028	Total burden related to Non-alcoholic fatty liver disease (NAFLD)	105	High fasting plasma glucose	3	Rate	2012	0.0706844	0.151205	0.00783305
1	Deaths	1	Global	3	Both	15	50-54 years	1028	Total burden related to Non-alcoholic fatty liver disease (NAFLD)	105	High fasting plasma glucose	1	Number	2013	270.413	576.428	29.257
1	Deaths	1	Global	3	Both	15	50-54 years	1028	Total burden related to Non-alcoholic fatty liver disease (NAFLD)	105	High fasting plasma glucose	3	Rate	2013	0.0732731	0.156193	0.00792767
1	Deaths	1	Global	3	Both	15	50-54 years	1028	Total burden related to Non-alcoholic fatty liver disease (NAFLD)	105	High fasting plasma glucose	1	Number	2014	297.184	644.791	32.9568
1	Deaths	1	Global	3	Both	15	50-54 years	1028	Total burden related to Non-alcoholic fatty liver disease (NAFLD)	105	High fasting plasma glucose	3	Rate	2014	0.0774622	0.168067	0.00859031
1	Deaths	1	Global	3	Both	15	50-54 years	1028	Total burden related to Non-alcoholic fatty liver disease (NAFLD)	105	High fasting plasma glucose	1	Number	2015	322.96	692.691	34.3067
1	Deaths	1	Global	3	Both	15	50-54 years	1028	Total burden related to Non-alcoholic fatty liver disease (NAFLD)	105	High fasting plasma glucose	3	Rate	2015	0.0811374	0.174025	0.00861888
1	Deaths	1	Global	3	Both	15	50-54 years	1028	Total burden related to Non-alcoholic fatty liver disease (NAFLD)	105	High fasting plasma glucose	1	Number	2016	338.401	735.098	36.9074
1	Deaths	1	Global	3	Both	15	50-54 years	1028	Total burden related to Non-alcoholic fatty liver disease (NAFLD)	105	High fasting plasma glucose	3	Rate	2016	0.0824554	0.179115	0.0089929
1	Deaths	1	Global	3	Both	15	50-54 years	1028	Total burden related to Non-alcoholic fatty liver disease (NAFLD)	105	High fasting plasma glucose	1	Number	2017	344.361	738.951	37.1583
1	Deaths	1	Global	3	Both	15	50-54 years	1028	Total burden related to Non-alcoholic fatty liver disease (NAFLD)	105	High fasting plasma glucose	3	Rate	2017	0.0818035	0.175539	0.00882702
1	Deaths	1	Global	3	Both	15	50-54 years	1028	Total burden related to Non-alcoholic fatty liver disease (NAFLD)	105	High fasting plasma glucose	1	Number	2018	353.746	772.394	38.0095
1	Deaths	1	Global	3	Both	15	50-54 years	1028	Total burden related to Non-alcoholic fatty liver disease (NAFLD)	105	High fasting plasma glucose	3	Rate	2018	0.0825197	0.18018	0.00886664
1	Deaths	1	Global	3	Both	15	50-54 years	1028	Total burden related to Non-alcoholic fatty liver disease (NAFLD)	105	High fasting plasma glucose	1	Number	2019	358.55	776.671	37.3873
1	Deaths	1	Global	3	Both	15	50-54 years	1028	Total burden related to Non-alcoholic fatty liver disease (NAFLD)	105	High fasting plasma glucose	3	Rate	2019	0.082492	0.178689	0.00860173
1	Deaths	1	Global	3	Both	15	50-54 years	1028	Total burden related to Non-alcoholic fatty liver disease (NAFLD)	105	High fasting plasma glucose	1	Number	2020	362.16	797.101	39.4261
1	Deaths	1	Global	3	Both	15	50-54 years	1028	Total burden related to Non-alcoholic fatty liver disease (NAFLD)	105	High fasting plasma glucose	3	Rate	2020	0.082374	0.181302	0.00896755
1	Deaths	1	Global	3	Both	15	50-54 years	1028	Total burden related to Non-alcoholic fatty liver disease (NAFLD)	105	High fasting plasma glucose	1	Number	2021	362.666	780.637	39.7412
1	Deaths	1	Global	3	Both	15	50-54 years	1028	Total burden related to Non-alcoholic fatty liver disease (NAFLD)	105	High fasting plasma glucose	3	Rate	2021	0.0815122	0.175454	0.00893216
1	Deaths	1	Global	3	Both	16	55-59 years	1028	Total burden related to Non-alcoholic fatty liver disease (NAFLD)	105	High fasting plasma glucose	1	Number	1990	205.427	451.322	23.5683
1	Deaths	1	Global	3	Both	16	55-59 years	1028	Total burden related to Non-alcoholic fatty liver disease (NAFLD)	105	High fasting plasma glucose	3	Rate	1990	0.110922	0.243694	0.0127259
1	Deaths	1	Global	3	Both	16	55-59 years	1028	Total burden related to Non-alcoholic fatty liver disease (NAFLD)	105	High fasting plasma glucose	1	Number	1991	208.105	461.44	24.6234
1	Deaths	1	Global	3	Both	16	55-59 years	1028	Total burden related to Non-alcoholic fatty liver disease (NAFLD)	105	High fasting plasma glucose	3	Rate	1991	0.110788	0.245654	0.0131086
1	Deaths	1	Global	3	Both	16	55-59 years	1028	Total burden related to Non-alcoholic fatty liver disease (NAFLD)	105	High fasting plasma glucose	1	Number	1992	211.349	465.372	24.9568
1	Deaths	1	Global	3	Both	16	55-59 years	1028	Total burden related to Non-alcoholic fatty liver disease (NAFLD)	105	High fasting plasma glucose	3	Rate	1992	0.110594	0.243518	0.0130593
1	Deaths	1	Global	3	Both	16	55-59 years	1028	Total burden related to Non-alcoholic fatty liver disease (NAFLD)	105	High fasting plasma glucose	1	Number	1993	214.896	465.592	25.5797
1	Deaths	1	Global	3	Both	16	55-59 years	1028	Total burden related to Non-alcoholic fatty liver disease (NAFLD)	105	High fasting plasma glucose	3	Rate	1993	0.110631	0.239692	0.0131687
1	Deaths	1	Global	3	Both	16	55-59 years	1028	Total burden related to Non-alcoholic fatty liver disease (NAFLD)	105	High fasting plasma glucose	1	Number	1994	219.334	469.492	25.562
1	Deaths	1	Global	3	Both	16	55-59 years	1028	Total burden related to Non-alcoholic fatty liver disease (NAFLD)	105	High fasting plasma glucose	3	Rate	1994	0.111335	0.238316	0.0129754
1	Deaths	1	Global	3	Both	16	55-59 years	1028	Total burden related to Non-alcoholic fatty liver disease (NAFLD)	105	High fasting plasma glucose	1	Number	1995	226.037	487.235	26.5895
1	Deaths	1	Global	3	Both	16	55-59 years	1028	Total burden related to Non-alcoholic fatty liver disease (NAFLD)	105	High fasting plasma glucose	3	Rate	1995	0.113276	0.244172	0.013325
1	Deaths	1	Global	3	Both	16	55-59 years	1028	Total burden related to Non-alcoholic fatty liver disease (NAFLD)	105	High fasting plasma glucose	1	Number	1996	231.48	498.582	27.6805
1	Deaths	1	Global	3	Both	16	55-59 years	1028	Total burden related to Non-alcoholic fatty liver disease (NAFLD)	105	High fasting plasma glucose	3	Rate	1996	0.114966	0.247625	0.0137477
1	Deaths	1	Global	3	Both	16	55-59 years	1028	Total burden related to Non-alcoholic fatty liver disease (NAFLD)	105	High fasting plasma glucose	1	Number	1997	237.574	506.67	28.0785
1	Deaths	1	Global	3	Both	16	55-59 years	1028	Total burden related to Non-alcoholic fatty liver disease (NAFLD)	105	High fasting plasma glucose	3	Rate	1997	0.117372	0.250318	0.013872
1	Deaths	1	Global	3	Both	16	55-59 years	1028	Total burden related to Non-alcoholic fatty liver disease (NAFLD)	105	High fasting plasma glucose	1	Number	1998	247.229	535.565	29.2618
1	Deaths	1	Global	3	Both	16	55-59 years	1028	Total burden related to Non-alcoholic fatty liver disease (NAFLD)	105	High fasting plasma glucose	3	Rate	1998	0.12167	0.26357	0.0144007
1	Deaths	1	Global	3	Both	16	55-59 years	1028	Total burden related to Non-alcoholic fatty liver disease (NAFLD)	105	High fasting plasma glucose	1	Number	1999	259.259	560.523	30.6554
1	Deaths	1	Global	3	Both	16	55-59 years	1028	Total burden related to Non-alcoholic fatty liver disease (NAFLD)	105	High fasting plasma glucose	3	Rate	1999	0.126985	0.274544	0.015015
1	Deaths	1	Global	3	Both	16	55-59 years	1028	Total burden related to Non-alcoholic fatty liver disease (NAFLD)	105	High fasting plasma glucose	1	Number	2000	269.217	573.104	31.7449
1	Deaths	1	Global	3	Both	16	55-59 years	1028	Total burden related to Non-alcoholic fatty liver disease (NAFLD)	105	High fasting plasma glucose	3	Rate	2000	0.131295	0.279498	0.0154817
1	Deaths	1	Global	3	Both	16	55-59 years	1028	Total burden related to Non-alcoholic fatty liver disease (NAFLD)	105	High fasting plasma glucose	1	Number	2001	277.033	594.231	33.0658
1	Deaths	1	Global	3	Both	16	55-59 years	1028	Total burden related to Non-alcoholic fatty liver disease (NAFLD)	105	High fasting plasma glucose	3	Rate	2001	0.133053	0.285396	0.0158808
1	Deaths	1	Global	3	Both	16	55-59 years	1028	Total burden related to Non-alcoholic fatty liver disease (NAFLD)	105	High fasting plasma glucose	1	Number	2002	293.735	636.405	35.3641
1	Deaths	1	Global	3	Both	16	55-59 years	1028	Total burden related to Non-alcoholic fatty liver disease (NAFLD)	105	High fasting plasma glucose	3	Rate	2002	0.135714	0.294037	0.0163392
1	Deaths	1	Global	3	Both	16	55-59 years	1028	Total burden related to Non-alcoholic fatty liver disease (NAFLD)	105	High fasting plasma glucose	1	Number	2003	307.105	666.414	36.9992
1	Deaths	1	Global	3	Both	16	55-59 years	1028	Total burden related to Non-alcoholic fatty liver disease (NAFLD)	105	High fasting plasma glucose	3	Rate	2003	0.136215	0.295585	0.0164108
1	Deaths	1	Global	3	Both	16	55-59 years	1028	Total burden related to Non-alcoholic fatty liver disease (NAFLD)	105	High fasting plasma glucose	1	Number	2004	319.483	684.961	38.2654
1	Deaths	1	Global	3	Both	16	55-59 years	1028	Total burden related to Non-alcoholic fatty liver disease (NAFLD)	105	High fasting plasma glucose	3	Rate	2004	0.134173	0.287662	0.0160702
1	Deaths	1	Global	3	Both	16	55-59 years	1028	Total burden related to Non-alcoholic fatty liver disease (NAFLD)	105	High fasting plasma glucose	1	Number	2005	337.266	716.262	41.9545
1	Deaths	1	Global	3	Both	16	55-59 years	1028	Total burden related to Non-alcoholic fatty liver disease (NAFLD)	105	High fasting plasma glucose	3	Rate	2005	0.135638	0.288058	0.0168728
1	Deaths	1	Global	3	Both	16	55-59 years	1028	Total burden related to Non-alcoholic fatty liver disease (NAFLD)	105	High fasting plasma glucose	1	Number	2006	359.744	767.487	44.5611
1	Deaths	1	Global	3	Both	16	55-59 years	1028	Total burden related to Non-alcoholic fatty liver disease (NAFLD)	105	High fasting plasma glucose	3	Rate	2006	0.137529	0.293409	0.0170356
1	Deaths	1	Global	3	Both	16	55-59 years	1028	Total burden related to Non-alcoholic fatty liver disease (NAFLD)	105	High fasting plasma glucose	1	Number	2007	380.525	809.086	45.6358
1	Deaths	1	Global	3	Both	16	55-59 years	1028	Total burden related to Non-alcoholic fatty liver disease (NAFLD)	105	High fasting plasma glucose	3	Rate	2007	0.140436	0.298601	0.0168423
1	Deaths	1	Global	3	Both	16	55-59 years	1028	Total burden related to Non-alcoholic fatty liver disease (NAFLD)	105	High fasting plasma glucose	1	Number	2008	406.153	855.515	49.5288
1	Deaths	1	Global	3	Both	16	55-59 years	1028	Total burden related to Non-alcoholic fatty liver disease (NAFLD)	105	High fasting plasma glucose	3	Rate	2008	0.144338	0.30403	0.0176014
1	Deaths	1	Global	3	Both	16	55-59 years	1028	Total burden related to Non-alcoholic fatty liver disease (NAFLD)	105	High fasting plasma glucose	1	Number	2009	424.484	908.528	51.3293
1	Deaths	1	Global	3	Both	16	55-59 years	1028	Total burden related to Non-alcoholic fatty liver disease (NAFLD)	105	High fasting plasma glucose	3	Rate	2009	0.146379	0.313296	0.0177003
1	Deaths	1	Global	3	Both	16	55-59 years	1028	Total burden related to Non-alcoholic fatty liver disease (NAFLD)	105	High fasting plasma glucose	1	Number	2010	445.933	950.377	54.7882
1	Deaths	1	Global	3	Both	16	55-59 years	1028	Total burden related to Non-alcoholic fatty liver disease (NAFLD)	105	High fasting plasma glucose	3	Rate	2010	0.147598	0.314561	0.0181341
1	Deaths	1	Global	3	Both	16	55-59 years	1028	Total burden related to Non-alcoholic fatty liver disease (NAFLD)	105	High fasting plasma glucose	1	Number	2011	466.331	995.445	58.3446
1	Deaths	1	Global	3	Both	16	55-59 years	1028	Total burden related to Non-alcoholic fatty liver disease (NAFLD)	105	High fasting plasma glucose	3	Rate	2011	0.150369	0.320982	0.0188132
1	Deaths	1	Global	3	Both	16	55-59 years	1028	Total burden related to Non-alcoholic fatty liver disease (NAFLD)	105	High fasting plasma glucose	1	Number	2012	487.858	1036.89	63.0627
1	Deaths	1	Global	3	Both	16	55-59 years	1028	Total burden related to Non-alcoholic fatty liver disease (NAFLD)	105	High fasting plasma glucose	3	Rate	2012	0.153934	0.327169	0.0198981
1	Deaths	1	Global	3	Both	16	55-59 years	1028	Total burden related to Non-alcoholic fatty liver disease (NAFLD)	105	High fasting plasma glucose	1	Number	2013	503.566	1077.44	64.4817
1	Deaths	1	Global	3	Both	16	55-59 years	1028	Total burden related to Non-alcoholic fatty liver disease (NAFLD)	105	High fasting plasma glucose	3	Rate	2013	0.156457	0.334759	0.0200344
1	Deaths	1	Global	3	Both	16	55-59 years	1028	Total burden related to Non-alcoholic fatty liver disease (NAFLD)	105	High fasting plasma glucose	1	Number	2014	518.592	1100.43	66.7069
1	Deaths	1	Global	3	Both	16	55-59 years	1028	Total burden related to Non-alcoholic fatty liver disease (NAFLD)	105	High fasting plasma glucose	3	Rate	2014	0.159319	0.33807	0.0204934
1	Deaths	1	Global	3	Both	16	55-59 years	1028	Total burden related to Non-alcoholic fatty liver disease (NAFLD)	105	High fasting plasma glucose	1	Number	2015	537.613	1139.36	68.2572
1	Deaths	1	Global	3	Both	16	55-59 years	1028	Total burden related to Non-alcoholic fatty liver disease (NAFLD)	105	High fasting plasma glucose	3	Rate	2015	0.163305	0.346091	0.0207338
1	Deaths	1	Global	3	Both	16	55-59 years	1028	Total burden related to Non-alcoholic fatty liver disease (NAFLD)	105	High fasting plasma glucose	1	Number	2016	556.408	1196.3	71.334
1	Deaths	1	Global	3	Both	16	55-59 years	1028	Total burden related to Non-alcoholic fatty liver disease (NAFLD)	105	High fasting plasma glucose	3	Rate	2016	0.166184	0.357301	0.0213055
1	Deaths	1	Global	3	Both	16	55-59 years	1028	Total burden related to Non-alcoholic fatty liver disease (NAFLD)	105	High fasting plasma glucose	1	Number	2017	579.851	1239.33	74.6047
1	Deaths	1	Global	3	Both	16	55-59 years	1028	Total burden related to Non-alcoholic fatty liver disease (NAFLD)	105	High fasting plasma glucose	3	Rate	2017	0.168822	0.360828	0.0217209
1	Deaths	1	Global	3	Both	16	55-59 years	1028	Total burden related to Non-alcoholic fatty liver disease (NAFLD)	105	High fasting plasma glucose	1	Number	2018	610.461	1314.71	75.3936
1	Deaths	1	Global	3	Both	16	55-59 years	1028	Total burden related to Non-alcoholic fatty liver disease (NAFLD)	105	High fasting plasma glucose	3	Rate	2018	0.171515	0.369379	0.0211825
1	Deaths	1	Global	3	Both	16	55-59 years	1028	Total burden related to Non-alcoholic fatty liver disease (NAFLD)	105	High fasting plasma glucose	1	Number	2019	641.618	1396.64	80.3351
1	Deaths	1	Global	3	Both	16	55-59 years	1028	Total burden related to Non-alcoholic fatty liver disease (NAFLD)	105	High fasting plasma glucose	3	Rate	2019	0.17332	0.377273	0.0217009
1	Deaths	1	Global	3	Both	16	55-59 years	1028	Total burden related to Non-alcoholic fatty liver disease (NAFLD)	105	High fasting plasma glucose	1	Number	2020	679.48	1463.06	85.8786
1	Deaths	1	Global	3	Both	16	55-59 years	1028	Total burden related to Non-alcoholic fatty liver disease (NAFLD)	105	High fasting plasma glucose	3	Rate	2020	0.176898	0.380897	0.0223579
1	Deaths	1	Global	3	Both	16	55-59 years	1028	Total burden related to Non-alcoholic fatty liver disease (NAFLD)	105	High fasting plasma glucose	1	Number	2021	694.925	1514.68	87.0622
1	Deaths	1	Global	3	Both	16	55-59 years	1028	Total burden related to Non-alcoholic fatty liver disease (NAFLD)	105	High fasting plasma glucose	3	Rate	2021	0.175607	0.382757	0.0220005
1	Deaths	1	Global	3	Both	17	60-64 years	1028	Total burden related to Non-alcoholic fatty liver disease (NAFLD)	105	High fasting plasma glucose	1	Number	1990	316.044	686.866	38.3106
1	Deaths	1	Global	3	Both	17	60-64 years	1028	Total burden related to Non-alcoholic fatty liver disease (NAFLD)	105	High fasting plasma glucose	3	Rate	1990	0.196778	0.427663	0.0238533
1	Deaths	1	Global	3	Both	17	60-64 years	1028	Total burden related to Non-alcoholic fatty liver disease (NAFLD)	105	High fasting plasma glucose	1	Number	1991	326.543	709.628	40.3432
1	Deaths	1	Global	3	Both	17	60-64 years	1028	Total burden related to Non-alcoholic fatty liver disease (NAFLD)	105	High fasting plasma glucose	3	Rate	1991	0.199215	0.432925	0.0246123
1	Deaths	1	Global	3	Both	17	60-64 years	1028	Total burden related to Non-alcoholic fatty liver disease (NAFLD)	105	High fasting plasma glucose	1	Number	1992	339.462	747.803	41.3849
1	Deaths	1	Global	3	Both	17	60-64 years	1028	Total burden related to Non-alcoholic fatty liver disease (NAFLD)	105	High fasting plasma glucose	3	Rate	1992	0.204129	0.449677	0.024886
1	Deaths	1	Global	3	Both	17	60-64 years	1028	Total burden related to Non-alcoholic fatty liver disease (NAFLD)	105	High fasting plasma glucose	1	Number	1993	351.872	781.715	43.6431
1	Deaths	1	Global	3	Both	17	60-64 years	1028	Total burden related to Non-alcoholic fatty liver disease (NAFLD)	105	High fasting plasma glucose	3	Rate	1993	0.209129	0.464599	0.0259385
1	Deaths	1	Global	3	Both	17	60-64 years	1028	Total burden related to Non-alcoholic fatty liver disease (NAFLD)	105	High fasting plasma glucose	1	Number	1994	365.131	805.156	44.5837
1	Deaths	1	Global	3	Both	17	60-64 years	1028	Total burden related to Non-alcoholic fatty liver disease (NAFLD)	105	High fasting plasma glucose	3	Rate	1994	0.214891	0.47386	0.0262389
1	Deaths	1	Global	3	Both	17	60-64 years	1028	Total burden related to Non-alcoholic fatty liver disease (NAFLD)	105	High fasting plasma glucose	1	Number	1995	383.319	839.261	47.7736
1	Deaths	1	Global	3	Both	17	60-64 years	1028	Total burden related to Non-alcoholic fatty liver disease (NAFLD)	105	High fasting plasma glucose	3	Rate	1995	0.223132	0.488537	0.0278092
1	Deaths	1	Global	3	Both	17	60-64 years	1028	Total burden related to Non-alcoholic fatty liver disease (NAFLD)	105	High fasting plasma glucose	1	Number	1996	399.355	874.123	49.9652
1	Deaths	1	Global	3	Both	17	60-64 years	1028	Total burden related to Non-alcoholic fatty liver disease (NAFLD)	105	High fasting plasma glucose	3	Rate	1996	0.229119	0.501504	0.0286662
1	Deaths	1	Global	3	Both	17	60-64 years	1028	Total burden related to Non-alcoholic fatty liver disease (NAFLD)	105	High fasting plasma glucose	1	Number	1997	413.637	905.8	51.6873
1	Deaths	1	Global	3	Both	17	60-64 years	1028	Total burden related to Non-alcoholic fatty liver disease (NAFLD)	105	High fasting plasma glucose	3	Rate	1997	0.233025	0.510287	0.0291183
1	Deaths	1	Global	3	Both	17	60-64 years	1028	Total burden related to Non-alcoholic fatty liver disease (NAFLD)	105	High fasting plasma glucose	1	Number	1998	432.931	950.079	53.3843
1	Deaths	1	Global	3	Both	17	60-64 years	1028	Total burden related to Non-alcoholic fatty liver disease (NAFLD)	105	High fasting plasma glucose	3	Rate	1998	0.239611	0.525834	0.0295463
1	Deaths	1	Global	3	Both	17	60-64 years	1028	Total burden related to Non-alcoholic fatty liver disease (NAFLD)	105	High fasting plasma glucose	1	Number	1999	448.622	964.102	55.0811
1	Deaths	1	Global	3	Both	17	60-64 years	1028	Total burden related to Non-alcoholic fatty liver disease (NAFLD)	105	High fasting plasma glucose	3	Rate	1999	0.244377	0.525174	0.0300043
1	Deaths	1	Global	3	Both	17	60-64 years	1028	Total burden related to Non-alcoholic fatty liver disease (NAFLD)	105	High fasting plasma glucose	1	Number	2000	461.189	990.895	56.2793
1	Deaths	1	Global	3	Both	17	60-64 years	1028	Total burden related to Non-alcoholic fatty liver disease (NAFLD)	105	High fasting plasma glucose	3	Rate	2000	0.24751	0.531793	0.0302039
1	Deaths	1	Global	3	Both	17	60-64 years	1028	Total burden related to Non-alcoholic fatty liver disease (NAFLD)	105	High fasting plasma glucose	1	Number	2001	466.528	1009.52	56.4641
1	Deaths	1	Global	3	Both	17	60-64 years	1028	Total burden related to Non-alcoholic fatty liver disease (NAFLD)	105	High fasting plasma glucose	3	Rate	2001	0.24759	0.535763	0.029966
1	Deaths	1	Global	3	Both	17	60-64 years	1028	Total burden related to Non-alcoholic fatty liver disease (NAFLD)	105	High fasting plasma glucose	1	Number	2002	472.587	1032.65	57.6134
1	Deaths	1	Global	3	Both	17	60-64 years	1028	Total burden related to Non-alcoholic fatty liver disease (NAFLD)	105	High fasting plasma glucose	3	Rate	2002	0.248929	0.543933	0.0303471
1	Deaths	1	Global	3	Both	17	60-64 years	1028	Total burden related to Non-alcoholic fatty liver disease (NAFLD)	105	High fasting plasma glucose	1	Number	2003	475.691	1016.73	58.3762
1	Deaths	1	Global	3	Both	17	60-64 years	1028	Total burden related to Non-alcoholic fatty liver disease (NAFLD)	105	High fasting plasma glucose	3	Rate	2003	0.24889	0.531974	0.0305435
1	Deaths	1	Global	3	Both	17	60-64 years	1028	Total burden related to Non-alcoholic fatty liver disease (NAFLD)	105	High fasting plasma glucose	1	Number	2004	479.029	1040.78	58.5186
1	Deaths	1	Global	3	Both	17	60-64 years	1028	Total burden related to Non-alcoholic fatty liver disease (NAFLD)	105	High fasting plasma glucose	3	Rate	2004	0.248593	0.540117	0.0303684
1	Deaths	1	Global	3	Both	17	60-64 years	1028	Total burden related to Non-alcoholic fatty liver disease (NAFLD)	105	High fasting plasma glucose	1	Number	2005	487.177	1053.3	60.0744
1	Deaths	1	Global	3	Both	17	60-64 years	1028	Total burden related to Non-alcoholic fatty liver disease (NAFLD)	105	High fasting plasma glucose	3	Rate	2005	0.250783	0.542202	0.0309243
1	Deaths	1	Global	3	Both	17	60-64 years	1028	Total burden related to Non-alcoholic fatty liver disease (NAFLD)	105	High fasting plasma glucose	1	Number	2006	500.037	1082.68	61.4681
1	Deaths	1	Global	3	Both	17	60-64 years	1028	Total burden related to Non-alcoholic fatty liver disease (NAFLD)	105	High fasting plasma glucose	3	Rate	2006	0.252614	0.546959	0.0310531
1	Deaths	1	Global	3	Both	17	60-64 years	1028	Total burden related to Non-alcoholic fatty liver disease (NAFLD)	105	High fasting plasma glucose	1	Number	2007	531.196	1133.45	64.4112
1	Deaths	1	Global	3	Both	17	60-64 years	1028	Total burden related to Non-alcoholic fatty liver disease (NAFLD)	105	High fasting plasma glucose	3	Rate	2007	0.257214	0.548834	0.0311889
1	Deaths	1	Global	3	Both	17	60-64 years	1028	Total burden related to Non-alcoholic fatty liver disease (NAFLD)	105	High fasting plasma glucose	1	Number	2008	573.079	1223.72	71.0285
1	Deaths	1	Global	3	Both	17	60-64 years	1028	Total burden related to Non-alcoholic fatty liver disease (NAFLD)	105	High fasting plasma glucose	3	Rate	2008	0.265678	0.567312	0.0329286
1	Deaths	1	Global	3	Both	17	60-64 years	1028	Total burden related to Non-alcoholic fatty liver disease (NAFLD)	105	High fasting plasma glucose	1	Number	2009	616.182	1294.4	75.9819
1	Deaths	1	Global	3	Both	17	60-64 years	1028	Total burden related to Non-alcoholic fatty liver disease (NAFLD)	105	High fasting plasma glucose	3	Rate	2009	0.269945	0.56707	0.0332872
1	Deaths	1	Global	3	Both	17	60-64 years	1028	Total burden related to Non-alcoholic fatty liver disease (NAFLD)	105	High fasting plasma glucose	1	Number	2010	660.237	1401.73	81.7227
1	Deaths	1	Global	3	Both	17	60-64 years	1028	Total burden related to Non-alcoholic fatty liver disease (NAFLD)	105	High fasting plasma glucose	3	Rate	2010	0.276694	0.587438	0.0342485
1	Deaths	1	Global	3	Both	17	60-64 years	1028	Total burden related to Non-alcoholic fatty liver disease (NAFLD)	105	High fasting plasma glucose	1	Number	2011	714.037	1524.04	86.9614
1	Deaths	1	Global	3	Both	17	60-64 years	1028	Total burden related to Non-alcoholic fatty liver disease (NAFLD)	105	High fasting plasma glucose	3	Rate	2011	0.284155	0.606499	0.0346068
1	Deaths	1	Global	3	Both	17	60-64 years	1028	Total burden related to Non-alcoholic fatty liver disease (NAFLD)	105	High fasting plasma glucose	1	Number	2012	767.016	1615.72	95.539
1	Deaths	1	Global	3	Both	17	60-64 years	1028	Total burden related to Non-alcoholic fatty liver disease (NAFLD)	105	High fasting plasma glucose	3	Rate	2012	0.294495	0.620352	0.0366821
1	Deaths	1	Global	3	Both	17	60-64 years	1028	Total burden related to Non-alcoholic fatty liver disease (NAFLD)	105	High fasting plasma glucose	1	Number	2013	825.22	1746.29	103.791
1	Deaths	1	Global	3	Both	17	60-64 years	1028	Total burden related to Non-alcoholic fatty liver disease (NAFLD)	105	High fasting plasma glucose	3	Rate	2013	0.30499	0.645406	0.0383598
1	Deaths	1	Global	3	Both	17	60-64 years	1028	Total burden related to Non-alcoholic fatty liver disease (NAFLD)	105	High fasting plasma glucose	1	Number	2014	890.63	1897.9	108.718
1	Deaths	1	Global	3	Both	17	60-64 years	1028	Total burden related to Non-alcoholic fatty liver disease (NAFLD)	105	High fasting plasma glucose	3	Rate	2014	0.319334	0.68049	0.0389809
1	Deaths	1	Global	3	Both	17	60-64 years	1028	Total burden related to Non-alcoholic fatty liver disease (NAFLD)	105	High fasting plasma glucose	1	Number	2015	965.686	2050.49	119.176
1	Deaths	1	Global	3	Both	17	60-64 years	1028	Total burden related to Non-alcoholic fatty liver disease (NAFLD)	105	High fasting plasma glucose	3	Rate	2015	0.332382	0.705764	0.0410194
1	Deaths	1	Global	3	Both	17	60-64 years	1028	Total burden related to Non-alcoholic fatty liver disease (NAFLD)	105	High fasting plasma glucose	1	Number	2016	1009.58	2158.17	124.396
1	Deaths	1	Global	3	Both	17	60-64 years	1028	Total burden related to Non-alcoholic fatty liver disease (NAFLD)	105	High fasting plasma glucose	3	Rate	2016	0.338662	0.723959	0.0417286
1	Deaths	1	Global	3	Both	17	60-64 years	1028	Total burden related to Non-alcoholic fatty liver disease (NAFLD)	105	High fasting plasma glucose	1	Number	2017	1034.14	2199.29	127.723
1	Deaths	1	Global	3	Both	17	60-64 years	1028	Total burden related to Non-alcoholic fatty liver disease (NAFLD)	105	High fasting plasma glucose	3	Rate	2017	0.339635	0.722297	0.0419471
1	Deaths	1	Global	3	Both	17	60-64 years	1028	Total burden related to Non-alcoholic fatty liver disease (NAFLD)	105	High fasting plasma glucose	1	Number	2018	1066.61	2280.95	132.622
1	Deaths	1	Global	3	Both	17	60-64 years	1028	Total burden related to Non-alcoholic fatty liver disease (NAFLD)	105	High fasting plasma glucose	3	Rate	2018	0.345159	0.738126	0.042917
1	Deaths	1	Global	3	Both	17	60-64 years	1028	Total burden related to Non-alcoholic fatty liver disease (NAFLD)	105	High fasting plasma glucose	1	Number	2019	1087.38	2403.69	133.424
1	Deaths	1	Global	3	Both	17	60-64 years	1028	Total burden related to Non-alcoholic fatty liver disease (NAFLD)	105	High fasting plasma glucose	3	Rate	2019	0.348177	0.769653	0.0427219
1	Deaths	1	Global	3	Both	17	60-64 years	1028	Total burden related to Non-alcoholic fatty liver disease (NAFLD)	105	High fasting plasma glucose	1	Number	2020	1108.19	2407.88	137.846
1	Deaths	1	Global	3	Both	17	60-64 years	1028	Total burden related to Non-alcoholic fatty liver disease (NAFLD)	105	High fasting plasma glucose	3	Rate	2020	0.351313	0.763335	0.0436993
1	Deaths	1	Global	3	Both	17	60-64 years	1028	Total burden related to Non-alcoholic fatty liver disease (NAFLD)	105	High fasting plasma glucose	1	Number	2021	1122.69	2440.77	138.939
1	Deaths	1	Global	3	Both	17	60-64 years	1028	Total burden related to Non-alcoholic fatty liver disease (NAFLD)	105	High fasting plasma glucose	3	Rate	2021	0.350787	0.762627	0.0434118
1	Deaths	1	Global	3	Both	18	65-69 years	1028	Total burden related to Non-alcoholic fatty liver disease (NAFLD)	105	High fasting plasma glucose	1	Number	1990	393.335	859.545	40.923
1	Deaths	1	Global	3	Both	18	65-69 years	1028	Total burden related to Non-alcoholic fatty liver disease (NAFLD)	105	High fasting plasma glucose	3	Rate	1990	0.318208	0.695372	0.0331067
1	Deaths	1	Global	3	Both	18	65-69 years	1028	Total burden related to Non-alcoholic fatty liver disease (NAFLD)	105	High fasting plasma glucose	1	Number	1991	410.756	904.563	42.5996
1	Deaths	1	Global	3	Both	18	65-69 years	1028	Total burden related to Non-alcoholic fatty liver disease (NAFLD)	105	High fasting plasma glucose	3	Rate	1991	0.32234	0.709854	0.0334299
1	Deaths	1	Global	3	Both	18	65-69 years	1028	Total burden related to Non-alcoholic fatty liver disease (NAFLD)	105	High fasting plasma glucose	1	Number	1992	431.003	953.883	45.7713
1	Deaths	1	Global	3	Both	18	65-69 years	1028	Total burden related to Non-alcoholic fatty liver disease (NAFLD)	105	High fasting plasma glucose	3	Rate	1992	0.328293	0.726568	0.0348638
1	Deaths	1	Global	3	Both	18	65-69 years	1028	Total burden related to Non-alcoholic fatty liver disease (NAFLD)	105	High fasting plasma glucose	1	Number	1993	453.959	994.152	47.1691
1	Deaths	1	Global	3	Both	18	65-69 years	1028	Total burden related to Non-alcoholic fatty liver disease (NAFLD)	105	High fasting plasma glucose	3	Rate	1993	0.335913	0.735636	0.0349034
1	Deaths	1	Global	3	Both	18	65-69 years	1028	Total burden related to Non-alcoholic fatty liver disease (NAFLD)	105	High fasting plasma glucose	1	Number	1994	479.516	1053	49.7021
1	Deaths	1	Global	3	Both	18	65-69 years	1028	Total burden related to Non-alcoholic fatty liver disease (NAFLD)	105	High fasting plasma glucose	3	Rate	1994	0.345362	0.758404	0.035797
1	Deaths	1	Global	3	Both	18	65-69 years	1028	Total burden related to Non-alcoholic fatty liver disease (NAFLD)	105	High fasting plasma glucose	1	Number	1995	512.477	1121.88	53.0185
1	Deaths	1	Global	3	Both	18	65-69 years	1028	Total burden related to Non-alcoholic fatty liver disease (NAFLD)	105	High fasting plasma glucose	3	Rate	1995	0.360878	0.790008	0.0373347
1	Deaths	1	Global	3	Both	18	65-69 years	1028	Total burden related to Non-alcoholic fatty liver disease (NAFLD)	105	High fasting plasma glucose	1	Number	1996	542.876	1187.38	56.0776
1	Deaths	1	Global	3	Both	18	65-69 years	1028	Total burden related to Non-alcoholic fatty liver disease (NAFLD)	105	High fasting plasma glucose	3	Rate	1996	0.374749	0.819651	0.0387106
1	Deaths	1	Global	3	Both	18	65-69 years	1028	Total burden related to Non-alcoholic fatty liver disease (NAFLD)	105	High fasting plasma glucose	1	Number	1997	573.628	1251.08	60.5859
1	Deaths	1	Global	3	Both	18	65-69 years	1028	Total burden related to Non-alcoholic fatty liver disease (NAFLD)	105	High fasting plasma glucose	3	Rate	1997	0.39029	0.851219	0.0412219
1	Deaths	1	Global	3	Both	18	65-69 years	1028	Total burden related to Non-alcoholic fatty liver disease (NAFLD)	105	High fasting plasma glucose	1	Number	1998	613.139	1315.78	63.5818
1	Deaths	1	Global	3	Both	18	65-69 years	1028	Total burden related to Non-alcoholic fatty liver disease (NAFLD)	105	High fasting plasma glucose	3	Rate	1998	0.412071	0.884294	0.0427313
1	Deaths	1	Global	3	Both	18	65-69 years	1028	Total burden related to Non-alcoholic fatty liver disease (NAFLD)	105	High fasting plasma glucose	1	Number	1999	649.299	1404.29	67.9836
1	Deaths	1	Global	3	Both	18	65-69 years	1028	Total burden related to Non-alcoholic fatty liver disease (NAFLD)	105	High fasting plasma glucose	3	Rate	1999	0.431417	0.933058	0.0451707
1	Deaths	1	Global	3	Both	18	65-69 years	1028	Total burden related to Non-alcoholic fatty liver disease (NAFLD)	105	High fasting plasma glucose	1	Number	2000	675.405	1464.99	70.3407
1	Deaths	1	Global	3	Both	18	65-69 years	1028	Total burden related to Non-alcoholic fatty liver disease (NAFLD)	105	High fasting plasma glucose	3	Rate	2000	0.442726	0.960294	0.0461081
1	Deaths	1	Global	3	Both	18	65-69 years	1028	Total burden related to Non-alcoholic fatty liver disease (NAFLD)	105	High fasting plasma glucose	1	Number	2001	690.746	1489.1	71.2698
1	Deaths	1	Global	3	Both	18	65-69 years	1028	Total burden related to Non-alcoholic fatty liver disease (NAFLD)	105	High fasting plasma glucose	3	Rate	2001	0.444934	0.959184	0.0459074
1	Deaths	1	Global	3	Both	18	65-69 years	1028	Total burden related to Non-alcoholic fatty liver disease (NAFLD)	105	High fasting plasma glucose	1	Number	2002	704.179	1517.15	73.676
1	Deaths	1	Global	3	Both	18	65-69 years	1028	Total burden related to Non-alcoholic fatty liver disease (NAFLD)	105	High fasting plasma glucose	3	Rate	2002	0.444074	0.956758	0.0464621
1	Deaths	1	Global	3	Both	18	65-69 years	1028	Total burden related to Non-alcoholic fatty liver disease (NAFLD)	105	High fasting plasma glucose	1	Number	2003	711.067	1513.31	74.56
1	Deaths	1	Global	3	Both	18	65-69 years	1028	Total burden related to Non-alcoholic fatty liver disease (NAFLD)	105	High fasting plasma glucose	3	Rate	2003	0.439304	0.93494	0.0460639
1	Deaths	1	Global	3	Both	18	65-69 years	1028	Total burden related to Non-alcoholic fatty liver disease (NAFLD)	105	High fasting plasma glucose	1	Number	2004	710.3	1513.53	74.2462
1	Deaths	1	Global	3	Both	18	65-69 years	1028	Total burden related to Non-alcoholic fatty liver disease (NAFLD)	105	High fasting plasma glucose	3	Rate	2004	0.430763	0.917886	0.0450268
1	Deaths	1	Global	3	Both	18	65-69 years	1028	Total burden related to Non-alcoholic fatty liver disease (NAFLD)	105	High fasting plasma glucose	1	Number	2005	722.187	1537.01	76.1867
1	Deaths	1	Global	3	Both	18	65-69 years	1028	Total burden related to Non-alcoholic fatty liver disease (NAFLD)	105	High fasting plasma glucose	3	Rate	2005	0.430366	0.915937	0.0454012
1	Deaths	1	Global	3	Both	18	65-69 years	1028	Total burden related to Non-alcoholic fatty liver disease (NAFLD)	105	High fasting plasma glucose	1	Number	2006	733.403	1575.59	77.3654
1	Deaths	1	Global	3	Both	18	65-69 years	1028	Total burden related to Non-alcoholic fatty liver disease (NAFLD)	105	High fasting plasma glucose	3	Rate	2006	0.430813	0.925528	0.0454457
1	Deaths	1	Global	3	Both	18	65-69 years	1028	Total burden related to Non-alcoholic fatty liver disease (NAFLD)	105	High fasting plasma glucose	1	Number	2007	753.044	1622.74	78.7604
1	Deaths	1	Global	3	Both	18	65-69 years	1028	Total burden related to Non-alcoholic fatty liver disease (NAFLD)	105	High fasting plasma glucose	3	Rate	2007	0.437492	0.942754	0.045757
1	Deaths	1	Global	3	Both	18	65-69 years	1028	Total burden related to Non-alcoholic fatty liver disease (NAFLD)	105	High fasting plasma glucose	1	Number	2008	787.716	1675.75	83.177
1	Deaths	1	Global	3	Both	18	65-69 years	1028	Total burden related to Non-alcoholic fatty liver disease (NAFLD)	105	High fasting plasma glucose	3	Rate	2008	0.45282	0.963307	0.0478144
1	Deaths	1	Global	3	Both	18	65-69 years	1028	Total burden related to Non-alcoholic fatty liver disease (NAFLD)	105	High fasting plasma glucose	1	Number	2009	822.908	1724.91	86.0692
1	Deaths	1	Global	3	Both	18	65-69 years	1028	Total burden related to Non-alcoholic fatty liver disease (NAFLD)	105	High fasting plasma glucose	3	Rate	2009	0.467432	0.979793	0.0488894
1	Deaths	1	Global	3	Both	18	65-69 years	1028	Total burden related to Non-alcoholic fatty liver disease (NAFLD)	105	High fasting plasma glucose	1	Number	2010	858.268	1822.65	89.8973
1	Deaths	1	Global	3	Both	18	65-69 years	1028	Total burden related to Non-alcoholic fatty liver disease (NAFLD)	105	High fasting plasma glucose	3	Rate	2010	0.482064	1.02373	0.0504927
1	Deaths	1	Global	3	Both	18	65-69 years	1028	Total burden related to Non-alcoholic fatty liver disease (NAFLD)	105	High fasting plasma glucose	1	Number	2011	896.368	1887.78	91.7743
1	Deaths	1	Global	3	Both	18	65-69 years	1028	Total burden related to Non-alcoholic fatty liver disease (NAFLD)	105	High fasting plasma glucose	3	Rate	2011	0.492903	1.03807	0.0504658
1	Deaths	1	Global	3	Both	18	65-69 years	1028	Total burden related to Non-alcoholic fatty liver disease (NAFLD)	105	High fasting plasma glucose	1	Number	2012	960.659	2009.61	99.8111
1	Deaths	1	Global	3	Both	18	65-69 years	1028	Total burden related to Non-alcoholic fatty liver disease (NAFLD)	105	High fasting plasma glucose	3	Rate	2012	0.50496	1.05633	0.0524646
1	Deaths	1	Global	3	Both	18	65-69 years	1028	Total burden related to Non-alcoholic fatty liver disease (NAFLD)	105	High fasting plasma glucose	1	Number	2013	1037.23	2186.46	109.135
1	Deaths	1	Global	3	Both	18	65-69 years	1028	Total burden related to Non-alcoholic fatty liver disease (NAFLD)	105	High fasting plasma glucose	3	Rate	2013	0.520931	1.09811	0.0548111
1	Deaths	1	Global	3	Both	18	65-69 years	1028	Total burden related to Non-alcoholic fatty liver disease (NAFLD)	105	High fasting plasma glucose	1	Number	2014	1135.88	2424.91	117.783
1	Deaths	1	Global	3	Both	18	65-69 years	1028	Total burden related to Non-alcoholic fatty liver disease (NAFLD)	105	High fasting plasma glucose	3	Rate	2014	0.537998	1.14853	0.0557868
1	Deaths	1	Global	3	Both	18	65-69 years	1028	Total burden related to Non-alcoholic fatty liver disease (NAFLD)	105	High fasting plasma glucose	1	Number	2015	1241.7	2647.01	129.466
1	Deaths	1	Global	3	Both	18	65-69 years	1028	Total burden related to Non-alcoholic fatty liver disease (NAFLD)	105	High fasting plasma glucose	3	Rate	2015	0.561925	1.19789	0.0585894
1	Deaths	1	Global	3	Both	18	65-69 years	1028	Total burden related to Non-alcoholic fatty liver disease (NAFLD)	105	High fasting plasma glucose	1	Number	2016	1343.39	2833.08	141.646
1	Deaths	1	Global	3	Both	18	65-69 years	1028	Total burden related to Non-alcoholic fatty liver disease (NAFLD)	105	High fasting plasma glucose	3	Rate	2016	0.576522	1.21582	0.0607881
1	Deaths	1	Global	3	Both	18	65-69 years	1028	Total burden related to Non-alcoholic fatty liver disease (NAFLD)	105	High fasting plasma glucose	1	Number	2017	1403.1	2948.18	149.42
1	Deaths	1	Global	3	Both	18	65-69 years	1028	Total burden related to Non-alcoholic fatty liver disease (NAFLD)	105	High fasting plasma glucose	3	Rate	2017	0.580447	1.21963	0.0618134
1	Deaths	1	Global	3	Both	18	65-69 years	1028	Total burden related to Non-alcoholic fatty liver disease (NAFLD)	105	High fasting plasma glucose	1	Number	2018	1484.15	3112.37	157.114
1	Deaths	1	Global	3	Both	18	65-69 years	1028	Total burden related to Non-alcoholic fatty liver disease (NAFLD)	105	High fasting plasma glucose	3	Rate	2018	0.590723	1.23879	0.0625349
1	Deaths	1	Global	3	Both	18	65-69 years	1028	Total burden related to Non-alcoholic fatty liver disease (NAFLD)	105	High fasting plasma glucose	1	Number	2019	1549.56	3307.71	166.123
1	Deaths	1	Global	3	Both	18	65-69 years	1028	Total burden related to Non-alcoholic fatty liver disease (NAFLD)	105	High fasting plasma glucose	3	Rate	2019	0.598195	1.27692	0.0641305
1	Deaths	1	Global	3	Both	18	65-69 years	1028	Total burden related to Non-alcoholic fatty liver disease (NAFLD)	105	High fasting plasma glucose	1	Number	2020	1608.55	3477.11	173.65
1	Deaths	1	Global	3	Both	18	65-69 years	1028	Total burden related to Non-alcoholic fatty liver disease (NAFLD)	105	High fasting plasma glucose	3	Rate	2020	0.596737	1.28993	0.0644206
1	Deaths	1	Global	3	Both	18	65-69 years	1028	Total burden related to Non-alcoholic fatty liver disease (NAFLD)	105	High fasting plasma glucose	1	Number	2021	1634.03	3414.5	179.172
1	Deaths	1	Global	3	Both	18	65-69 years	1028	Total burden related to Non-alcoholic fatty liver disease (NAFLD)	105	High fasting plasma glucose	3	Rate	2021	0.59238	1.23785	0.0649546
1	Deaths	1	Global	3	Both	19	70-74 years	1028	Total burden related to Non-alcoholic fatty liver disease (NAFLD)	105	High fasting plasma glucose	1	Number	1990	403.727	845.721	40.4633
1	Deaths	1	Global	3	Both	19	70-74 years	1028	Total burden related to Non-alcoholic fatty liver disease (NAFLD)	105	High fasting plasma glucose	3	Rate	1990	0.476874	0.998948	0.0477944
1	Deaths	1	Global	3	Both	19	70-74 years	1028	Total burden related to Non-alcoholic fatty liver disease (NAFLD)	105	High fasting plasma glucose	1	Number	1991	426.392	893.942	42.9312
1	Deaths	1	Global	3	Both	19	70-74 years	1028	Total burden related to Non-alcoholic fatty liver disease (NAFLD)	105	High fasting plasma glucose	3	Rate	1991	0.486031	1.01898	0.048936
1	Deaths	1	Global	3	Both	19	70-74 years	1028	Total burden related to Non-alcoholic fatty liver disease (NAFLD)	105	High fasting plasma glucose	1	Number	1992	456.044	963.642	45.7522
1	Deaths	1	Global	3	Both	19	70-74 years	1028	Total burden related to Non-alcoholic fatty liver disease (NAFLD)	105	High fasting plasma glucose	3	Rate	1992	0.498927	1.05426	0.0500545
1	Deaths	1	Global	3	Both	19	70-74 years	1028	Total burden related to Non-alcoholic fatty liver disease (NAFLD)	105	High fasting plasma glucose	1	Number	1993	488.343	1022.98	48.3313
1	Deaths	1	Global	3	Both	19	70-74 years	1028	Total burden related to Non-alcoholic fatty liver disease (NAFLD)	105	High fasting plasma glucose	3	Rate	1993	0.511944	1.07242	0.0506671
1	Deaths	1	Global	3	Both	19	70-74 years	1028	Total burden related to Non-alcoholic fatty liver disease (NAFLD)	105	High fasting plasma glucose	1	Number	1994	524.744	1081.78	51.5791
1	Deaths	1	Global	3	Both	19	70-74 years	1028	Total burden related to Non-alcoholic fatty liver disease (NAFLD)	105	High fasting plasma glucose	3	Rate	1994	0.528935	1.09042	0.0519911
1	Deaths	1	Global	3	Both	19	70-74 years	1028	Total burden related to Non-alcoholic fatty liver disease (NAFLD)	105	High fasting plasma glucose	1	Number	1995	566.381	1175.71	55.5138
1	Deaths	1	Global	3	Both	19	70-74 years	1028	Total burden related to Non-alcoholic fatty liver disease (NAFLD)	105	High fasting plasma glucose	3	Rate	1995	0.551525	1.14487	0.0540578
1	Deaths	1	Global	3	Both	19	70-74 years	1028	Total burden related to Non-alcoholic fatty liver disease (NAFLD)	105	High fasting plasma glucose	1	Number	1996	605.092	1253.52	59.3269
1	Deaths	1	Global	3	Both	19	70-74 years	1028	Total burden related to Non-alcoholic fatty liver disease (NAFLD)	105	High fasting plasma glucose	3	Rate	1996	0.571002	1.1829	0.0559845
1	Deaths	1	Global	3	Both	19	70-74 years	1028	Total burden related to Non-alcoholic fatty liver disease (NAFLD)	105	High fasting plasma glucose	1	Number	1997	645.071	1335.87	62.9021
1	Deaths	1	Global	3	Both	19	70-74 years	1028	Total burden related to Non-alcoholic fatty liver disease (NAFLD)	105	High fasting plasma glucose	3	Rate	1997	0.589947	1.22172	0.0575268
1	Deaths	1	Global	3	Both	19	70-74 years	1028	Total burden related to Non-alcoholic fatty liver disease (NAFLD)	105	High fasting plasma glucose	1	Number	1998	701.34	1439.93	67.8351
1	Deaths	1	Global	3	Both	19	70-74 years	1028	Total burden related to Non-alcoholic fatty liver disease (NAFLD)	105	High fasting plasma glucose	3	Rate	1998	0.621922	1.27688	0.0601535
1	Deaths	1	Global	3	Both	19	70-74 years	1028	Total burden related to Non-alcoholic fatty liver disease (NAFLD)	105	High fasting plasma glucose	1	Number	1999	760.762	1558.14	73.5175
1	Deaths	1	Global	3	Both	19	70-74 years	1028	Total burden related to Non-alcoholic fatty liver disease (NAFLD)	105	High fasting plasma glucose	3	Rate	1999	0.655074	1.34167	0.0633042
1	Deaths	1	Global	3	Both	19	70-74 years	1028	Total burden related to Non-alcoholic fatty liver disease (NAFLD)	105	High fasting plasma glucose	1	Number	2000	809.501	1643.94	78.4659
1	Deaths	1	Global	3	Both	19	70-74 years	1028	Total burden related to Non-alcoholic fatty liver disease (NAFLD)	105	High fasting plasma glucose	3	Rate	2000	0.679579	1.3801	0.0658724
1	Deaths	1	Global	3	Both	19	70-74 years	1028	Total burden related to Non-alcoholic fatty liver disease (NAFLD)	105	High fasting plasma glucose	1	Number	2001	841.436	1720.23	80.5827
1	Deaths	1	Global	3	Both	19	70-74 years	1028	Total burden related to Non-alcoholic fatty liver disease (NAFLD)	105	High fasting plasma glucose	3	Rate	2001	0.690407	1.41146	0.066119
1	Deaths	1	Global	3	Both	19	70-74 years	1028	Total burden related to Non-alcoholic fatty liver disease (NAFLD)	105	High fasting plasma glucose	1	Number	2002	862.029	1747.29	82.8323
1	Deaths	1	Global	3	Both	19	70-74 years	1028	Total burden related to Non-alcoholic fatty liver disease (NAFLD)	105	High fasting plasma glucose	3	Rate	2002	0.695167	1.40907	0.0667985
1	Deaths	1	Global	3	Both	19	70-74 years	1028	Total burden related to Non-alcoholic fatty liver disease (NAFLD)	105	High fasting plasma glucose	1	Number	2003	878.634	1797.69	85.2149
1	Deaths	1	Global	3	Both	19	70-74 years	1028	Total burden related to Non-alcoholic fatty liver disease (NAFLD)	105	High fasting plasma glucose	3	Rate	2003	0.697829	1.42776	0.0676794
1	Deaths	1	Global	3	Both	19	70-74 years	1028	Total burden related to Non-alcoholic fatty liver disease (NAFLD)	105	High fasting plasma glucose	1	Number	2004	888.431	1811.3	86.7378
1	Deaths	1	Global	3	Both	19	70-74 years	1028	Total burden related to Non-alcoholic fatty liver disease (NAFLD)	105	High fasting plasma glucose	3	Rate	2004	0.695237	1.41742	0.0678762
1	Deaths	1	Global	3	Both	19	70-74 years	1028	Total burden related to Non-alcoholic fatty liver disease (NAFLD)	105	High fasting plasma glucose	1	Number	2005	907.741	1820.74	89.2843
1	Deaths	1	Global	3	Both	19	70-74 years	1028	Total burden related to Non-alcoholic fatty liver disease (NAFLD)	105	High fasting plasma glucose	3	Rate	2005	0.69817	1.40039	0.0686712
1	Deaths	1	Global	3	Both	19	70-74 years	1028	Total burden related to Non-alcoholic fatty liver disease (NAFLD)	105	High fasting plasma glucose	1	Number	2006	928.658	1862.95	90.8627
1	Deaths	1	Global	3	Both	19	70-74 years	1028	Total burden related to Non-alcoholic fatty liver disease (NAFLD)	105	High fasting plasma glucose	3	Rate	2006	0.698997	1.40224	0.0683919
1	Deaths	1	Global	3	Both	19	70-74 years	1028	Total burden related to Non-alcoholic fatty liver disease (NAFLD)	105	High fasting plasma glucose	1	Number	2007	969.252	1943.14	94.6825
1	Deaths	1	Global	3	Both	19	70-74 years	1028	Total burden related to Non-alcoholic fatty liver disease (NAFLD)	105	High fasting plasma glucose	3	Rate	2007	0.711291	1.42598	0.0694833
1	Deaths	1	Global	3	Both	19	70-74 years	1028	Total burden related to Non-alcoholic fatty liver disease (NAFLD)	105	High fasting plasma glucose	1	Number	2008	1015.78	2024.41	100.719
1	Deaths	1	Global	3	Both	19	70-74 years	1028	Total burden related to Non-alcoholic fatty liver disease (NAFLD)	105	High fasting plasma glucose	3	Rate	2008	0.727506	1.4499	0.0721355
1	Deaths	1	Global	3	Both	19	70-74 years	1028	Total burden related to Non-alcoholic fatty liver disease (NAFLD)	105	High fasting plasma glucose	1	Number	2009	1050.65	2097.73	103.821
1	Deaths	1	Global	3	Both	19	70-74 years	1028	Total burden related to Non-alcoholic fatty liver disease (NAFLD)	105	High fasting plasma glucose	3	Rate	2009	0.73612	1.46973	0.0727402
1	Deaths	1	Global	3	Both	19	70-74 years	1028	Total burden related to Non-alcoholic fatty liver disease (NAFLD)	105	High fasting plasma glucose	1	Number	2010	1085.89	2179.46	107.994
1	Deaths	1	Global	3	Both	19	70-74 years	1028	Total burden related to Non-alcoholic fatty liver disease (NAFLD)	105	High fasting plasma glucose	3	Rate	2010	0.745152	1.49558	0.0741069
1	Deaths	1	Global	3	Both	19	70-74 years	1028	Total burden related to Non-alcoholic fatty liver disease (NAFLD)	105	High fasting plasma glucose	1	Number	2011	1120.35	2228.66	110.447
1	Deaths	1	Global	3	Both	19	70-74 years	1028	Total burden related to Non-alcoholic fatty liver disease (NAFLD)	105	High fasting plasma glucose	3	Rate	2011	0.755462	1.5028	0.0744749
1	Deaths	1	Global	3	Both	19	70-74 years	1028	Total burden related to Non-alcoholic fatty liver disease (NAFLD)	105	High fasting plasma glucose	1	Number	2012	1161.09	2322.67	116.892
1	Deaths	1	Global	3	Both	19	70-74 years	1028	Total burden related to Non-alcoholic fatty liver disease (NAFLD)	105	High fasting plasma glucose	3	Rate	2012	0.772291	1.54491	0.0777495
1	Deaths	1	Global	3	Both	19	70-74 years	1028	Total burden related to Non-alcoholic fatty liver disease (NAFLD)	105	High fasting plasma glucose	1	Number	2013	1203.04	2405.88	121.34
1	Deaths	1	Global	3	Both	19	70-74 years	1028	Total burden related to Non-alcoholic fatty liver disease (NAFLD)	105	High fasting plasma glucose	3	Rate	2013	0.789561	1.57899	0.0796356
1	Deaths	1	Global	3	Both	19	70-74 years	1028	Total burden related to Non-alcoholic fatty liver disease (NAFLD)	105	High fasting plasma glucose	1	Number	2014	1247.71	2502.34	124.337
1	Deaths	1	Global	3	Both	19	70-74 years	1028	Total burden related to Non-alcoholic fatty liver disease (NAFLD)	105	High fasting plasma glucose	3	Rate	2014	0.806707	1.61789	0.0803902
1	Deaths	1	Global	3	Both	19	70-74 years	1028	Total burden related to Non-alcoholic fatty liver disease (NAFLD)	105	High fasting plasma glucose	1	Number	2015	1298.77	2630.69	130.7
1	Deaths	1	Global	3	Both	19	70-74 years	1028	Total burden related to Non-alcoholic fatty liver disease (NAFLD)	105	High fasting plasma glucose	3	Rate	2015	0.827971	1.67708	0.083322
1	Deaths	1	Global	3	Both	19	70-74 years	1028	Total burden related to Non-alcoholic fatty liver disease (NAFLD)	105	High fasting plasma glucose	1	Number	2016	1358.85	2731.63	135.738
1	Deaths	1	Global	3	Both	19	70-74 years	1028	Total burden related to Non-alcoholic fatty liver disease (NAFLD)	105	High fasting plasma glucose	3	Rate	2016	0.845955	1.70058	0.0845041
1	Deaths	1	Global	3	Both	19	70-74 years	1028	Total burden related to Non-alcoholic fatty liver disease (NAFLD)	105	High fasting plasma glucose	1	Number	2017	1432.31	2870.6	145.13
1	Deaths	1	Global	3	Both	19	70-74 years	1028	Total burden related to Non-alcoholic fatty liver disease (NAFLD)	105	High fasting plasma glucose	3	Rate	2017	0.850008	1.70356	0.0861275
1	Deaths	1	Global	3	Both	19	70-74 years	1028	Total burden related to Non-alcoholic fatty liver disease (NAFLD)	105	High fasting plasma glucose	1	Number	2018	1514	3046.9	151.195
1	Deaths	1	Global	3	Both	19	70-74 years	1028	Total burden related to Non-alcoholic fatty liver disease (NAFLD)	105	High fasting plasma glucose	3	Rate	2018	0.857035	1.72477	0.085587
1	Deaths	1	Global	3	Both	19	70-74 years	1028	Total burden related to Non-alcoholic fatty liver disease (NAFLD)	105	High fasting plasma glucose	1	Number	2019	1598.87	3253.66	161.565
1	Deaths	1	Global	3	Both	19	70-74 years	1028	Total burden related to Non-alcoholic fatty liver disease (NAFLD)	105	High fasting plasma glucose	3	Rate	2019	0.852413	1.73464	0.086136
1	Deaths	1	Global	3	Both	19	70-74 years	1028	Total burden related to Non-alcoholic fatty liver disease (NAFLD)	105	High fasting plasma glucose	1	Number	2020	1668.83	3398.17	168.802
1	Deaths	1	Global	3	Both	19	70-74 years	1028	Total burden related to Non-alcoholic fatty liver disease (NAFLD)	105	High fasting plasma glucose	3	Rate	2020	0.851242	1.73335	0.086103
1	Deaths	1	Global	3	Both	19	70-74 years	1028	Total burden related to Non-alcoholic fatty liver disease (NAFLD)	105	High fasting plasma glucose	1	Number	2021	1725.03	3522.33	175.888
1	Deaths	1	Global	3	Both	19	70-74 years	1028	Total burden related to Non-alcoholic fatty liver disease (NAFLD)	105	High fasting plasma glucose	3	Rate	2021	0.83805	1.7112	0.0854492
1	Deaths	1	Global	3	Both	20	75-79 years	1028	Total burden related to Non-alcoholic fatty liver disease (NAFLD)	105	High fasting plasma glucose	1	Number	1990	385.41	801.837	38.7347
1	Deaths	1	Global	3	Both	20	75-79 years	1028	Total burden related to Non-alcoholic fatty liver disease (NAFLD)	105	High fasting plasma glucose	3	Rate	1990	0.626117	1.30262	0.0629265
1	Deaths	1	Global	3	Both	20	75-79 years	1028	Total burden related to Non-alcoholic fatty liver disease (NAFLD)	105	High fasting plasma glucose	1	Number	1991	398.152	828.206	39.9579
1	Deaths	1	Global	3	Both	20	75-79 years	1028	Total burden related to Non-alcoholic fatty liver disease (NAFLD)	105	High fasting plasma glucose	3	Rate	1991	0.644556	1.34076	0.0646868
1	Deaths	1	Global	3	Both	20	75-79 years	1028	Total burden related to Non-alcoholic fatty liver disease (NAFLD)	105	High fasting plasma glucose	1	Number	1992	411.422	855.156	41.0121
1	Deaths	1	Global	3	Both	20	75-79 years	1028	Total burden related to Non-alcoholic fatty liver disease (NAFLD)	105	High fasting plasma glucose	3	Rate	1992	0.66625	1.38483	0.0664143
1	Deaths	1	Global	3	Both	20	75-79 years	1028	Total burden related to Non-alcoholic fatty liver disease (NAFLD)	105	High fasting plasma glucose	1	Number	1993	423.665	882.11	41.2489
1	Deaths	1	Global	3	Both	20	75-79 years	1028	Total burden related to Non-alcoholic fatty liver disease (NAFLD)	105	High fasting plasma glucose	3	Rate	1993	0.687075	1.43056	0.0668951
1	Deaths	1	Global	3	Both	20	75-79 years	1028	Total burden related to Non-alcoholic fatty liver disease (NAFLD)	105	High fasting plasma glucose	1	Number	1994	440.497	916.849	43.2971
1	Deaths	1	Global	3	Both	20	75-79 years	1028	Total burden related to Non-alcoholic fatty liver disease (NAFLD)	105	High fasting plasma glucose	3	Rate	1994	0.708128	1.47389	0.0696029
1	Deaths	1	Global	3	Both	20	75-79 years	1028	Total burden related to Non-alcoholic fatty liver disease (NAFLD)	105	High fasting plasma glucose	1	Number	1995	477.857	988.963	47.2414
1	Deaths	1	Global	3	Both	20	75-79 years	1028	Total burden related to Non-alcoholic fatty liver disease (NAFLD)	105	High fasting plasma glucose	3	Rate	1995	0.74892	1.54995	0.0740388
1	Deaths	1	Global	3	Both	20	75-79 years	1028	Total burden related to Non-alcoholic fatty liver disease (NAFLD)	105	High fasting plasma glucose	1	Number	1996	518.17	1073.5	51.985
1	Deaths	1	Global	3	Both	20	75-79 years	1028	Total burden related to Non-alcoholic fatty liver disease (NAFLD)	105	High fasting plasma glucose	3	Rate	1996	0.781218	1.61846	0.0783751
1	Deaths	1	Global	3	Both	20	75-79 years	1028	Total burden related to Non-alcoholic fatty liver disease (NAFLD)	105	High fasting plasma glucose	1	Number	1997	562.552	1152.91	56.0779
1	Deaths	1	Global	3	Both	20	75-79 years	1028	Total burden related to Non-alcoholic fatty liver disease (NAFLD)	105	High fasting plasma glucose	3	Rate	1997	0.81115	1.6624	0.0808594
1	Deaths	1	Global	3	Both	20	75-79 years	1028	Total burden related to Non-alcoholic fatty liver disease (NAFLD)	105	High fasting plasma glucose	1	Number	1998	622.74	1270.92	61.9206
1	Deaths	1	Global	3	Both	20	75-79 years	1028	Total burden related to Non-alcoholic fatty liver disease (NAFLD)	105	High fasting plasma glucose	3	Rate	1998	0.857311	1.74964	0.0852446
1	Deaths	1	Global	3	Both	20	75-79 years	1028	Total burden related to Non-alcoholic fatty liver disease (NAFLD)	105	High fasting plasma glucose	1	Number	1999	686.108	1398.57	69.1186
1	Deaths	1	Global	3	Both	20	75-79 years	1028	Total burden related to Non-alcoholic fatty liver disease (NAFLD)	105	High fasting plasma glucose	3	Rate	1999	0.904852	1.84447	0.091155
1	Deaths	1	Global	3	Both	20	75-79 years	1028	Total burden related to Non-alcoholic fatty liver disease (NAFLD)	105	High fasting plasma glucose	1	Number	2000	737.611	1513.05	75.3197
1	Deaths	1	Global	3	Both	20	75-79 years	1028	Total burden related to Non-alcoholic fatty liver disease (NAFLD)	105	High fasting plasma glucose	3	Rate	2000	0.936286	1.92059	0.095607
1	Deaths	1	Global	3	Both	20	75-79 years	1028	Total burden related to Non-alcoholic fatty liver disease (NAFLD)	105	High fasting plasma glucose	1	Number	2001	774.22	1587.9	78.8541
1	Deaths	1	Global	3	Both	20	75-79 years	1028	Total burden related to Non-alcoholic fatty liver disease (NAFLD)	105	High fasting plasma glucose	3	Rate	2001	0.94913	1.94664	0.0966687
1	Deaths	1	Global	3	Both	20	75-79 years	1028	Total burden related to Non-alcoholic fatty liver disease (NAFLD)	105	High fasting plasma glucose	1	Number	2002	809.492	1661.86	81.9981
1	Deaths	1	Global	3	Both	20	75-79 years	1028	Total burden related to Non-alcoholic fatty liver disease (NAFLD)	105	High fasting plasma glucose	3	Rate	2002	0.958729	1.96824	0.0971151
1	Deaths	1	Global	3	Both	20	75-79 years	1028	Total burden related to Non-alcoholic fatty liver disease (NAFLD)	105	High fasting plasma glucose	1	Number	2003	839.851	1720.97	84.7668
1	Deaths	1	Global	3	Both	20	75-79 years	1028	Total burden related to Non-alcoholic fatty liver disease (NAFLD)	105	High fasting plasma glucose	3	Rate	2003	0.961487	1.97022	0.0970437
1	Deaths	1	Global	3	Both	20	75-79 years	1028	Total burden related to Non-alcoholic fatty liver disease (NAFLD)	105	High fasting plasma glucose	1	Number	2004	868.458	1771.73	88.7332
1	Deaths	1	Global	3	Both	20	75-79 years	1028	Total burden related to Non-alcoholic fatty liver disease (NAFLD)	105	High fasting plasma glucose	3	Rate	2004	0.962447	1.96348	0.0983363
1	Deaths	1	Global	3	Both	20	75-79 years	1028	Total burden related to Non-alcoholic fatty liver disease (NAFLD)	105	High fasting plasma glucose	1	Number	2005	908.109	1818.39	92.4067
1	Deaths	1	Global	3	Both	20	75-79 years	1028	Total burden related to Non-alcoholic fatty liver disease (NAFLD)	105	High fasting plasma glucose	3	Rate	2005	0.978111	1.95856	0.0995299
1	Deaths	1	Global	3	Both	20	75-79 years	1028	Total burden related to Non-alcoholic fatty liver disease (NAFLD)	105	High fasting plasma glucose	1	Number	2006	945.384	1892.92	95.4653
1	Deaths	1	Global	3	Both	20	75-79 years	1028	Total burden related to Non-alcoholic fatty liver disease (NAFLD)	105	High fasting plasma glucose	3	Rate	2006	0.991154	1.98456	0.100087
1	Deaths	1	Global	3	Both	20	75-79 years	1028	Total burden related to Non-alcoholic fatty liver disease (NAFLD)	105	High fasting plasma glucose	1	Number	2007	988.636	1981.27	99.5336
1	Deaths	1	Global	3	Both	20	75-79 years	1028	Total burden related to Non-alcoholic fatty liver disease (NAFLD)	105	High fasting plasma glucose	3	Rate	2007	1.01349	2.03108	0.102036
1	Deaths	1	Global	3	Both	20	75-79 years	1028	Total burden related to Non-alcoholic fatty liver disease (NAFLD)	105	High fasting plasma glucose	1	Number	2008	1047.98	2086.45	106.724
1	Deaths	1	Global	3	Both	20	75-79 years	1028	Total burden related to Non-alcoholic fatty liver disease (NAFLD)	105	High fasting plasma glucose	3	Rate	2008	1.05229	2.09502	0.107162
1	Deaths	1	Global	3	Both	20	75-79 years	1028	Total burden related to Non-alcoholic fatty liver disease (NAFLD)	105	High fasting plasma glucose	1	Number	2009	1097.28	2172.87	110.399
1	Deaths	1	Global	3	Both	20	75-79 years	1028	Total burden related to Non-alcoholic fatty liver disease (NAFLD)	105	High fasting plasma glucose	3	Rate	2009	1.07935	2.13736	0.108595
1	Deaths	1	Global	3	Both	20	75-79 years	1028	Total burden related to Non-alcoholic fatty liver disease (NAFLD)	105	High fasting plasma glucose	1	Number	2010	1142	2267.08	115.414
1	Deaths	1	Global	3	Both	20	75-79 years	1028	Total burden related to Non-alcoholic fatty liver disease (NAFLD)	105	High fasting plasma glucose	3	Rate	2010	1.09785	2.17943	0.110952
1	Deaths	1	Global	3	Both	20	75-79 years	1028	Total burden related to Non-alcoholic fatty liver disease (NAFLD)	105	High fasting plasma glucose	1	Number	2011	1190.81	2348.64	119.44
1	Deaths	1	Global	3	Both	20	75-79 years	1028	Total burden related to Non-alcoholic fatty liver disease (NAFLD)	105	High fasting plasma glucose	3	Rate	2011	1.11519	2.19948	0.111855
1	Deaths	1	Global	3	Both	20	75-79 years	1028	Total burden related to Non-alcoholic fatty liver disease (NAFLD)	105	High fasting plasma glucose	1	Number	2012	1241.95	2457.08	124.948
1	Deaths	1	Global	3	Both	20	75-79 years	1028	Total burden related to Non-alcoholic fatty liver disease (NAFLD)	105	High fasting plasma glucose	3	Rate	2012	1.12963	2.23488	0.113648
1	Deaths	1	Global	3	Both	20	75-79 years	1028	Total burden related to Non-alcoholic fatty liver disease (NAFLD)	105	High fasting plasma glucose	1	Number	2013	1293.67	2529.76	131.601
1	Deaths	1	Global	3	Both	20	75-79 years	1028	Total burden related to Non-alcoholic fatty liver disease (NAFLD)	105	High fasting plasma glucose	3	Rate	2013	1.14419	2.23744	0.116394
1	Deaths	1	Global	3	Both	20	75-79 years	1028	Total burden related to Non-alcoholic fatty liver disease (NAFLD)	105	High fasting plasma glucose	1	Number	2014	1345.1	2647.9	135.357
1	Deaths	1	Global	3	Both	20	75-79 years	1028	Total burden related to Non-alcoholic fatty liver disease (NAFLD)	105	High fasting plasma glucose	3	Rate	2014	1.16003	2.28359	0.116734
1	Deaths	1	Global	3	Both	20	75-79 years	1028	Total burden related to Non-alcoholic fatty liver disease (NAFLD)	105	High fasting plasma glucose	1	Number	2015	1397.34	2741.42	140.06
1	Deaths	1	Global	3	Both	20	75-79 years	1028	Total burden related to Non-alcoholic fatty liver disease (NAFLD)	105	High fasting plasma glucose	3	Rate	2015	1.17641	2.30798	0.117916
1	Deaths	1	Global	3	Both	20	75-79 years	1028	Total burden related to Non-alcoholic fatty liver disease (NAFLD)	105	High fasting plasma glucose	1	Number	2016	1440.63	2810.51	145.068
1	Deaths	1	Global	3	Both	20	75-79 years	1028	Total burden related to Non-alcoholic fatty liver disease (NAFLD)	105	High fasting plasma glucose	3	Rate	2016	1.18746	2.3166	0.119574
1	Deaths	1	Global	3	Both	20	75-79 years	1028	Total burden related to Non-alcoholic fatty liver disease (NAFLD)	105	High fasting plasma glucose	1	Number	2017	1468.81	2879.9	147.098
1	Deaths	1	Global	3	Both	20	75-79 years	1028	Total burden related to Non-alcoholic fatty liver disease (NAFLD)	105	High fasting plasma glucose	3	Rate	2017	1.19013	2.33348	0.119188
1	Deaths	1	Global	3	Both	20	75-79 years	1028	Total burden related to Non-alcoholic fatty liver disease (NAFLD)	105	High fasting plasma glucose	1	Number	2018	1508.81	3002.74	149.281
1	Deaths	1	Global	3	Both	20	75-79 years	1028	Total burden related to Non-alcoholic fatty liver disease (NAFLD)	105	High fasting plasma glucose	3	Rate	2018	1.2025	2.39314	0.118975
1	Deaths	1	Global	3	Both	20	75-79 years	1028	Total burden related to Non-alcoholic fatty liver disease (NAFLD)	105	High fasting plasma glucose	1	Number	2019	1550.71	3019.34	157.988
1	Deaths	1	Global	3	Both	20	75-79 years	1028	Total burden related to Non-alcoholic fatty liver disease (NAFLD)	105	High fasting plasma glucose	3	Rate	2019	1.21463	2.36496	0.123747
1	Deaths	1	Global	3	Both	20	75-79 years	1028	Total burden related to Non-alcoholic fatty liver disease (NAFLD)	105	High fasting plasma glucose	1	Number	2020	1589.14	3111.47	162.237
1	Deaths	1	Global	3	Both	20	75-79 years	1028	Total burden related to Non-alcoholic fatty liver disease (NAFLD)	105	High fasting plasma glucose	3	Rate	2020	1.22846	2.40527	0.125415
1	Deaths	1	Global	3	Both	20	75-79 years	1028	Total burden related to Non-alcoholic fatty liver disease (NAFLD)	105	High fasting plasma glucose	1	Number	2021	1612.06	3125.43	168.288
1	Deaths	1	Global	3	Both	20	75-79 years	1028	Total burden related to Non-alcoholic fatty liver disease (NAFLD)	105	High fasting plasma glucose	3	Rate	2021	1.22233	2.36983	0.127603
1	Deaths	1	Global	3	Both	30	80-84 years	1028	Total burden related to Non-alcoholic fatty liver disease (NAFLD)	105	High fasting plasma glucose	1	Number	1990	254.821	561.267	24.0866
1	Deaths	1	Global	3	Both	30	80-84 years	1028	Total burden related to Non-alcoholic fatty liver disease (NAFLD)	105	High fasting plasma glucose	3	Rate	1990	0.720322	1.58658	0.0680877
1	Deaths	1	Global	3	Both	30	80-84 years	1028	Total burden related to Non-alcoholic fatty liver disease (NAFLD)	105	High fasting plasma glucose	1	Number	1991	268.775	587.656	25.8005
1	Deaths	1	Global	3	Both	30	80-84 years	1028	Total burden related to Non-alcoholic fatty liver disease (NAFLD)	105	High fasting plasma glucose	3	Rate	1991	0.736541	1.61039	0.0707029
1	Deaths	1	Global	3	Both	30	80-84 years	1028	Total burden related to Non-alcoholic fatty liver disease (NAFLD)	105	High fasting plasma glucose	1	Number	1992	282.76	617.854	27.1504
1	Deaths	1	Global	3	Both	30	80-84 years	1028	Total burden related to Non-alcoholic fatty liver disease (NAFLD)	105	High fasting plasma glucose	3	Rate	1992	0.753885	1.6473	0.0723876
1	Deaths	1	Global	3	Both	30	80-84 years	1028	Total burden related to Non-alcoholic fatty liver disease (NAFLD)	105	High fasting plasma glucose	1	Number	1993	296.201	643.774	28.1896
1	Deaths	1	Global	3	Both	30	80-84 years	1028	Total burden related to Non-alcoholic fatty liver disease (NAFLD)	105	High fasting plasma glucose	3	Rate	1993	0.767943	1.66907	0.0730855
1	Deaths	1	Global	3	Both	30	80-84 years	1028	Total burden related to Non-alcoholic fatty liver disease (NAFLD)	105	High fasting plasma glucose	1	Number	1994	311.232	673.91	29.8099
1	Deaths	1	Global	3	Both	30	80-84 years	1028	Total burden related to Non-alcoholic fatty liver disease (NAFLD)	105	High fasting plasma glucose	3	Rate	1994	0.789015	1.70845	0.0755722
1	Deaths	1	Global	3	Both	30	80-84 years	1028	Total burden related to Non-alcoholic fatty liver disease (NAFLD)	105	High fasting plasma glucose	1	Number	1995	331.938	722.168	31.8564
1	Deaths	1	Global	3	Both	30	80-84 years	1028	Total burden related to Non-alcoholic fatty liver disease (NAFLD)	105	High fasting plasma glucose	3	Rate	1995	0.828184	1.8018	0.0794814
1	Deaths	1	Global	3	Both	30	80-84 years	1028	Total burden related to Non-alcoholic fatty liver disease (NAFLD)	105	High fasting plasma glucose	1	Number	1996	351.962	759.719	34.1025
1	Deaths	1	Global	3	Both	30	80-84 years	1028	Total burden related to Non-alcoholic fatty liver disease (NAFLD)	105	High fasting plasma glucose	3	Rate	1996	0.874082	1.88673	0.0846921
1	Deaths	1	Global	3	Both	30	80-84 years	1028	Total burden related to Non-alcoholic fatty liver disease (NAFLD)	105	High fasting plasma glucose	1	Number	1997	370.399	791.749	35.7389
1	Deaths	1	Global	3	Both	30	80-84 years	1028	Total burden related to Non-alcoholic fatty liver disease (NAFLD)	105	High fasting plasma glucose	3	Rate	1997	0.918051	1.96239	0.0885805
1	Deaths	1	Global	3	Both	30	80-84 years	1028	Total burden related to Non-alcoholic fatty liver disease (NAFLD)	105	High fasting plasma glucose	1	Number	1998	397.191	838.738	38.0524
1	Deaths	1	Global	3	Both	30	80-84 years	1028	Total burden related to Non-alcoholic fatty liver disease (NAFLD)	105	High fasting plasma glucose	3	Rate	1998	0.981856	2.07336	0.0940655
1	Deaths	1	Global	3	Both	30	80-84 years	1028	Total burden related to Non-alcoholic fatty liver disease (NAFLD)	105	High fasting plasma glucose	1	Number	1999	425.893	908.076	40.8057
1	Deaths	1	Global	3	Both	30	80-84 years	1028	Total burden related to Non-alcoholic fatty liver disease (NAFLD)	105	High fasting plasma glucose	3	Rate	1999	1.03772	2.21259	0.0994257
1	Deaths	1	Global	3	Both	30	80-84 years	1028	Total burden related to Non-alcoholic fatty liver disease (NAFLD)	105	High fasting plasma glucose	1	Number	2000	463.331	984.825	44.7672
1	Deaths	1	Global	3	Both	30	80-84 years	1028	Total burden related to Non-alcoholic fatty liver disease (NAFLD)	105	High fasting plasma glucose	3	Rate	2000	1.0917	2.32044	0.10548
1	Deaths	1	Global	3	Both	30	80-84 years	1028	Total burden related to Non-alcoholic fatty liver disease (NAFLD)	105	High fasting plasma glucose	1	Number	2001	497.273	1056.07	47.8946
1	Deaths	1	Global	3	Both	30	80-84 years	1028	Total burden related to Non-alcoholic fatty liver disease (NAFLD)	105	High fasting plasma glucose	3	Rate	2001	1.1182	2.37475	0.107699
1	Deaths	1	Global	3	Both	30	80-84 years	1028	Total burden related to Non-alcoholic fatty liver disease (NAFLD)	105	High fasting plasma glucose	1	Number	2002	537.408	1146.91	51.4325
1	Deaths	1	Global	3	Both	30	80-84 years	1028	Total burden related to Non-alcoholic fatty liver disease (NAFLD)	105	High fasting plasma glucose	3	Rate	2002	1.14893	2.45199	0.109959
1	Deaths	1	Global	3	Both	30	80-84 years	1028	Total burden related to Non-alcoholic fatty liver disease (NAFLD)	105	High fasting plasma glucose	1	Number	2003	573.05	1202.71	54.7731
1	Deaths	1	Global	3	Both	30	80-84 years	1028	Total burden related to Non-alcoholic fatty liver disease (NAFLD)	105	High fasting plasma glucose	3	Rate	2003	1.16505	2.4452	0.111358
1	Deaths	1	Global	3	Both	30	80-84 years	1028	Total burden related to Non-alcoholic fatty liver disease (NAFLD)	105	High fasting plasma glucose	1	Number	2004	607.434	1271.36	58.3903
1	Deaths	1	Global	3	Both	30	80-84 years	1028	Total burden related to Non-alcoholic fatty liver disease (NAFLD)	105	High fasting plasma glucose	3	Rate	2004	1.17897	2.46759	0.11333
1	Deaths	1	Global	3	Both	30	80-84 years	1028	Total burden related to Non-alcoholic fatty liver disease (NAFLD)	105	High fasting plasma glucose	1	Number	2005	640.34	1333.45	61.1195
1	Deaths	1	Global	3	Both	30	80-84 years	1028	Total burden related to Non-alcoholic fatty liver disease (NAFLD)	105	High fasting plasma glucose	3	Rate	2005	1.19163	2.48144	0.113739
1	Deaths	1	Global	3	Both	30	80-84 years	1028	Total burden related to Non-alcoholic fatty liver disease (NAFLD)	105	High fasting plasma glucose	1	Number	2006	674.623	1406.39	64.1342
1	Deaths	1	Global	3	Both	30	80-84 years	1028	Total burden related to Non-alcoholic fatty liver disease (NAFLD)	105	High fasting plasma glucose	3	Rate	2006	1.20713	2.51651	0.114758
1	Deaths	1	Global	3	Both	30	80-84 years	1028	Total burden related to Non-alcoholic fatty liver disease (NAFLD)	105	High fasting plasma glucose	1	Number	2007	719.11	1490.14	68.4014
1	Deaths	1	Global	3	Both	30	80-84 years	1028	Total burden related to Non-alcoholic fatty liver disease (NAFLD)	105	High fasting plasma glucose	3	Rate	2007	1.23658	2.56243	0.117623
1	Deaths	1	Global	3	Both	30	80-84 years	1028	Total burden related to Non-alcoholic fatty liver disease (NAFLD)	105	High fasting plasma glucose	1	Number	2008	785.45	1632.63	75.4162
1	Deaths	1	Global	3	Both	30	80-84 years	1028	Total burden related to Non-alcoholic fatty liver disease (NAFLD)	105	High fasting plasma glucose	3	Rate	2008	1.29904	2.70018	0.124729
1	Deaths	1	Global	3	Both	30	80-84 years	1028	Total burden related to Non-alcoholic fatty liver disease (NAFLD)	105	High fasting plasma glucose	1	Number	2009	858.229	1783.53	82.3473
1	Deaths	1	Global	3	Both	30	80-84 years	1028	Total burden related to Non-alcoholic fatty liver disease (NAFLD)	105	High fasting plasma glucose	3	Rate	2009	1.3679	2.8427	0.13125
1	Deaths	1	Global	3	Both	30	80-84 years	1028	Total burden related to Non-alcoholic fatty liver disease (NAFLD)	105	High fasting plasma glucose	1	Number	2010	929.104	1935.54	90.4909
1	Deaths	1	Global	3	Both	30	80-84 years	1028	Total burden related to Non-alcoholic fatty liver disease (NAFLD)	105	High fasting plasma glucose	3	Rate	2010	1.43314	2.98556	0.139582
1	Deaths	1	Global	3	Both	30	80-84 years	1028	Total burden related to Non-alcoholic fatty liver disease (NAFLD)	105	High fasting plasma glucose	1	Number	2011	969.501	2008.83	93.0255
1	Deaths	1	Global	3	Both	30	80-84 years	1028	Total burden related to Non-alcoholic fatty liver disease (NAFLD)	105	High fasting plasma glucose	3	Rate	2011	1.44939	3.00318	0.139072
1	Deaths	1	Global	3	Both	30	80-84 years	1028	Total burden related to Non-alcoholic fatty liver disease (NAFLD)	105	High fasting plasma glucose	1	Number	2012	1015.07	2115.7	97.0333
1	Deaths	1	Global	3	Both	30	80-84 years	1028	Total burden related to Non-alcoholic fatty liver disease (NAFLD)	105	High fasting plasma glucose	3	Rate	2012	1.47776	3.08009	0.141263
1	Deaths	1	Global	3	Both	30	80-84 years	1028	Total burden related to Non-alcoholic fatty liver disease (NAFLD)	105	High fasting plasma glucose	1	Number	2013	1113.61	2302.31	108.506
1	Deaths	1	Global	3	Both	30	80-84 years	1028	Total burden related to Non-alcoholic fatty liver disease (NAFLD)	105	High fasting plasma glucose	3	Rate	2013	1.58083	3.26824	0.15403
1	Deaths	1	Global	3	Both	30	80-84 years	1028	Total burden related to Non-alcoholic fatty liver disease (NAFLD)	105	High fasting plasma glucose	1	Number	2014	1197.92	2512.93	116.81
1	Deaths	1	Global	3	Both	30	80-84 years	1028	Total burden related to Non-alcoholic fatty liver disease (NAFLD)	105	High fasting plasma glucose	3	Rate	2014	1.6588	3.47974	0.161751
1	Deaths	1	Global	3	Both	30	80-84 years	1028	Total burden related to Non-alcoholic fatty liver disease (NAFLD)	105	High fasting plasma glucose	1	Number	2015	1213.34	2515.78	119.131
1	Deaths	1	Global	3	Both	30	80-84 years	1028	Total burden related to Non-alcoholic fatty liver disease (NAFLD)	105	High fasting plasma glucose	3	Rate	2015	1.63454	3.38909	0.160486
1	Deaths	1	Global	3	Both	30	80-84 years	1028	Total burden related to Non-alcoholic fatty liver disease (NAFLD)	105	High fasting plasma glucose	1	Number	2016	1243.79	2601.47	118.911
1	Deaths	1	Global	3	Both	30	80-84 years	1028	Total burden related to Non-alcoholic fatty liver disease (NAFLD)	105	High fasting plasma glucose	3	Rate	2016	1.62423	3.39719	0.155282
1	Deaths	1	Global	3	Both	30	80-84 years	1028	Total burden related to Non-alcoholic fatty liver disease (NAFLD)	105	High fasting plasma glucose	1	Number	2017	1294.85	2712.9	127.448
1	Deaths	1	Global	3	Both	30	80-84 years	1028	Total burden related to Non-alcoholic fatty liver disease (NAFLD)	105	High fasting plasma glucose	3	Rate	2017	1.63479	3.42513	0.160907
1	Deaths	1	Global	3	Both	30	80-84 years	1028	Total burden related to Non-alcoholic fatty liver disease (NAFLD)	105	High fasting plasma glucose	1	Number	2018	1326.94	2798.52	129.539
1	Deaths	1	Global	3	Both	30	80-84 years	1028	Total burden related to Non-alcoholic fatty liver disease (NAFLD)	105	High fasting plasma glucose	3	Rate	2018	1.62227	3.42138	0.15837
1	Deaths	1	Global	3	Both	30	80-84 years	1028	Total burden related to Non-alcoholic fatty liver disease (NAFLD)	105	High fasting plasma glucose	1	Number	2019	1339.77	2823.02	132.051
1	Deaths	1	Global	3	Both	30	80-84 years	1028	Total burden related to Non-alcoholic fatty liver disease (NAFLD)	105	High fasting plasma glucose	3	Rate	2019	1.59124	3.35287	0.156835
1	Deaths	1	Global	3	Both	30	80-84 years	1028	Total burden related to Non-alcoholic fatty liver disease (NAFLD)	105	High fasting plasma glucose	1	Number	2020	1369.24	2880.41	135.107
1	Deaths	1	Global	3	Both	30	80-84 years	1028	Total burden related to Non-alcoholic fatty liver disease (NAFLD)	105	High fasting plasma glucose	3	Rate	2020	1.58765	3.33987	0.156658
1	Deaths	1	Global	3	Both	30	80-84 years	1028	Total burden related to Non-alcoholic fatty liver disease (NAFLD)	105	High fasting plasma glucose	1	Number	2021	1392.16	2965.77	138.921
1	Deaths	1	Global	3	Both	30	80-84 years	1028	Total burden related to Non-alcoholic fatty liver disease (NAFLD)	105	High fasting plasma glucose	3	Rate	2021	1.58953	3.38624	0.158616
1	Deaths	1	Global	3	Both	31	85-89 years	1028	Total burden related to Non-alcoholic fatty liver disease (NAFLD)	105	High fasting plasma glucose	1	Number	1990	114.098	254.719	11.2563
1	Deaths	1	Global	3	Both	31	85-89 years	1028	Total burden related to Non-alcoholic fatty liver disease (NAFLD)	105	High fasting plasma glucose	3	Rate	1990	0.755062	1.68564	0.0744906
1	Deaths	1	Global	3	Both	31	85-89 years	1028	Total burden related to Non-alcoholic fatty liver disease (NAFLD)	105	High fasting plasma glucose	1	Number	1991	122.117	271.442	12.0398
1	Deaths	1	Global	3	Both	31	85-89 years	1028	Total burden related to Non-alcoholic fatty liver disease (NAFLD)	105	High fasting plasma glucose	3	Rate	1991	0.772602	1.71735	0.0761725
1	Deaths	1	Global	3	Both	31	85-89 years	1028	Total burden related to Non-alcoholic fatty liver disease (NAFLD)	105	High fasting plasma glucose	1	Number	1992	130.915	293.362	12.8899
1	Deaths	1	Global	3	Both	31	85-89 years	1028	Total burden related to Non-alcoholic fatty liver disease (NAFLD)	105	High fasting plasma glucose	3	Rate	1992	0.790332	1.77102	0.0778161
1	Deaths	1	Global	3	Both	31	85-89 years	1028	Total burden related to Non-alcoholic fatty liver disease (NAFLD)	105	High fasting plasma glucose	1	Number	1993	140.003	311.951	13.6202
1	Deaths	1	Global	3	Both	31	85-89 years	1028	Total burden related to Non-alcoholic fatty liver disease (NAFLD)	105	High fasting plasma glucose	3	Rate	1993	0.813513	1.81265	0.0791425
1	Deaths	1	Global	3	Both	31	85-89 years	1028	Total burden related to Non-alcoholic fatty liver disease (NAFLD)	105	High fasting plasma glucose	1	Number	1994	150.379	335.189	14.5276
1	Deaths	1	Global	3	Both	31	85-89 years	1028	Total burden related to Non-alcoholic fatty liver disease (NAFLD)	105	High fasting plasma glucose	3	Rate	1994	0.842934	1.87887	0.0814329
1	Deaths	1	Global	3	Both	31	85-89 years	1028	Total burden related to Non-alcoholic fatty liver disease (NAFLD)	105	High fasting plasma glucose	1	Number	1995	163.927	361.361	15.8687
1	Deaths	1	Global	3	Both	31	85-89 years	1028	Total burden related to Non-alcoholic fatty liver disease (NAFLD)	105	High fasting plasma glucose	3	Rate	1995	0.889789	1.96145	0.0861349
1	Deaths	1	Global	3	Both	31	85-89 years	1028	Total burden related to Non-alcoholic fatty liver disease (NAFLD)	105	High fasting plasma glucose	1	Number	1996	177.062	389.483	17.3471
1	Deaths	1	Global	3	Both	31	85-89 years	1028	Total burden related to Non-alcoholic fatty liver disease (NAFLD)	105	High fasting plasma glucose	3	Rate	1996	0.929763	2.0452	0.0910907
1	Deaths	1	Global	3	Both	31	85-89 years	1028	Total burden related to Non-alcoholic fatty liver disease (NAFLD)	105	High fasting plasma glucose	1	Number	1997	189.354	416.161	18.3506
1	Deaths	1	Global	3	Both	31	85-89 years	1028	Total burden related to Non-alcoholic fatty liver disease (NAFLD)	105	High fasting plasma glucose	3	Rate	1997	0.963509	2.11759	0.0933751
1	Deaths	1	Global	3	Both	31	85-89 years	1028	Total burden related to Non-alcoholic fatty liver disease (NAFLD)	105	High fasting plasma glucose	1	Number	1998	206.017	446.298	19.9301
1	Deaths	1	Global	3	Both	31	85-89 years	1028	Total burden related to Non-alcoholic fatty liver disease (NAFLD)	105	High fasting plasma glucose	3	Rate	1998	1.01387	2.19637	0.0980824
1	Deaths	1	Global	3	Both	31	85-89 years	1028	Total burden related to Non-alcoholic fatty liver disease (NAFLD)	105	High fasting plasma glucose	1	Number	1999	223.337	488.719	21.5102
1	Deaths	1	Global	3	Both	31	85-89 years	1028	Total burden related to Non-alcoholic fatty liver disease (NAFLD)	105	High fasting plasma glucose	3	Rate	1999	1.06785	2.33673	0.102848
1	Deaths	1	Global	3	Both	31	85-89 years	1028	Total burden related to Non-alcoholic fatty liver disease (NAFLD)	105	High fasting plasma glucose	1	Number	2000	238.083	515.798	23.1137
1	Deaths	1	Global	3	Both	31	85-89 years	1028	Total burden related to Non-alcoholic fatty liver disease (NAFLD)	105	High fasting plasma glucose	3	Rate	2000	1.11287	2.41099	0.10804
1	Deaths	1	Global	3	Both	31	85-89 years	1028	Total burden related to Non-alcoholic fatty liver disease (NAFLD)	105	High fasting plasma glucose	1	Number	2001	249.475	535.959	24.3063
1	Deaths	1	Global	3	Both	31	85-89 years	1028	Total burden related to Non-alcoholic fatty liver disease (NAFLD)	105	High fasting plasma glucose	3	Rate	2001	1.15271	2.47642	0.112308
1	Deaths	1	Global	3	Both	31	85-89 years	1028	Total burden related to Non-alcoholic fatty liver disease (NAFLD)	105	High fasting plasma glucose	1	Number	2002	260.816	565.468	25.1728
1	Deaths	1	Global	3	Both	31	85-89 years	1028	Total burden related to Non-alcoholic fatty liver disease (NAFLD)	105	High fasting plasma glucose	3	Rate	2002	1.19577	2.59253	0.115411
1	Deaths	1	Global	3	Both	31	85-89 years	1028	Total burden related to Non-alcoholic fatty liver disease (NAFLD)	105	High fasting plasma glucose	1	Number	2003	266.504	569.901	25.8066
1	Deaths	1	Global	3	Both	31	85-89 years	1028	Total burden related to Non-alcoholic fatty liver disease (NAFLD)	105	High fasting plasma glucose	3	Rate	2003	1.2123	2.59242	0.117392
1	Deaths	1	Global	3	Both	31	85-89 years	1028	Total burden related to Non-alcoholic fatty liver disease (NAFLD)	105	High fasting plasma glucose	1	Number	2004	273.126	580.054	26.3469
1	Deaths	1	Global	3	Both	31	85-89 years	1028	Total burden related to Non-alcoholic fatty liver disease (NAFLD)	105	High fasting plasma glucose	3	Rate	2004	1.21749	2.58565	0.117444
1	Deaths	1	Global	3	Both	31	85-89 years	1028	Total burden related to Non-alcoholic fatty liver disease (NAFLD)	105	High fasting plasma glucose	1	Number	2005	289.556	618.769	27.8413
1	Deaths	1	Global	3	Both	31	85-89 years	1028	Total burden related to Non-alcoholic fatty liver disease (NAFLD)	105	High fasting plasma glucose	3	Rate	2005	1.23754	2.64456	0.118991
1	Deaths	1	Global	3	Both	31	85-89 years	1028	Total burden related to Non-alcoholic fatty liver disease (NAFLD)	105	High fasting plasma glucose	1	Number	2006	313.189	673.201	30.0394
1	Deaths	1	Global	3	Both	31	85-89 years	1028	Total burden related to Non-alcoholic fatty liver disease (NAFLD)	105	High fasting plasma glucose	3	Rate	2006	1.26533	2.71984	0.121364
1	Deaths	1	Global	3	Both	31	85-89 years	1028	Total burden related to Non-alcoholic fatty liver disease (NAFLD)	105	High fasting plasma glucose	1	Number	2007	340.825	730.275	32.5349
1	Deaths	1	Global	3	Both	31	85-89 years	1028	Total burden related to Non-alcoholic fatty liver disease (NAFLD)	105	High fasting plasma glucose	3	Rate	2007	1.2963	2.77755	0.123744
1	Deaths	1	Global	3	Both	31	85-89 years	1028	Total burden related to Non-alcoholic fatty liver disease (NAFLD)	105	High fasting plasma glucose	1	Number	2008	378.624	812.005	36.605
1	Deaths	1	Global	3	Both	31	85-89 years	1028	Total burden related to Non-alcoholic fatty liver disease (NAFLD)	105	High fasting plasma glucose	3	Rate	2008	1.35789	2.91216	0.131279
1	Deaths	1	Global	3	Both	31	85-89 years	1028	Total burden related to Non-alcoholic fatty liver disease (NAFLD)	105	High fasting plasma glucose	1	Number	2009	421.03	906.218	40.6502
1	Deaths	1	Global	3	Both	31	85-89 years	1028	Total burden related to Non-alcoholic fatty liver disease (NAFLD)	105	High fasting plasma glucose	3	Rate	2009	1.42993	3.07777	0.13806
1	Deaths	1	Global	3	Both	31	85-89 years	1028	Total burden related to Non-alcoholic fatty liver disease (NAFLD)	105	High fasting plasma glucose	1	Number	2010	459.34	984.264	44.956
1	Deaths	1	Global	3	Both	31	85-89 years	1028	Total burden related to Non-alcoholic fatty liver disease (NAFLD)	105	High fasting plasma glucose	3	Rate	2010	1.48489	3.18178	0.145327
1	Deaths	1	Global	3	Both	31	85-89 years	1028	Total burden related to Non-alcoholic fatty liver disease (NAFLD)	105	High fasting plasma glucose	1	Number	2011	485.715	1035.37	47.3292
1	Deaths	1	Global	3	Both	31	85-89 years	1028	Total burden related to Non-alcoholic fatty liver disease (NAFLD)	105	High fasting plasma glucose	3	Rate	2011	1.50298	3.20382	0.146454
1	Deaths	1	Global	3	Both	31	85-89 years	1028	Total burden related to Non-alcoholic fatty liver disease (NAFLD)	105	High fasting plasma glucose	1	Number	2012	517.802	1109.41	50.7197
1	Deaths	1	Global	3	Both	31	85-89 years	1028	Total burden related to Non-alcoholic fatty liver disease (NAFLD)	105	High fasting plasma glucose	3	Rate	2012	1.5323	3.28303	0.150092
1	Deaths	1	Global	3	Both	31	85-89 years	1028	Total burden related to Non-alcoholic fatty liver disease (NAFLD)	105	High fasting plasma glucose	1	Number	2013	578.913	1233.85	57.3031
1	Deaths	1	Global	3	Both	31	85-89 years	1028	Total burden related to Non-alcoholic fatty liver disease (NAFLD)	105	High fasting plasma glucose	3	Rate	2013	1.64016	3.49571	0.162349
1	Deaths	1	Global	3	Both	31	85-89 years	1028	Total burden related to Non-alcoholic fatty liver disease (NAFLD)	105	High fasting plasma glucose	1	Number	2014	634.174	1355.28	62.3156
1	Deaths	1	Global	3	Both	31	85-89 years	1028	Total burden related to Non-alcoholic fatty liver disease (NAFLD)	105	High fasting plasma glucose	3	Rate	2014	1.72617	3.68897	0.169618
1	Deaths	1	Global	3	Both	31	85-89 years	1028	Total burden related to Non-alcoholic fatty liver disease (NAFLD)	105	High fasting plasma glucose	1	Number	2015	651.339	1371.13	63.7724
1	Deaths	1	Global	3	Both	31	85-89 years	1028	Total burden related to Non-alcoholic fatty liver disease (NAFLD)	105	High fasting plasma glucose	3	Rate	2015	1.71075	3.6013	0.167499
1	Deaths	1	Global	3	Both	31	85-89 years	1028	Total burden related to Non-alcoholic fatty liver disease (NAFLD)	105	High fasting plasma glucose	1	Number	2016	679.695	1434.19	64.9228
1	Deaths	1	Global	3	Both	31	85-89 years	1028	Total burden related to Non-alcoholic fatty liver disease (NAFLD)	105	High fasting plasma glucose	3	Rate	2016	1.72298	3.63556	0.164575
1	Deaths	1	Global	3	Both	31	85-89 years	1028	Total burden related to Non-alcoholic fatty liver disease (NAFLD)	105	High fasting plasma glucose	1	Number	2017	724.736	1562.61	70.2046
1	Deaths	1	Global	3	Both	31	85-89 years	1028	Total burden related to Non-alcoholic fatty liver disease (NAFLD)	105	High fasting plasma glucose	3	Rate	2017	1.78186	3.84187	0.172607
1	Deaths	1	Global	3	Both	31	85-89 years	1028	Total burden related to Non-alcoholic fatty liver disease (NAFLD)	105	High fasting plasma glucose	1	Number	2018	749.042	1599.6	71.7197
1	Deaths	1	Global	3	Both	31	85-89 years	1028	Total burden related to Non-alcoholic fatty liver disease (NAFLD)	105	High fasting plasma glucose	3	Rate	2018	1.78672	3.81558	0.171075
1	Deaths	1	Global	3	Both	31	85-89 years	1028	Total burden related to Non-alcoholic fatty liver disease (NAFLD)	105	High fasting plasma glucose	1	Number	2019	764.981	1638.91	73.4129
1	Deaths	1	Global	3	Both	31	85-89 years	1028	Total burden related to Non-alcoholic fatty liver disease (NAFLD)	105	High fasting plasma glucose	3	Rate	2019	1.76761	3.78695	0.169632
1	Deaths	1	Global	3	Both	31	85-89 years	1028	Total burden related to Non-alcoholic fatty liver disease (NAFLD)	105	High fasting plasma glucose	1	Number	2020	793.298	1711.34	76.3802
1	Deaths	1	Global	3	Both	31	85-89 years	1028	Total burden related to Non-alcoholic fatty liver disease (NAFLD)	105	High fasting plasma glucose	3	Rate	2020	1.77897	3.8377	0.171283
1	Deaths	1	Global	3	Both	31	85-89 years	1028	Total burden related to Non-alcoholic fatty liver disease (NAFLD)	105	High fasting plasma glucose	1	Number	2021	810.898	1750.57	79.6094
1	Deaths	1	Global	3	Both	31	85-89 years	1028	Total burden related to Non-alcoholic fatty liver disease (NAFLD)	105	High fasting plasma glucose	3	Rate	2021	1.77355	3.82875	0.174117
1	Deaths	1	Global	3	Both	32	90-94 years	1028	Total burden related to Non-alcoholic fatty liver disease (NAFLD)	105	High fasting plasma glucose	1	Number	1990	28.1319	65.2813	2.65229
1	Deaths	1	Global	3	Both	32	90-94 years	1028	Total burden related to Non-alcoholic fatty liver disease (NAFLD)	105	High fasting plasma glucose	3	Rate	1990	0.656491	1.52342	0.0618943
1	Deaths	1	Global	3	Both	32	90-94 years	1028	Total burden related to Non-alcoholic fatty liver disease (NAFLD)	105	High fasting plasma glucose	1	Number	1991	30.8426	71.6154	2.90998
1	Deaths	1	Global	3	Both	32	90-94 years	1028	Total burden related to Non-alcoholic fatty liver disease (NAFLD)	105	High fasting plasma glucose	3	Rate	1991	0.673886	1.56474	0.0635808
1	Deaths	1	Global	3	Both	32	90-94 years	1028	Total burden related to Non-alcoholic fatty liver disease (NAFLD)	105	High fasting plasma glucose	1	Number	1992	33.439	77.3497	3.13478
1	Deaths	1	Global	3	Both	32	90-94 years	1028	Total burden related to Non-alcoholic fatty liver disease (NAFLD)	105	High fasting plasma glucose	3	Rate	1992	0.690351	1.59689	0.0647179
1	Deaths	1	Global	3	Both	32	90-94 years	1028	Total burden related to Non-alcoholic fatty liver disease (NAFLD)	105	High fasting plasma glucose	1	Number	1993	36.4738	83.8087	3.45051
1	Deaths	1	Global	3	Both	32	90-94 years	1028	Total burden related to Non-alcoholic fatty liver disease (NAFLD)	105	High fasting plasma glucose	3	Rate	1993	0.707604	1.62592	0.0669411
1	Deaths	1	Global	3	Both	32	90-94 years	1028	Total burden related to Non-alcoholic fatty liver disease (NAFLD)	105	High fasting plasma glucose	1	Number	1994	39.7358	90.9047	3.80141
1	Deaths	1	Global	3	Both	32	90-94 years	1028	Total burden related to Non-alcoholic fatty liver disease (NAFLD)	105	High fasting plasma glucose	3	Rate	1994	0.72593	1.66073	0.0694477
1	Deaths	1	Global	3	Both	32	90-94 years	1028	Total burden related to Non-alcoholic fatty liver disease (NAFLD)	105	High fasting plasma glucose	1	Number	1995	43.7789	100.84	4.1929
1	Deaths	1	Global	3	Both	32	90-94 years	1028	Total burden related to Non-alcoholic fatty liver disease (NAFLD)	105	High fasting plasma glucose	3	Rate	1995	0.756435	1.74237	0.0724472
1	Deaths	1	Global	3	Both	32	90-94 years	1028	Total burden related to Non-alcoholic fatty liver disease (NAFLD)	105	High fasting plasma glucose	1	Number	1996	47.7848	110.138	4.56365
1	Deaths	1	Global	3	Both	32	90-94 years	1028	Total burden related to Non-alcoholic fatty liver disease (NAFLD)	105	High fasting plasma glucose	3	Rate	1996	0.785747	1.81105	0.0750422
1	Deaths	1	Global	3	Both	32	90-94 years	1028	Total burden related to Non-alcoholic fatty liver disease (NAFLD)	105	High fasting plasma glucose	1	Number	1997	52.2698	120.308	5.02479
1	Deaths	1	Global	3	Both	32	90-94 years	1028	Total burden related to Non-alcoholic fatty liver disease (NAFLD)	105	High fasting plasma glucose	3	Rate	1997	0.815722	1.87752	0.0784169
1	Deaths	1	Global	3	Both	32	90-94 years	1028	Total burden related to Non-alcoholic fatty liver disease (NAFLD)	105	High fasting plasma glucose	1	Number	1998	57.7784	131.742	5.53182
1	Deaths	1	Global	3	Both	32	90-94 years	1028	Total burden related to Non-alcoholic fatty liver disease (NAFLD)	105	High fasting plasma glucose	3	Rate	1998	0.861646	1.96466	0.0824957
1	Deaths	1	Global	3	Both	32	90-94 years	1028	Total burden related to Non-alcoholic fatty liver disease (NAFLD)	105	High fasting plasma glucose	1	Number	1999	63.8492	144.559	6.08223
1	Deaths	1	Global	3	Both	32	90-94 years	1028	Total burden related to Non-alcoholic fatty liver disease (NAFLD)	105	High fasting plasma glucose	3	Rate	1999	0.91158	2.06388	0.0868365
1	Deaths	1	Global	3	Both	32	90-94 years	1028	Total burden related to Non-alcoholic fatty liver disease (NAFLD)	105	High fasting plasma glucose	1	Number	2000	69.5553	155.781	6.72778
1	Deaths	1	Global	3	Both	32	90-94 years	1028	Total burden related to Non-alcoholic fatty liver disease (NAFLD)	105	High fasting plasma glucose	3	Rate	2000	0.954149	2.13698	0.0922906
1	Deaths	1	Global	3	Both	32	90-94 years	1028	Total burden related to Non-alcoholic fatty liver disease (NAFLD)	105	High fasting plasma glucose	1	Number	2001	74.422	166.67	7.0943
1	Deaths	1	Global	3	Both	32	90-94 years	1028	Total burden related to Non-alcoholic fatty liver disease (NAFLD)	105	High fasting plasma glucose	3	Rate	2001	0.980825	2.19658	0.0934974
1	Deaths	1	Global	3	Both	32	90-94 years	1028	Total burden related to Non-alcoholic fatty liver disease (NAFLD)	105	High fasting plasma glucose	1	Number	2002	79.4277	174.963	7.60078
1	Deaths	1	Global	3	Both	32	90-94 years	1028	Total burden related to Non-alcoholic fatty liver disease (NAFLD)	105	High fasting plasma glucose	3	Rate	2002	1.00927	2.22322	0.0965816
1	Deaths	1	Global	3	Both	32	90-94 years	1028	Total burden related to Non-alcoholic fatty liver disease (NAFLD)	105	High fasting plasma glucose	1	Number	2003	83.0213	183.357	7.95713
1	Deaths	1	Global	3	Both	32	90-94 years	1028	Total burden related to Non-alcoholic fatty liver disease (NAFLD)	105	High fasting plasma glucose	3	Rate	2003	1.0164	2.24478	0.0974165
1	Deaths	1	Global	3	Both	32	90-94 years	1028	Total burden related to Non-alcoholic fatty liver disease (NAFLD)	105	High fasting plasma glucose	1	Number	2004	86.3062	192.084	8.33608
1	Deaths	1	Global	3	Both	32	90-94 years	1028	Total burden related to Non-alcoholic fatty liver disease (NAFLD)	105	High fasting plasma glucose	3	Rate	2004	1.02093	2.27219	0.0986084
1	Deaths	1	Global	3	Both	32	90-94 years	1028	Total burden related to Non-alcoholic fatty liver disease (NAFLD)	105	High fasting plasma glucose	1	Number	2005	90.0487	199.659	8.72862
1	Deaths	1	Global	3	Both	32	90-94 years	1028	Total burden related to Non-alcoholic fatty liver disease (NAFLD)	105	High fasting plasma glucose	3	Rate	2005	1.03393	2.29247	0.100222
1	Deaths	1	Global	3	Both	32	90-94 years	1028	Total burden related to Non-alcoholic fatty liver disease (NAFLD)	105	High fasting plasma glucose	1	Number	2006	95.6773	212.209	9.22748
1	Deaths	1	Global	3	Both	32	90-94 years	1028	Total burden related to Non-alcoholic fatty liver disease (NAFLD)	105	High fasting plasma glucose	3	Rate	2006	1.07531	2.385	0.103707
1	Deaths	1	Global	3	Both	32	90-94 years	1028	Total burden related to Non-alcoholic fatty liver disease (NAFLD)	105	High fasting plasma glucose	1	Number	2007	100.482	221.893	9.6766
1	Deaths	1	Global	3	Both	32	90-94 years	1028	Total burden related to Non-alcoholic fatty liver disease (NAFLD)	105	High fasting plasma glucose	3	Rate	2007	1.10766	2.44604	0.10667
1	Deaths	1	Global	3	Both	32	90-94 years	1028	Total burden related to Non-alcoholic fatty liver disease (NAFLD)	105	High fasting plasma glucose	1	Number	2008	108.896	240.42	10.541
1	Deaths	1	Global	3	Both	32	90-94 years	1028	Total burden related to Non-alcoholic fatty liver disease (NAFLD)	105	High fasting plasma glucose	3	Rate	2008	1.17523	2.59468	0.113762
1	Deaths	1	Global	3	Both	32	90-94 years	1028	Total burden related to Non-alcoholic fatty liver disease (NAFLD)	105	High fasting plasma glucose	1	Number	2009	119.093	262.326	11.4311
1	Deaths	1	Global	3	Both	32	90-94 years	1028	Total burden related to Non-alcoholic fatty liver disease (NAFLD)	105	High fasting plasma glucose	3	Rate	2009	1.23998	2.73131	0.119019
1	Deaths	1	Global	3	Both	32	90-94 years	1028	Total burden related to Non-alcoholic fatty liver disease (NAFLD)	105	High fasting plasma glucose	1	Number	2010	132.915	292.467	12.7561
1	Deaths	1	Global	3	Both	32	90-94 years	1028	Total burden related to Non-alcoholic fatty liver disease (NAFLD)	105	High fasting plasma glucose	3	Rate	2010	1.30252	2.86606	0.125005
1	Deaths	1	Global	3	Both	32	90-94 years	1028	Total burden related to Non-alcoholic fatty liver disease (NAFLD)	105	High fasting plasma glucose	1	Number	2011	144.956	319.561	13.7102
1	Deaths	1	Global	3	Both	32	90-94 years	1028	Total burden related to Non-alcoholic fatty liver disease (NAFLD)	105	High fasting plasma glucose	3	Rate	2011	1.3254	2.92188	0.125358
1	Deaths	1	Global	3	Both	32	90-94 years	1028	Total burden related to Non-alcoholic fatty liver disease (NAFLD)	105	High fasting plasma glucose	1	Number	2012	159.12	348.574	15.1376
1	Deaths	1	Global	3	Both	32	90-94 years	1028	Total burden related to Non-alcoholic fatty liver disease (NAFLD)	105	High fasting plasma glucose	3	Rate	2012	1.35755	2.97391	0.129149
1	Deaths	1	Global	3	Both	32	90-94 years	1028	Total burden related to Non-alcoholic fatty liver disease (NAFLD)	105	High fasting plasma glucose	1	Number	2013	179.755	395.828	17.1928
1	Deaths	1	Global	3	Both	32	90-94 years	1028	Total burden related to Non-alcoholic fatty liver disease (NAFLD)	105	High fasting plasma glucose	3	Rate	2013	1.43893	3.16857	0.137627
1	Deaths	1	Global	3	Both	32	90-94 years	1028	Total burden related to Non-alcoholic fatty liver disease (NAFLD)	105	High fasting plasma glucose	1	Number	2014	199.868	441.165	19.0979
1	Deaths	1	Global	3	Both	32	90-94 years	1028	Total burden related to Non-alcoholic fatty liver disease (NAFLD)	105	High fasting plasma glucose	3	Rate	2014	1.51327	3.34023	0.144597
1	Deaths	1	Global	3	Both	32	90-94 years	1028	Total burden related to Non-alcoholic fatty liver disease (NAFLD)	105	High fasting plasma glucose	1	Number	2015	211.94	467.5	20.2698
1	Deaths	1	Global	3	Both	32	90-94 years	1028	Total burden related to Non-alcoholic fatty liver disease (NAFLD)	105	High fasting plasma glucose	3	Rate	2015	1.52571	3.36542	0.145918
1	Deaths	1	Global	3	Both	32	90-94 years	1028	Total burden related to Non-alcoholic fatty liver disease (NAFLD)	105	High fasting plasma glucose	1	Number	2016	226.581	498.667	21.3245
1	Deaths	1	Global	3	Both	32	90-94 years	1028	Total burden related to Non-alcoholic fatty liver disease (NAFLD)	105	High fasting plasma glucose	3	Rate	2016	1.5553	3.42296	0.146376
1	Deaths	1	Global	3	Both	32	90-94 years	1028	Total burden related to Non-alcoholic fatty liver disease (NAFLD)	105	High fasting plasma glucose	1	Number	2017	245.276	543.567	23.2344
1	Deaths	1	Global	3	Both	32	90-94 years	1028	Total burden related to Non-alcoholic fatty liver disease (NAFLD)	105	High fasting plasma glucose	3	Rate	2017	1.60466	3.55617	0.152006
1	Deaths	1	Global	3	Both	32	90-94 years	1028	Total burden related to Non-alcoholic fatty liver disease (NAFLD)	105	High fasting plasma glucose	1	Number	2018	262.689	584.918	24.9251
1	Deaths	1	Global	3	Both	32	90-94 years	1028	Total burden related to Non-alcoholic fatty liver disease (NAFLD)	105	High fasting plasma glucose	3	Rate	2018	1.63732	3.64575	0.155356
1	Deaths	1	Global	3	Both	32	90-94 years	1028	Total burden related to Non-alcoholic fatty liver disease (NAFLD)	105	High fasting plasma glucose	1	Number	2019	279.669	620.396	26.2005
1	Deaths	1	Global	3	Both	32	90-94 years	1028	Total burden related to Non-alcoholic fatty liver disease (NAFLD)	105	High fasting plasma glucose	3	Rate	2019	1.66269	3.68839	0.155768
1	Deaths	1	Global	3	Both	32	90-94 years	1028	Total burden related to Non-alcoholic fatty liver disease (NAFLD)	105	High fasting plasma glucose	1	Number	2020	297.288	663.893	27.7419
1	Deaths	1	Global	3	Both	32	90-94 years	1028	Total burden related to Non-alcoholic fatty liver disease (NAFLD)	105	High fasting plasma glucose	3	Rate	2020	1.70451	3.80644	0.159058
1	Deaths	1	Global	3	Both	32	90-94 years	1028	Total burden related to Non-alcoholic fatty liver disease (NAFLD)	105	High fasting plasma glucose	1	Number	2021	311.106	695.735	29.1171
1	Deaths	1	Global	3	Both	32	90-94 years	1028	Total burden related to Non-alcoholic fatty liver disease (NAFLD)	105	High fasting plasma glucose	3	Rate	2021	1.73905	3.8891	0.162762
1	Deaths	1	Global	3	Both	235	95+ years	1028	Total burden related to Non-alcoholic fatty liver disease (NAFLD)	105	High fasting plasma glucose	1	Number	1990	4.47377	10.831	0.424378
1	Deaths	1	Global	3	Both	235	95+ years	1028	Total burden related to Non-alcoholic fatty liver disease (NAFLD)	105	High fasting plasma glucose	3	Rate	1990	0.439429	1.06386	0.0416839
1	Deaths	1	Global	3	Both	235	95+ years	1028	Total burden related to Non-alcoholic fatty liver disease (NAFLD)	105	High fasting plasma glucose	1	Number	1991	4.91354	11.9159	0.469316
1	Deaths	1	Global	3	Both	235	95+ years	1028	Total burden related to Non-alcoholic fatty liver disease (NAFLD)	105	High fasting plasma glucose	3	Rate	1991	0.463651	1.1244	0.0442856
1	Deaths	1	Global	3	Both	235	95+ years	1028	Total burden related to Non-alcoholic fatty liver disease (NAFLD)	105	High fasting plasma glucose	1	Number	1992	5.25214	12.6298	0.505713
1	Deaths	1	Global	3	Both	235	95+ years	1028	Total burden related to Non-alcoholic fatty liver disease (NAFLD)	105	High fasting plasma glucose	3	Rate	1992	0.473947	1.1397	0.045635
1	Deaths	1	Global	3	Both	235	95+ years	1028	Total burden related to Non-alcoholic fatty liver disease (NAFLD)	105	High fasting plasma glucose	1	Number	1993	5.75254	13.9388	0.558638
1	Deaths	1	Global	3	Both	235	95+ years	1028	Total burden related to Non-alcoholic fatty liver disease (NAFLD)	105	High fasting plasma glucose	3	Rate	1993	0.497258	1.20489	0.0482894
1	Deaths	1	Global	3	Both	235	95+ years	1028	Total burden related to Non-alcoholic fatty liver disease (NAFLD)	105	High fasting plasma glucose	1	Number	1994	6.19794	15.1663	0.59782
1	Deaths	1	Global	3	Both	235	95+ years	1028	Total burden related to Non-alcoholic fatty liver disease (NAFLD)	105	High fasting plasma glucose	3	Rate	1994	0.511793	1.25235	0.0493648
1	Deaths	1	Global	3	Both	235	95+ years	1028	Total burden related to Non-alcoholic fatty liver disease (NAFLD)	105	High fasting plasma glucose	1	Number	1995	6.92185	17.0787	0.662627
1	Deaths	1	Global	3	Both	235	95+ years	1028	Total burden related to Non-alcoholic fatty liver disease (NAFLD)	105	High fasting plasma glucose	3	Rate	1995	0.540659	1.334	0.0517572
1	Deaths	1	Global	3	Both	235	95+ years	1028	Total burden related to Non-alcoholic fatty liver disease (NAFLD)	105	High fasting plasma glucose	1	Number	1996	7.70148	18.6511	0.740212
1	Deaths	1	Global	3	Both	235	95+ years	1028	Total burden related to Non-alcoholic fatty liver disease (NAFLD)	105	High fasting plasma glucose	3	Rate	1996	0.562502	1.36224	0.0540638
1	Deaths	1	Global	3	Both	235	95+ years	1028	Total burden related to Non-alcoholic fatty liver disease (NAFLD)	105	High fasting plasma glucose	1	Number	1997	8.6152	21.1252	0.830142
1	Deaths	1	Global	3	Both	235	95+ years	1028	Total burden related to Non-alcoholic fatty liver disease (NAFLD)	105	High fasting plasma glucose	3	Rate	1997	0.592944	1.45395	0.0571348
1	Deaths	1	Global	3	Both	235	95+ years	1028	Total burden related to Non-alcoholic fatty liver disease (NAFLD)	105	High fasting plasma glucose	1	Number	1998	9.68511	23.7831	0.928022
1	Deaths	1	Global	3	Both	235	95+ years	1028	Total burden related to Non-alcoholic fatty liver disease (NAFLD)	105	High fasting plasma glucose	3	Rate	1998	0.623394	1.53083	0.0597333
1	Deaths	1	Global	3	Both	235	95+ years	1028	Total burden related to Non-alcoholic fatty liver disease (NAFLD)	105	High fasting plasma glucose	1	Number	1999	10.8819	26.557	1.04316
1	Deaths	1	Global	3	Both	235	95+ years	1028	Total burden related to Non-alcoholic fatty liver disease (NAFLD)	105	High fasting plasma glucose	3	Rate	1999	0.654539	1.59738	0.0627449
1	Deaths	1	Global	3	Both	235	95+ years	1028	Total burden related to Non-alcoholic fatty liver disease (NAFLD)	105	High fasting plasma glucose	1	Number	2000	12.1361	29.4019	1.16262
1	Deaths	1	Global	3	Both	235	95+ years	1028	Total burden related to Non-alcoholic fatty liver disease (NAFLD)	105	High fasting plasma glucose	3	Rate	2000	0.680636	1.64897	0.065204
1	Deaths	1	Global	3	Both	235	95+ years	1028	Total burden related to Non-alcoholic fatty liver disease (NAFLD)	105	High fasting plasma glucose	1	Number	2001	13.4363	32.5254	1.29844
1	Deaths	1	Global	3	Both	235	95+ years	1028	Total burden related to Non-alcoholic fatty liver disease (NAFLD)	105	High fasting plasma glucose	3	Rate	2001	0.703925	1.70399	0.0680246
1	Deaths	1	Global	3	Both	235	95+ years	1028	Total burden related to Non-alcoholic fatty liver disease (NAFLD)	105	High fasting plasma glucose	1	Number	2002	14.7021	35.155	1.41868
1	Deaths	1	Global	3	Both	235	95+ years	1028	Total burden related to Non-alcoholic fatty liver disease (NAFLD)	105	High fasting plasma glucose	3	Rate	2002	0.720592	1.72305	0.0695338
1	Deaths	1	Global	3	Both	235	95+ years	1028	Total burden related to Non-alcoholic fatty liver disease (NAFLD)	105	High fasting plasma glucose	1	Number	2003	16.1011	38.0952	1.56389
1	Deaths	1	Global	3	Both	235	95+ years	1028	Total burden related to Non-alcoholic fatty liver disease (NAFLD)	105	High fasting plasma glucose	3	Rate	2003	0.744833	1.76227	0.0723449
1	Deaths	1	Global	3	Both	235	95+ years	1028	Total burden related to Non-alcoholic fatty liver disease (NAFLD)	105	High fasting plasma glucose	1	Number	2004	17.3432	40.9517	1.67459
1	Deaths	1	Global	3	Both	235	95+ years	1028	Total burden related to Non-alcoholic fatty liver disease (NAFLD)	105	High fasting plasma glucose	3	Rate	2004	0.758834	1.7918	0.0732697
1	Deaths	1	Global	3	Both	235	95+ years	1028	Total burden related to Non-alcoholic fatty liver disease (NAFLD)	105	High fasting plasma glucose	1	Number	2005	18.7206	44.106	1.80884
1	Deaths	1	Global	3	Both	235	95+ years	1028	Total burden related to Non-alcoholic fatty liver disease (NAFLD)	105	High fasting plasma glucose	3	Rate	2005	0.776214	1.82878	0.0750002
1	Deaths	1	Global	3	Both	235	95+ years	1028	Total burden related to Non-alcoholic fatty liver disease (NAFLD)	105	High fasting plasma glucose	1	Number	2006	20.2643	47.4145	1.9772
1	Deaths	1	Global	3	Both	235	95+ years	1028	Total burden related to Non-alcoholic fatty liver disease (NAFLD)	105	High fasting plasma glucose	3	Rate	2006	0.796361	1.86332	0.0777011
1	Deaths	1	Global	3	Both	235	95+ years	1028	Total burden related to Non-alcoholic fatty liver disease (NAFLD)	105	High fasting plasma glucose	1	Number	2007	21.8395	50.8622	2.14927
1	Deaths	1	Global	3	Both	235	95+ years	1028	Total burden related to Non-alcoholic fatty liver disease (NAFLD)	105	High fasting plasma glucose	3	Rate	2007	0.814748	1.89748	0.080181
1	Deaths	1	Global	3	Both	235	95+ years	1028	Total burden related to Non-alcoholic fatty liver disease (NAFLD)	105	High fasting plasma glucose	1	Number	2008	24.2061	56.2634	2.38816
1	Deaths	1	Global	3	Both	235	95+ years	1028	Total burden related to Non-alcoholic fatty liver disease (NAFLD)	105	High fasting plasma glucose	3	Rate	2008	0.856824	1.99156	0.0845337
1	Deaths	1	Global	3	Both	235	95+ years	1028	Total burden related to Non-alcoholic fatty liver disease (NAFLD)	105	High fasting plasma glucose	1	Number	2009	26.7094	61.7097	2.65496
1	Deaths	1	Global	3	Both	235	95+ years	1028	Total burden related to Non-alcoholic fatty liver disease (NAFLD)	105	High fasting plasma glucose	3	Rate	2009	0.896806	2.07199	0.0891442
1	Deaths	1	Global	3	Both	235	95+ years	1028	Total burden related to Non-alcoholic fatty liver disease (NAFLD)	105	High fasting plasma glucose	1	Number	2010	29.448	67.9789	2.93059
1	Deaths	1	Global	3	Both	235	95+ years	1028	Total burden related to Non-alcoholic fatty liver disease (NAFLD)	105	High fasting plasma glucose	3	Rate	2010	0.941619	2.17367	0.0937078
1	Deaths	1	Global	3	Both	235	95+ years	1028	Total burden related to Non-alcoholic fatty liver disease (NAFLD)	105	High fasting plasma glucose	1	Number	2011	32.0207	74.4622	3.14187
1	Deaths	1	Global	3	Both	235	95+ years	1028	Total burden related to Non-alcoholic fatty liver disease (NAFLD)	105	High fasting plasma glucose	3	Rate	2011	0.983831	2.28784	0.0965335
1	Deaths	1	Global	3	Both	235	95+ years	1028	Total burden related to Non-alcoholic fatty liver disease (NAFLD)	105	High fasting plasma glucose	1	Number	2012	34.4648	79.7138	3.4067
1	Deaths	1	Global	3	Both	235	95+ years	1028	Total burden related to Non-alcoholic fatty liver disease (NAFLD)	105	High fasting plasma glucose	3	Rate	2012	1.02098	2.36144	0.10092
1	Deaths	1	Global	3	Both	235	95+ years	1028	Total burden related to Non-alcoholic fatty liver disease (NAFLD)	105	High fasting plasma glucose	1	Number	2013	38.1	88.0734	3.72763
1	Deaths	1	Global	3	Both	235	95+ years	1028	Total burden related to Non-alcoholic fatty liver disease (NAFLD)	105	High fasting plasma glucose	3	Rate	2013	1.08924	2.51793	0.106569
1	Deaths	1	Global	3	Both	235	95+ years	1028	Total burden related to Non-alcoholic fatty liver disease (NAFLD)	105	High fasting plasma glucose	1	Number	2014	41.6034	96.208	4.08233
1	Deaths	1	Global	3	Both	235	95+ years	1028	Total burden related to Non-alcoholic fatty liver disease (NAFLD)	105	High fasting plasma glucose	3	Rate	2014	1.14104	2.63865	0.111964
1	Deaths	1	Global	3	Both	235	95+ years	1028	Total burden related to Non-alcoholic fatty liver disease (NAFLD)	105	High fasting plasma glucose	1	Number	2015	46.2408	107.33	4.53346
1	Deaths	1	Global	3	Both	235	95+ years	1028	Total burden related to Non-alcoholic fatty liver disease (NAFLD)	105	High fasting plasma glucose	3	Rate	2015	1.19335	2.76988	0.116996
1	Deaths	1	Global	3	Both	235	95+ years	1028	Total burden related to Non-alcoholic fatty liver disease (NAFLD)	105	High fasting plasma glucose	1	Number	2016	50.9465	117.926	4.97078
1	Deaths	1	Global	3	Both	235	95+ years	1028	Total burden related to Non-alcoholic fatty liver disease (NAFLD)	105	High fasting plasma glucose	3	Rate	2016	1.23312	2.8543	0.120314
1	Deaths	1	Global	3	Both	235	95+ years	1028	Total burden related to Non-alcoholic fatty liver disease (NAFLD)	105	High fasting plasma glucose	1	Number	2017	55.9323	130.093	5.41095
1	Deaths	1	Global	3	Both	235	95+ years	1028	Total burden related to Non-alcoholic fatty liver disease (NAFLD)	105	High fasting plasma glucose	3	Rate	2017	1.27208	2.95875	0.123062
1	Deaths	1	Global	3	Both	235	95+ years	1028	Total burden related to Non-alcoholic fatty liver disease (NAFLD)	105	High fasting plasma glucose	1	Number	2018	61.6866	142.057	5.98828
1	Deaths	1	Global	3	Both	235	95+ years	1028	Total burden related to Non-alcoholic fatty liver disease (NAFLD)	105	High fasting plasma glucose	3	Rate	2018	1.32198	3.04437	0.128333
1	Deaths	1	Global	3	Both	235	95+ years	1028	Total burden related to Non-alcoholic fatty liver disease (NAFLD)	105	High fasting plasma glucose	1	Number	2019	67.098	155.518	6.56547
1	Deaths	1	Global	3	Both	235	95+ years	1028	Total burden related to Non-alcoholic fatty liver disease (NAFLD)	105	High fasting plasma glucose	3	Rate	2019	1.35496	3.14049	0.132581
1	Deaths	1	Global	3	Both	235	95+ years	1028	Total burden related to Non-alcoholic fatty liver disease (NAFLD)	105	High fasting plasma glucose	1	Number	2020	71.7774	167.505	6.91406
1	Deaths	1	Global	3	Both	235	95+ years	1028	Total burden related to Non-alcoholic fatty liver disease (NAFLD)	105	High fasting plasma glucose	3	Rate	2020	1.37294	3.20398	0.13225
1	Deaths	1	Global	3	Both	235	95+ years	1028	Total burden related to Non-alcoholic fatty liver disease (NAFLD)	105	High fasting plasma glucose	1	Number	2021	76.8398	181.824	7.40193
1	Deaths	1	Global	3	Both	235	95+ years	1028	Total burden related to Non-alcoholic fatty liver disease (NAFLD)	105	High fasting plasma glucose	3	Rate	2021	1.40982	3.33604	0.135808
1	Deaths	6	China	3	Both	10	25-29 years	1028	Total burden related to Non-alcoholic fatty liver disease (NAFLD)	105	High fasting plasma glucose	1	Number	1990	1.42486	3.23746	0.125444
1	Deaths	6	China	3	Both	10	25-29 years	1028	Total burden related to Non-alcoholic fatty liver disease (NAFLD)	105	High fasting plasma glucose	3	Rate	1990	0.00129663	0.0029461	0.000114155
1	Deaths	6	China	3	Both	10	25-29 years	1028	Total burden related to Non-alcoholic fatty liver disease (NAFLD)	105	High fasting plasma glucose	1	Number	1991	1.5271	3.57808	0.133115
1	Deaths	6	China	3	Both	10	25-29 years	1028	Total burden related to Non-alcoholic fatty liver disease (NAFLD)	105	High fasting plasma glucose	3	Rate	1991	0.00128187	0.0030035	0.000111739
1	Deaths	6	China	3	Both	10	25-29 years	1028	Total burden related to Non-alcoholic fatty liver disease (NAFLD)	105	High fasting plasma glucose	1	Number	1992	1.71501	3.966	0.151739
1	Deaths	6	China	3	Both	10	25-29 years	1028	Total burden related to Non-alcoholic fatty liver disease (NAFLD)	105	High fasting plasma glucose	3	Rate	1992	0.00135927	0.00314333	0.000120264
1	Deaths	6	China	3	Both	10	25-29 years	1028	Total burden related to Non-alcoholic fatty liver disease (NAFLD)	105	High fasting plasma glucose	1	Number	1993	1.83164	4.31234	0.169855
1	Deaths	6	China	3	Both	10	25-29 years	1028	Total burden related to Non-alcoholic fatty liver disease (NAFLD)	105	High fasting plasma glucose	3	Rate	1993	0.00141095	0.00332187	0.000130842
1	Deaths	6	China	3	Both	10	25-29 years	1028	Total burden related to Non-alcoholic fatty liver disease (NAFLD)	105	High fasting plasma glucose	1	Number	1994	1.93596	4.52307	0.167448
1	Deaths	6	China	3	Both	10	25-29 years	1028	Total burden related to Non-alcoholic fatty liver disease (NAFLD)	105	High fasting plasma glucose	3	Rate	1994	0.00147833	0.00345389	0.000127866
1	Deaths	6	China	3	Both	10	25-29 years	1028	Total burden related to Non-alcoholic fatty liver disease (NAFLD)	105	High fasting plasma glucose	1	Number	1995	2.07047	4.86371	0.196528
1	Deaths	6	China	3	Both	10	25-29 years	1028	Total burden related to Non-alcoholic fatty liver disease (NAFLD)	105	High fasting plasma glucose	3	Rate	1995	0.0015875	0.00372917	0.000150685
1	Deaths	6	China	3	Both	10	25-29 years	1028	Total burden related to Non-alcoholic fatty liver disease (NAFLD)	105	High fasting plasma glucose	1	Number	1996	2.11231	4.89782	0.204012
1	Deaths	6	China	3	Both	10	25-29 years	1028	Total burden related to Non-alcoholic fatty liver disease (NAFLD)	105	High fasting plasma glucose	3	Rate	1996	0.00163872	0.00379971	0.000158272
1	Deaths	6	China	3	Both	10	25-29 years	1028	Total burden related to Non-alcoholic fatty liver disease (NAFLD)	105	High fasting plasma glucose	1	Number	1997	2.11383	4.90554	0.20208
1	Deaths	6	China	3	Both	10	25-29 years	1028	Total burden related to Non-alcoholic fatty liver disease (NAFLD)	105	High fasting plasma glucose	3	Rate	1997	0.00166582	0.00386584	0.00015925
1	Deaths	6	China	3	Both	10	25-29 years	1028	Total burden related to Non-alcoholic fatty liver disease (NAFLD)	105	High fasting plasma glucose	1	Number	1998	2.0855	4.8226	0.209945
1	Deaths	6	China	3	Both	10	25-29 years	1028	Total burden related to Non-alcoholic fatty liver disease (NAFLD)	105	High fasting plasma glucose	3	Rate	1998	0.00167256	0.00386769	0.000168374
1	Deaths	6	China	3	Both	10	25-29 years	1028	Total burden related to Non-alcoholic fatty liver disease (NAFLD)	105	High fasting plasma glucose	1	Number	1999	2.03128	4.69689	0.1986
1	Deaths	6	China	3	Both	10	25-29 years	1028	Total burden related to Non-alcoholic fatty liver disease (NAFLD)	105	High fasting plasma glucose	3	Rate	1999	0.00166636	0.00385308	0.000162921
1	Deaths	6	China	3	Both	10	25-29 years	1028	Total burden related to Non-alcoholic fatty liver disease (NAFLD)	105	High fasting plasma glucose	1	Number	2000	1.87554	4.34606	0.177782
1	Deaths	6	China	3	Both	10	25-29 years	1028	Total burden related to Non-alcoholic fatty liver disease (NAFLD)	105	High fasting plasma glucose	3	Rate	2000	0.00158739	0.00367835	0.000150468
1	Deaths	6	China	3	Both	10	25-29 years	1028	Total burden related to Non-alcoholic fatty liver disease (NAFLD)	105	High fasting plasma glucose	1	Number	2001	1.73176	4.02403	0.165625
1	Deaths	6	China	3	Both	10	25-29 years	1028	Total burden related to Non-alcoholic fatty liver disease (NAFLD)	105	High fasting plasma glucose	3	Rate	2001	0.00152823	0.00355109	0.000146159
1	Deaths	6	China	3	Both	10	25-29 years	1028	Total burden related to Non-alcoholic fatty liver disease (NAFLD)	105	High fasting plasma glucose	1	Number	2002	1.43414	3.37158	0.136128
1	Deaths	6	China	3	Both	10	25-29 years	1028	Total burden related to Non-alcoholic fatty liver disease (NAFLD)	105	High fasting plasma glucose	3	Rate	2002	0.00132927	0.00312504	0.000126174
1	Deaths	6	China	3	Both	10	25-29 years	1028	Total burden related to Non-alcoholic fatty liver disease (NAFLD)	105	High fasting plasma glucose	1	Number	2003	1.11026	2.52724	0.101618
1	Deaths	6	China	3	Both	10	25-29 years	1028	Total burden related to Non-alcoholic fatty liver disease (NAFLD)	105	High fasting plasma glucose	3	Rate	2003	0.00108146	0.00246169	9.89821e-05
1	Deaths	6	China	3	Both	10	25-29 years	1028	Total burden related to Non-alcoholic fatty liver disease (NAFLD)	105	High fasting plasma glucose	1	Number	2004	1.01076	2.29418	0.0913338
1	Deaths	6	China	3	Both	10	25-29 years	1028	Total burden related to Non-alcoholic fatty liver disease (NAFLD)	105	High fasting plasma glucose	3	Rate	2004	0.00102579	0.0023283	9.26923e-05
1	Deaths	6	China	3	Both	10	25-29 years	1028	Total burden related to Non-alcoholic fatty liver disease (NAFLD)	105	High fasting plasma glucose	1	Number	2005	0.93785	2.05604	0.0909758
1	Deaths	6	China	3	Both	10	25-29 years	1028	Total burden related to Non-alcoholic fatty liver disease (NAFLD)	105	High fasting plasma glucose	3	Rate	2005	0.000979135	0.00214655	9.49807e-05
1	Deaths	6	China	3	Both	10	25-29 years	1028	Total burden related to Non-alcoholic fatty liver disease (NAFLD)	105	High fasting plasma glucose	1	Number	2006	0.86594	2.01352	0.0800745
1	Deaths	6	China	3	Both	10	25-29 years	1028	Total burden related to Non-alcoholic fatty liver disease (NAFLD)	105	High fasting plasma glucose	3	Rate	2006	0.000920319	0.00213997	8.51029e-05
1	Deaths	6	China	3	Both	10	25-29 years	1028	Total burden related to Non-alcoholic fatty liver disease (NAFLD)	105	High fasting plasma glucose	1	Number	2007	0.877865	2.00011	0.076372
1	Deaths	6	China	3	Both	10	25-29 years	1028	Total burden related to Non-alcoholic fatty liver disease (NAFLD)	105	High fasting plasma glucose	3	Rate	2007	0.000939729	0.00214106	8.17539e-05
1	Deaths	6	China	3	Both	10	25-29 years	1028	Total burden related to Non-alcoholic fatty liver disease (NAFLD)	105	High fasting plasma glucose	1	Number	2008	0.991813	2.21353	0.0919713
1	Deaths	6	China	3	Both	10	25-29 years	1028	Total burden related to Non-alcoholic fatty liver disease (NAFLD)	105	High fasting plasma glucose	3	Rate	2008	0.00105272	0.00234946	9.76193e-05
1	Deaths	6	China	3	Both	10	25-29 years	1028	Total burden related to Non-alcoholic fatty liver disease (NAFLD)	105	High fasting plasma glucose	1	Number	2009	1.13086	2.60703	0.0998316
1	Deaths	6	China	3	Both	10	25-29 years	1028	Total burden related to Non-alcoholic fatty liver disease (NAFLD)	105	High fasting plasma glucose	3	Rate	2009	0.00116697	0.00269028	0.00010302
1	Deaths	6	China	3	Both	10	25-29 years	1028	Total burden related to Non-alcoholic fatty liver disease (NAFLD)	105	High fasting plasma glucose	1	Number	2010	1.21304	2.81706	0.11132
1	Deaths	6	China	3	Both	10	25-29 years	1028	Total burden related to Non-alcoholic fatty liver disease (NAFLD)	105	High fasting plasma glucose	3	Rate	2010	0.00119326	0.00277112	0.000109505
1	Deaths	6	China	3	Both	10	25-29 years	1028	Total burden related to Non-alcoholic fatty liver disease (NAFLD)	105	High fasting plasma glucose	1	Number	2011	1.26905	2.96418	0.11692
1	Deaths	6	China	3	Both	10	25-29 years	1028	Total burden related to Non-alcoholic fatty liver disease (NAFLD)	105	High fasting plasma glucose	3	Rate	2011	0.00117143	0.00273617	0.000107926
1	Deaths	6	China	3	Both	10	25-29 years	1028	Total burden related to Non-alcoholic fatty liver disease (NAFLD)	105	High fasting plasma glucose	1	Number	2012	1.37739	3.18728	0.131336
1	Deaths	6	China	3	Both	10	25-29 years	1028	Total burden related to Non-alcoholic fatty liver disease (NAFLD)	105	High fasting plasma glucose	3	Rate	2012	0.00119239	0.00275919	0.000113696
1	Deaths	6	China	3	Both	10	25-29 years	1028	Total burden related to Non-alcoholic fatty liver disease (NAFLD)	105	High fasting plasma glucose	1	Number	2013	1.55865	3.73338	0.148596
1	Deaths	6	China	3	Both	10	25-29 years	1028	Total burden related to Non-alcoholic fatty liver disease (NAFLD)	105	High fasting plasma glucose	3	Rate	2013	0.00128163	0.00306985	0.000122186
1	Deaths	6	China	3	Both	10	25-29 years	1028	Total burden related to Non-alcoholic fatty liver disease (NAFLD)	105	High fasting plasma glucose	1	Number	2014	1.76176	4.03555	0.169414
1	Deaths	6	China	3	Both	10	25-29 years	1028	Total burden related to Non-alcoholic fatty liver disease (NAFLD)	105	High fasting plasma glucose	3	Rate	2014	0.00140555	0.0032196	0.00013516
1	Deaths	6	China	3	Both	10	25-29 years	1028	Total burden related to Non-alcoholic fatty liver disease (NAFLD)	105	High fasting plasma glucose	1	Number	2015	1.84	4.20426	0.168387
1	Deaths	6	China	3	Both	10	25-29 years	1028	Total burden related to Non-alcoholic fatty liver disease (NAFLD)	105	High fasting plasma glucose	3	Rate	2015	0.00146289	0.0033426	0.000133876
1	Deaths	6	China	3	Both	10	25-29 years	1028	Total burden related to Non-alcoholic fatty liver disease (NAFLD)	105	High fasting plasma glucose	1	Number	2016	1.81141	4.04318	0.170616
1	Deaths	6	China	3	Both	10	25-29 years	1028	Total burden related to Non-alcoholic fatty liver disease (NAFLD)	105	High fasting plasma glucose	3	Rate	2016	0.00148031	0.00330416	0.00013943
1	Deaths	6	China	3	Both	10	25-29 years	1028	Total burden related to Non-alcoholic fatty liver disease (NAFLD)	105	High fasting plasma glucose	1	Number	2017	1.75777	4.05107	0.167387
1	Deaths	6	China	3	Both	10	25-29 years	1028	Total burden related to Non-alcoholic fatty liver disease (NAFLD)	105	High fasting plasma glucose	3	Rate	2017	0.00151189	0.00348439	0.000143973
1	Deaths	6	China	3	Both	10	25-29 years	1028	Total burden related to Non-alcoholic fatty liver disease (NAFLD)	105	High fasting plasma glucose	1	Number	2018	1.68363	3.81993	0.165569
1	Deaths	6	China	3	Both	10	25-29 years	1028	Total burden related to Non-alcoholic fatty liver disease (NAFLD)	105	High fasting plasma glucose	3	Rate	2018	0.00155048	0.00351783	0.000152476
1	Deaths	6	China	3	Both	10	25-29 years	1028	Total burden related to Non-alcoholic fatty liver disease (NAFLD)	105	High fasting plasma glucose	1	Number	2019	1.56727	3.61363	0.146557
1	Deaths	6	China	3	Both	10	25-29 years	1028	Total burden related to Non-alcoholic fatty liver disease (NAFLD)	105	High fasting plasma glucose	3	Rate	2019	0.00156221	0.00360197	0.000146084
1	Deaths	6	China	3	Both	10	25-29 years	1028	Total burden related to Non-alcoholic fatty liver disease (NAFLD)	105	High fasting plasma glucose	1	Number	2020	1.42634	3.22081	0.137357
1	Deaths	6	China	3	Both	10	25-29 years	1028	Total burden related to Non-alcoholic fatty liver disease (NAFLD)	105	High fasting plasma glucose	3	Rate	2020	0.00154059	0.00347878	0.000148359
1	Deaths	6	China	3	Both	10	25-29 years	1028	Total burden related to Non-alcoholic fatty liver disease (NAFLD)	105	High fasting plasma glucose	1	Number	2021	1.34401	3.11993	0.135752
1	Deaths	6	China	3	Both	10	25-29 years	1028	Total burden related to Non-alcoholic fatty liver disease (NAFLD)	105	High fasting plasma glucose	3	Rate	2021	0.00155409	0.0036076	0.000156971
1	Deaths	6	China	3	Both	11	30-34 years	1028	Total burden related to Non-alcoholic fatty liver disease (NAFLD)	105	High fasting plasma glucose	1	Number	1990	3.04508	7.13988	0.249004
1	Deaths	6	China	3	Both	11	30-34 years	1028	Total burden related to Non-alcoholic fatty liver disease (NAFLD)	105	High fasting plasma glucose	3	Rate	1990	0.00345074	0.00809103	0.000282175
1	Deaths	6	China	3	Both	11	30-34 years	1028	Total burden related to Non-alcoholic fatty liver disease (NAFLD)	105	High fasting plasma glucose	1	Number	1991	2.93153	6.61534	0.244287
1	Deaths	6	China	3	Both	11	30-34 years	1028	Total burden related to Non-alcoholic fatty liver disease (NAFLD)	105	High fasting plasma glucose	3	Rate	1991	0.00340035	0.00767329	0.000283355
1	Deaths	6	China	3	Both	11	30-34 years	1028	Total burden related to Non-alcoholic fatty liver disease (NAFLD)	105	High fasting plasma glucose	1	Number	1992	3.06779	6.85289	0.270714
1	Deaths	6	China	3	Both	11	30-34 years	1028	Total burden related to Non-alcoholic fatty liver disease (NAFLD)	105	High fasting plasma glucose	3	Rate	1992	0.00349632	0.00781014	0.000308529
1	Deaths	6	China	3	Both	11	30-34 years	1028	Total burden related to Non-alcoholic fatty liver disease (NAFLD)	105	High fasting plasma glucose	1	Number	1993	3.33269	7.44343	0.298504
1	Deaths	6	China	3	Both	11	30-34 years	1028	Total burden related to Non-alcoholic fatty liver disease (NAFLD)	105	High fasting plasma glucose	3	Rate	1993	0.00355025	0.00792934	0.00031799
1	Deaths	6	China	3	Both	11	30-34 years	1028	Total burden related to Non-alcoholic fatty liver disease (NAFLD)	105	High fasting plasma glucose	1	Number	1994	3.76826	8.70527	0.327856
1	Deaths	6	China	3	Both	11	30-34 years	1028	Total burden related to Non-alcoholic fatty liver disease (NAFLD)	105	High fasting plasma glucose	3	Rate	1994	0.0036761	0.00849238	0.000319839
1	Deaths	6	China	3	Both	11	30-34 years	1028	Total burden related to Non-alcoholic fatty liver disease (NAFLD)	105	High fasting plasma glucose	1	Number	1995	4.34414	9.58823	0.394635
1	Deaths	6	China	3	Both	11	30-34 years	1028	Total burden related to Non-alcoholic fatty liver disease (NAFLD)	105	High fasting plasma glucose	3	Rate	1995	0.00388893	0.0085835	0.000353282
1	Deaths	6	China	3	Both	11	30-34 years	1028	Total burden related to Non-alcoholic fatty liver disease (NAFLD)	105	High fasting plasma glucose	1	Number	1996	4.76679	10.8097	0.427355
1	Deaths	6	China	3	Both	11	30-34 years	1028	Total burden related to Non-alcoholic fatty liver disease (NAFLD)	105	High fasting plasma glucose	3	Rate	1996	0.00397509	0.00901436	0.000356377
1	Deaths	6	China	3	Both	11	30-34 years	1028	Total burden related to Non-alcoholic fatty liver disease (NAFLD)	105	High fasting plasma glucose	1	Number	1997	5.12142	11.4357	0.490879
1	Deaths	6	China	3	Both	11	30-34 years	1028	Total burden related to Non-alcoholic fatty liver disease (NAFLD)	105	High fasting plasma glucose	3	Rate	1997	0.00406826	0.00908404	0.000389935
1	Deaths	6	China	3	Both	11	30-34 years	1028	Total burden related to Non-alcoholic fatty liver disease (NAFLD)	105	High fasting plasma glucose	1	Number	1998	5.41382	12.2222	0.520398
1	Deaths	6	China	3	Both	11	30-34 years	1028	Total burden related to Non-alcoholic fatty liver disease (NAFLD)	105	High fasting plasma glucose	3	Rate	1998	0.00421019	0.00950492	0.0004047
1	Deaths	6	China	3	Both	11	30-34 years	1028	Total burden related to Non-alcoholic fatty liver disease (NAFLD)	105	High fasting plasma glucose	1	Number	1999	5.50753	12.6547	0.542124
1	Deaths	6	China	3	Both	11	30-34 years	1028	Total burden related to Non-alcoholic fatty liver disease (NAFLD)	105	High fasting plasma glucose	3	Rate	1999	0.00426726	0.00980496	0.00042004
1	Deaths	6	China	3	Both	11	30-34 years	1028	Total burden related to Non-alcoholic fatty liver disease (NAFLD)	105	High fasting plasma glucose	1	Number	2000	5.44689	12.4454	0.523586
1	Deaths	6	China	3	Both	11	30-34 years	1028	Total burden related to Non-alcoholic fatty liver disease (NAFLD)	105	High fasting plasma glucose	3	Rate	2000	0.00424622	0.00970201	0.000408171
1	Deaths	6	China	3	Both	11	30-34 years	1028	Total burden related to Non-alcoholic fatty liver disease (NAFLD)	105	High fasting plasma glucose	1	Number	2001	5.27032	11.6205	0.509783
1	Deaths	6	China	3	Both	11	30-34 years	1028	Total burden related to Non-alcoholic fatty liver disease (NAFLD)	105	High fasting plasma glucose	3	Rate	2001	0.0041495	0.00914918	0.000401369
1	Deaths	6	China	3	Both	11	30-34 years	1028	Total burden related to Non-alcoholic fatty liver disease (NAFLD)	105	High fasting plasma glucose	1	Number	2002	4.51081	10.1487	0.426811
1	Deaths	6	China	3	Both	11	30-34 years	1028	Total burden related to Non-alcoholic fatty liver disease (NAFLD)	105	High fasting plasma glucose	3	Rate	2002	0.00359212	0.0080818	0.000339885
1	Deaths	6	China	3	Both	11	30-34 years	1028	Total burden related to Non-alcoholic fatty liver disease (NAFLD)	105	High fasting plasma glucose	1	Number	2003	3.78784	8.46781	0.363492
1	Deaths	6	China	3	Both	11	30-34 years	1028	Total burden related to Non-alcoholic fatty liver disease (NAFLD)	105	High fasting plasma glucose	3	Rate	2003	0.00305295	0.00682493	0.000292969
1	Deaths	6	China	3	Both	11	30-34 years	1028	Total burden related to Non-alcoholic fatty liver disease (NAFLD)	105	High fasting plasma glucose	1	Number	2004	3.51228	7.76536	0.332236
1	Deaths	6	China	3	Both	11	30-34 years	1028	Total burden related to Non-alcoholic fatty liver disease (NAFLD)	105	High fasting plasma glucose	3	Rate	2004	0.00287929	0.00636587	0.00027236
1	Deaths	6	China	3	Both	11	30-34 years	1028	Total burden related to Non-alcoholic fatty liver disease (NAFLD)	105	High fasting plasma glucose	1	Number	2005	3.2632	7.23041	0.313167
1	Deaths	6	China	3	Both	11	30-34 years	1028	Total burden related to Non-alcoholic fatty liver disease (NAFLD)	105	High fasting plasma glucose	3	Rate	2005	0.00274544	0.00608317	0.000263477
1	Deaths	6	China	3	Both	11	30-34 years	1028	Total burden related to Non-alcoholic fatty liver disease (NAFLD)	105	High fasting plasma glucose	1	Number	2006	3.01405	6.63059	0.287482
1	Deaths	6	China	3	Both	11	30-34 years	1028	Total burden related to Non-alcoholic fatty liver disease (NAFLD)	105	High fasting plasma glucose	3	Rate	2006	0.00263173	0.00578952	0.000251016
1	Deaths	6	China	3	Both	11	30-34 years	1028	Total burden related to Non-alcoholic fatty liver disease (NAFLD)	105	High fasting plasma glucose	1	Number	2007	2.91907	6.53366	0.276842
1	Deaths	6	China	3	Both	11	30-34 years	1028	Total burden related to Non-alcoholic fatty liver disease (NAFLD)	105	High fasting plasma glucose	3	Rate	2007	0.00266664	0.00596866	0.000252902
1	Deaths	6	China	3	Both	11	30-34 years	1028	Total burden related to Non-alcoholic fatty liver disease (NAFLD)	105	High fasting plasma glucose	1	Number	2008	3.09542	6.87365	0.301094
1	Deaths	6	China	3	Both	11	30-34 years	1028	Total burden related to Non-alcoholic fatty liver disease (NAFLD)	105	High fasting plasma glucose	3	Rate	2008	0.00296307	0.00657974	0.00028822
1	Deaths	6	China	3	Both	11	30-34 years	1028	Total burden related to Non-alcoholic fatty liver disease (NAFLD)	105	High fasting plasma glucose	1	Number	2009	3.34764	7.42685	0.329189
1	Deaths	6	China	3	Both	11	30-34 years	1028	Total burden related to Non-alcoholic fatty liver disease (NAFLD)	105	High fasting plasma glucose	3	Rate	2009	0.00333324	0.0073949	0.000327773
1	Deaths	6	China	3	Both	11	30-34 years	1028	Total burden related to Non-alcoholic fatty liver disease (NAFLD)	105	High fasting plasma glucose	1	Number	2010	3.39211	7.4999	0.312082
1	Deaths	6	China	3	Both	11	30-34 years	1028	Total burden related to Non-alcoholic fatty liver disease (NAFLD)	105	High fasting plasma glucose	3	Rate	2010	0.00347402	0.007681	0.000319618
1	Deaths	6	China	3	Both	11	30-34 years	1028	Total burden related to Non-alcoholic fatty liver disease (NAFLD)	105	High fasting plasma glucose	1	Number	2011	3.1659	7.15431	0.299937
1	Deaths	6	China	3	Both	11	30-34 years	1028	Total burden related to Non-alcoholic fatty liver disease (NAFLD)	105	High fasting plasma glucose	3	Rate	2011	0.00330566	0.00747016	0.000313179
1	Deaths	6	China	3	Both	11	30-34 years	1028	Total burden related to Non-alcoholic fatty liver disease (NAFLD)	105	High fasting plasma glucose	1	Number	2012	3.07854	7.13306	0.297712
1	Deaths	6	China	3	Both	11	30-34 years	1028	Total burden related to Non-alcoholic fatty liver disease (NAFLD)	105	High fasting plasma glucose	3	Rate	2012	0.00324589	0.00752082	0.000313896
1	Deaths	6	China	3	Both	11	30-34 years	1028	Total burden related to Non-alcoholic fatty liver disease (NAFLD)	105	High fasting plasma glucose	1	Number	2013	3.31627	7.43372	0.331978
1	Deaths	6	China	3	Both	11	30-34 years	1028	Total burden related to Non-alcoholic fatty liver disease (NAFLD)	105	High fasting plasma glucose	3	Rate	2013	0.00347752	0.00779518	0.00034812
1	Deaths	6	China	3	Both	11	30-34 years	1028	Total burden related to Non-alcoholic fatty liver disease (NAFLD)	105	High fasting plasma glucose	1	Number	2014	3.65519	8.29581	0.340644
1	Deaths	6	China	3	Both	11	30-34 years	1028	Total burden related to Non-alcoholic fatty liver disease (NAFLD)	105	High fasting plasma glucose	3	Rate	2014	0.00373852	0.00848493	0.00034841
1	Deaths	6	China	3	Both	11	30-34 years	1028	Total burden related to Non-alcoholic fatty liver disease (NAFLD)	105	High fasting plasma glucose	1	Number	2015	3.88661	9.00314	0.353547
1	Deaths	6	China	3	Both	11	30-34 years	1028	Total burden related to Non-alcoholic fatty liver disease (NAFLD)	105	High fasting plasma glucose	3	Rate	2015	0.00380162	0.00880626	0.000345815
1	Deaths	6	China	3	Both	11	30-34 years	1028	Total burden related to Non-alcoholic fatty liver disease (NAFLD)	105	High fasting plasma glucose	1	Number	2016	4.15231	9.79863	0.387108
1	Deaths	6	China	3	Both	11	30-34 years	1028	Total burden related to Non-alcoholic fatty liver disease (NAFLD)	105	High fasting plasma glucose	3	Rate	2016	0.00382328	0.00902219	0.000356433
1	Deaths	6	China	3	Both	11	30-34 years	1028	Total burden related to Non-alcoholic fatty liver disease (NAFLD)	105	High fasting plasma glucose	1	Number	2017	4.56304	10.6478	0.40895
1	Deaths	6	China	3	Both	11	30-34 years	1028	Total burden related to Non-alcoholic fatty liver disease (NAFLD)	105	High fasting plasma glucose	3	Rate	2017	0.00395228	0.00922264	0.000354212
1	Deaths	6	China	3	Both	11	30-34 years	1028	Total burden related to Non-alcoholic fatty liver disease (NAFLD)	105	High fasting plasma glucose	1	Number	2018	4.91395	11.5902	0.44683
1	Deaths	6	China	3	Both	11	30-34 years	1028	Total burden related to Non-alcoholic fatty liver disease (NAFLD)	105	High fasting plasma glucose	3	Rate	2018	0.00405428	0.00956258	0.00036866
1	Deaths	6	China	3	Both	11	30-34 years	1028	Total burden related to Non-alcoholic fatty liver disease (NAFLD)	105	High fasting plasma glucose	1	Number	2019	5.14914	12.1954	0.484426
1	Deaths	6	China	3	Both	11	30-34 years	1028	Total burden related to Non-alcoholic fatty liver disease (NAFLD)	105	High fasting plasma glucose	3	Rate	2019	0.00413237	0.00978725	0.00038877
1	Deaths	6	China	3	Both	11	30-34 years	1028	Total burden related to Non-alcoholic fatty liver disease (NAFLD)	105	High fasting plasma glucose	1	Number	2020	5.18091	12.1166	0.48458
1	Deaths	6	China	3	Both	11	30-34 years	1028	Total burden related to Non-alcoholic fatty liver disease (NAFLD)	105	High fasting plasma glucose	3	Rate	2020	0.00415253	0.00971154	0.000388394
1	Deaths	6	China	3	Both	11	30-34 years	1028	Total burden related to Non-alcoholic fatty liver disease (NAFLD)	105	High fasting plasma glucose	1	Number	2021	5.06372	11.4795	0.466828
1	Deaths	6	China	3	Both	11	30-34 years	1028	Total burden related to Non-alcoholic fatty liver disease (NAFLD)	105	High fasting plasma glucose	3	Rate	2021	0.0041796	0.00947522	0.00038532
1	Deaths	6	China	3	Both	12	35-39 years	1028	Total burden related to Non-alcoholic fatty liver disease (NAFLD)	105	High fasting plasma glucose	1	Number	1990	7.09921	16.2329	0.559693
1	Deaths	6	China	3	Both	12	35-39 years	1028	Total burden related to Non-alcoholic fatty liver disease (NAFLD)	105	High fasting plasma glucose	3	Rate	1990	0.00777237	0.0177721	0.000612764
1	Deaths	6	China	3	Both	12	35-39 years	1028	Total burden related to Non-alcoholic fatty liver disease (NAFLD)	105	High fasting plasma glucose	1	Number	1991	7.18908	16.4376	0.581253
1	Deaths	6	China	3	Both	12	35-39 years	1028	Total burden related to Non-alcoholic fatty liver disease (NAFLD)	105	High fasting plasma glucose	3	Rate	1991	0.00760543	0.0173896	0.000614916
1	Deaths	6	China	3	Both	12	35-39 years	1028	Total burden related to Non-alcoholic fatty liver disease (NAFLD)	105	High fasting plasma glucose	1	Number	1992	7.25228	16.8959	0.575057
1	Deaths	6	China	3	Both	12	35-39 years	1028	Total burden related to Non-alcoholic fatty liver disease (NAFLD)	105	High fasting plasma glucose	3	Rate	1992	0.00758401	0.0176687	0.000601361
1	Deaths	6	China	3	Both	12	35-39 years	1028	Total burden related to Non-alcoholic fatty liver disease (NAFLD)	105	High fasting plasma glucose	1	Number	1993	7.07182	16.0181	0.5611
1	Deaths	6	China	3	Both	12	35-39 years	1028	Total burden related to Non-alcoholic fatty liver disease (NAFLD)	105	High fasting plasma glucose	3	Rate	1993	0.00755598	0.0171147	0.000599514
1	Deaths	6	China	3	Both	12	35-39 years	1028	Total burden related to Non-alcoholic fatty liver disease (NAFLD)	105	High fasting plasma glucose	1	Number	1994	6.87252	15.4096	0.540353
1	Deaths	6	China	3	Both	12	35-39 years	1028	Total burden related to Non-alcoholic fatty liver disease (NAFLD)	105	High fasting plasma glucose	3	Rate	1994	0.00766618	0.0171891	0.000602755
1	Deaths	6	China	3	Both	12	35-39 years	1028	Total burden related to Non-alcoholic fatty liver disease (NAFLD)	105	High fasting plasma glucose	1	Number	1995	6.78631	15.481	0.531926
1	Deaths	6	China	3	Both	12	35-39 years	1028	Total burden related to Non-alcoholic fatty liver disease (NAFLD)	105	High fasting plasma glucose	3	Rate	1995	0.00791951	0.018066	0.000620749
1	Deaths	6	China	3	Both	12	35-39 years	1028	Total burden related to Non-alcoholic fatty liver disease (NAFLD)	105	High fasting plasma glucose	1	Number	1996	6.66768	15.3121	0.530388
1	Deaths	6	China	3	Both	12	35-39 years	1028	Total burden related to Non-alcoholic fatty liver disease (NAFLD)	105	High fasting plasma glucose	3	Rate	1996	0.00795816	0.0182757	0.000633041
1	Deaths	6	China	3	Both	12	35-39 years	1028	Total burden related to Non-alcoholic fatty liver disease (NAFLD)	105	High fasting plasma glucose	1	Number	1997	6.84258	15.252	0.574804
1	Deaths	6	China	3	Both	12	35-39 years	1028	Total burden related to Non-alcoholic fatty liver disease (NAFLD)	105	High fasting plasma glucose	3	Rate	1997	0.00800026	0.0178324	0.000672054
1	Deaths	6	China	3	Both	12	35-39 years	1028	Total burden related to Non-alcoholic fatty liver disease (NAFLD)	105	High fasting plasma glucose	1	Number	1998	7.71453	17.2458	0.642651
1	Deaths	6	China	3	Both	12	35-39 years	1028	Total burden related to Non-alcoholic fatty liver disease (NAFLD)	105	High fasting plasma glucose	3	Rate	1998	0.00839966	0.0187774	0.000699725
1	Deaths	6	China	3	Both	12	35-39 years	1028	Total burden related to Non-alcoholic fatty liver disease (NAFLD)	105	High fasting plasma glucose	1	Number	1999	9.14983	20.557	0.840822
1	Deaths	6	China	3	Both	12	35-39 years	1028	Total burden related to Non-alcoholic fatty liver disease (NAFLD)	105	High fasting plasma glucose	3	Rate	1999	0.00909432	0.0204323	0.000835721
1	Deaths	6	China	3	Both	12	35-39 years	1028	Total burden related to Non-alcoholic fatty liver disease (NAFLD)	105	High fasting plasma glucose	1	Number	2000	10.5769	24.178	0.938273
1	Deaths	6	China	3	Both	12	35-39 years	1028	Total burden related to Non-alcoholic fatty liver disease (NAFLD)	105	High fasting plasma glucose	3	Rate	2000	0.00962555	0.0220032	0.000853879
1	Deaths	6	China	3	Both	12	35-39 years	1028	Total burden related to Non-alcoholic fatty liver disease (NAFLD)	105	High fasting plasma glucose	1	Number	2001	11.4201	25.8264	1.02032
1	Deaths	6	China	3	Both	12	35-39 years	1028	Total burden related to Non-alcoholic fatty liver disease (NAFLD)	105	High fasting plasma glucose	3	Rate	2001	0.00966968	0.0218679	0.000863932
1	Deaths	6	China	3	Both	12	35-39 years	1028	Total burden related to Non-alcoholic fatty liver disease (NAFLD)	105	High fasting plasma glucose	1	Number	2002	11.0417	24.899	0.940746
1	Deaths	6	China	3	Both	12	35-39 years	1028	Total burden related to Non-alcoholic fatty liver disease (NAFLD)	105	High fasting plasma glucose	3	Rate	2002	0.00889516	0.0200586	0.000757863
1	Deaths	6	China	3	Both	12	35-39 years	1028	Total burden related to Non-alcoholic fatty liver disease (NAFLD)	105	High fasting plasma glucose	1	Number	2003	10.5263	24.4482	0.871981
1	Deaths	6	China	3	Both	12	35-39 years	1028	Total burden related to Non-alcoholic fatty liver disease (NAFLD)	105	High fasting plasma glucose	3	Rate	2003	0.00828784	0.0192492	0.00068655
1	Deaths	6	China	3	Both	12	35-39 years	1028	Total burden related to Non-alcoholic fatty liver disease (NAFLD)	105	High fasting plasma glucose	1	Number	2004	10.2423	22.9036	0.882263
1	Deaths	6	China	3	Both	12	35-39 years	1028	Total burden related to Non-alcoholic fatty liver disease (NAFLD)	105	High fasting plasma glucose	3	Rate	2004	0.00801701	0.0179274	0.000690576
1	Deaths	6	China	3	Both	12	35-39 years	1028	Total burden related to Non-alcoholic fatty liver disease (NAFLD)	105	High fasting plasma glucose	1	Number	2005	10.1875	23.3427	0.879083
1	Deaths	6	China	3	Both	12	35-39 years	1028	Total burden related to Non-alcoholic fatty liver disease (NAFLD)	105	High fasting plasma glucose	3	Rate	2005	0.00800342	0.0183382	0.000690615
1	Deaths	6	China	3	Both	12	35-39 years	1028	Total burden related to Non-alcoholic fatty liver disease (NAFLD)	105	High fasting plasma glucose	1	Number	2006	10.262	22.6148	0.902068
1	Deaths	6	China	3	Both	12	35-39 years	1028	Total burden related to Non-alcoholic fatty liver disease (NAFLD)	105	High fasting plasma glucose	3	Rate	2006	0.00812425	0.0179038	0.000714152
1	Deaths	6	China	3	Both	12	35-39 years	1028	Total burden related to Non-alcoholic fatty liver disease (NAFLD)	105	High fasting plasma glucose	1	Number	2007	10.5017	22.994	0.923298
1	Deaths	6	China	3	Both	12	35-39 years	1028	Total burden related to Non-alcoholic fatty liver disease (NAFLD)	105	High fasting plasma glucose	3	Rate	2007	0.00839347	0.018378	0.000737947
1	Deaths	6	China	3	Both	12	35-39 years	1028	Total burden related to Non-alcoholic fatty liver disease (NAFLD)	105	High fasting plasma glucose	1	Number	2008	10.8238	23.7548	0.938539
1	Deaths	6	China	3	Both	12	35-39 years	1028	Total burden related to Non-alcoholic fatty liver disease (NAFLD)	105	High fasting plasma glucose	3	Rate	2008	0.00874424	0.0191909	0.00075822
1	Deaths	6	China	3	Both	12	35-39 years	1028	Total burden related to Non-alcoholic fatty liver disease (NAFLD)	105	High fasting plasma glucose	1	Number	2009	10.5603	23.9122	0.926768
1	Deaths	6	China	3	Both	12	35-39 years	1028	Total burden related to Non-alcoholic fatty liver disease (NAFLD)	105	High fasting plasma glucose	3	Rate	2009	0.00867241	0.0196374	0.000761089
1	Deaths	6	China	3	Both	12	35-39 years	1028	Total burden related to Non-alcoholic fatty liver disease (NAFLD)	105	High fasting plasma glucose	1	Number	2010	10.2091	23.2253	0.835223
1	Deaths	6	China	3	Both	12	35-39 years	1028	Total burden related to Non-alcoholic fatty liver disease (NAFLD)	105	High fasting plasma glucose	3	Rate	2010	0.00860773	0.0195822	0.000704211
1	Deaths	6	China	3	Both	12	35-39 years	1028	Total burden related to Non-alcoholic fatty liver disease (NAFLD)	105	High fasting plasma glucose	1	Number	2011	9.22196	20.1889	0.752162
1	Deaths	6	China	3	Both	12	35-39 years	1028	Total burden related to Non-alcoholic fatty liver disease (NAFLD)	105	High fasting plasma glucose	3	Rate	2011	0.00808096	0.017691	0.0006591
1	Deaths	6	China	3	Both	12	35-39 years	1028	Total burden related to Non-alcoholic fatty liver disease (NAFLD)	105	High fasting plasma glucose	1	Number	2012	8.41325	18.4547	0.746276
1	Deaths	6	China	3	Both	12	35-39 years	1028	Total burden related to Non-alcoholic fatty liver disease (NAFLD)	105	High fasting plasma glucose	3	Rate	2012	0.00773059	0.0169572	0.000685722
1	Deaths	6	China	3	Both	12	35-39 years	1028	Total burden related to Non-alcoholic fatty liver disease (NAFLD)	105	High fasting plasma glucose	1	Number	2013	8.17339	18.325	0.757291
1	Deaths	6	China	3	Both	12	35-39 years	1028	Total burden related to Non-alcoholic fatty liver disease (NAFLD)	105	High fasting plasma glucose	3	Rate	2013	0.0078918	0.0176937	0.000731201
1	Deaths	6	China	3	Both	12	35-39 years	1028	Total burden related to Non-alcoholic fatty liver disease (NAFLD)	105	High fasting plasma glucose	1	Number	2014	8.08319	18.0599	0.689597
1	Deaths	6	China	3	Both	12	35-39 years	1028	Total burden related to Non-alcoholic fatty liver disease (NAFLD)	105	High fasting plasma glucose	3	Rate	2014	0.00814399	0.0181957	0.000694784
1	Deaths	6	China	3	Both	12	35-39 years	1028	Total burden related to Non-alcoholic fatty liver disease (NAFLD)	105	High fasting plasma glucose	1	Number	2015	7.82919	17.3226	0.641227
1	Deaths	6	China	3	Both	12	35-39 years	1028	Total burden related to Non-alcoholic fatty liver disease (NAFLD)	105	High fasting plasma glucose	3	Rate	2015	0.00814008	0.0180105	0.000666689
1	Deaths	6	China	3	Both	12	35-39 years	1028	Total burden related to Non-alcoholic fatty liver disease (NAFLD)	105	High fasting plasma glucose	1	Number	2016	7.69311	17.317	0.667944
1	Deaths	6	China	3	Both	12	35-39 years	1028	Total burden related to Non-alcoholic fatty liver disease (NAFLD)	105	High fasting plasma glucose	3	Rate	2016	0.00817938	0.0184115	0.000710164
1	Deaths	6	China	3	Both	12	35-39 years	1028	Total burden related to Non-alcoholic fatty liver disease (NAFLD)	105	High fasting plasma glucose	1	Number	2017	8.22843	18.4184	0.704116
1	Deaths	6	China	3	Both	12	35-39 years	1028	Total burden related to Non-alcoholic fatty liver disease (NAFLD)	105	High fasting plasma glucose	3	Rate	2017	0.00885752	0.0198265	0.000757948
1	Deaths	6	China	3	Both	12	35-39 years	1028	Total burden related to Non-alcoholic fatty liver disease (NAFLD)	105	High fasting plasma glucose	1	Number	2018	8.57071	19.611	0.77274
1	Deaths	6	China	3	Both	12	35-39 years	1028	Total burden related to Non-alcoholic fatty liver disease (NAFLD)	105	High fasting plasma glucose	3	Rate	2018	0.00919479	0.021039	0.000829008
1	Deaths	6	China	3	Both	12	35-39 years	1028	Total burden related to Non-alcoholic fatty liver disease (NAFLD)	105	High fasting plasma glucose	1	Number	2019	9.00188	22.6577	0.796707
1	Deaths	6	China	3	Both	12	35-39 years	1028	Total burden related to Non-alcoholic fatty liver disease (NAFLD)	105	High fasting plasma glucose	3	Rate	2019	0.00943205	0.0237404	0.000834779
1	Deaths	6	China	3	Both	12	35-39 years	1028	Total burden related to Non-alcoholic fatty liver disease (NAFLD)	105	High fasting plasma glucose	1	Number	2020	9.67713	23.9161	0.91801
1	Deaths	6	China	3	Both	12	35-39 years	1028	Total burden related to Non-alcoholic fatty liver disease (NAFLD)	105	High fasting plasma glucose	3	Rate	2020	0.00970259	0.023979	0.000920425
1	Deaths	6	China	3	Both	12	35-39 years	1028	Total burden related to Non-alcoholic fatty liver disease (NAFLD)	105	High fasting plasma glucose	1	Number	2021	10.1589	24.2133	0.934713
1	Deaths	6	China	3	Both	12	35-39 years	1028	Total burden related to Non-alcoholic fatty liver disease (NAFLD)	105	High fasting plasma glucose	3	Rate	2021	0.00958718	0.0228506	0.00088211
1	Deaths	6	China	3	Both	13	40-44 years	1028	Total burden related to Non-alcoholic fatty liver disease (NAFLD)	105	High fasting plasma glucose	1	Number	1990	13.6061	30.4594	1.08776
1	Deaths	6	China	3	Both	13	40-44 years	1028	Total burden related to Non-alcoholic fatty liver disease (NAFLD)	105	High fasting plasma glucose	3	Rate	1990	0.0202791	0.0453979	0.00162123
1	Deaths	6	China	3	Both	13	40-44 years	1028	Total burden related to Non-alcoholic fatty liver disease (NAFLD)	105	High fasting plasma glucose	1	Number	1991	14.0374	30.553	1.19366
1	Deaths	6	China	3	Both	13	40-44 years	1028	Total burden related to Non-alcoholic fatty liver disease (NAFLD)	105	High fasting plasma glucose	3	Rate	1991	0.0196844	0.0428438	0.00167384
1	Deaths	6	China	3	Both	13	40-44 years	1028	Total burden related to Non-alcoholic fatty liver disease (NAFLD)	105	High fasting plasma glucose	1	Number	1992	14.6137	32.8674	1.20997
1	Deaths	6	China	3	Both	13	40-44 years	1028	Total burden related to Non-alcoholic fatty liver disease (NAFLD)	105	High fasting plasma glucose	3	Rate	1992	0.0194204	0.043678	0.00160794
1	Deaths	6	China	3	Both	13	40-44 years	1028	Total burden related to Non-alcoholic fatty liver disease (NAFLD)	105	High fasting plasma glucose	1	Number	1993	15.6193	34.1054	1.30236
1	Deaths	6	China	3	Both	13	40-44 years	1028	Total burden related to Non-alcoholic fatty liver disease (NAFLD)	105	High fasting plasma glucose	3	Rate	1993	0.0193738	0.0423034	0.00161541
1	Deaths	6	China	3	Both	13	40-44 years	1028	Total burden related to Non-alcoholic fatty liver disease (NAFLD)	105	High fasting plasma glucose	1	Number	1994	16.4082	36.6437	1.4107
1	Deaths	6	China	3	Both	13	40-44 years	1028	Total burden related to Non-alcoholic fatty liver disease (NAFLD)	105	High fasting plasma glucose	3	Rate	1994	0.0195849	0.0437381	0.00168381
1	Deaths	6	China	3	Both	13	40-44 years	1028	Total burden related to Non-alcoholic fatty liver disease (NAFLD)	105	High fasting plasma glucose	1	Number	1995	17.6235	38.6617	1.54678
1	Deaths	6	China	3	Both	13	40-44 years	1028	Total burden related to Non-alcoholic fatty liver disease (NAFLD)	105	High fasting plasma glucose	3	Rate	1995	0.0197399	0.0433046	0.00173254
1	Deaths	6	China	3	Both	13	40-44 years	1028	Total burden related to Non-alcoholic fatty liver disease (NAFLD)	105	High fasting plasma glucose	1	Number	1996	18.5431	41.0032	1.60354
1	Deaths	6	China	3	Both	13	40-44 years	1028	Total burden related to Non-alcoholic fatty liver disease (NAFLD)	105	High fasting plasma glucose	3	Rate	1996	0.0202365	0.0447479	0.00174998
1	Deaths	6	China	3	Both	13	40-44 years	1028	Total burden related to Non-alcoholic fatty liver disease (NAFLD)	105	High fasting plasma glucose	1	Number	1997	19.5524	42.4157	1.77637
1	Deaths	6	China	3	Both	13	40-44 years	1028	Total burden related to Non-alcoholic fatty liver disease (NAFLD)	105	High fasting plasma glucose	3	Rate	1997	0.0212224	0.0460387	0.0019281
1	Deaths	6	China	3	Both	13	40-44 years	1028	Total burden related to Non-alcoholic fatty liver disease (NAFLD)	105	High fasting plasma glucose	1	Number	1998	19.5271	42.1782	1.74695
1	Deaths	6	China	3	Both	13	40-44 years	1028	Total burden related to Non-alcoholic fatty liver disease (NAFLD)	105	High fasting plasma glucose	3	Rate	1998	0.0217433	0.0469652	0.00194522
1	Deaths	6	China	3	Both	13	40-44 years	1028	Total burden related to Non-alcoholic fatty liver disease (NAFLD)	105	High fasting plasma glucose	1	Number	1999	18.7386	40.0915	1.7951
1	Deaths	6	China	3	Both	13	40-44 years	1028	Total burden related to Non-alcoholic fatty liver disease (NAFLD)	105	High fasting plasma glucose	3	Rate	1999	0.0218253	0.0466956	0.0020908
1	Deaths	6	China	3	Both	13	40-44 years	1028	Total burden related to Non-alcoholic fatty liver disease (NAFLD)	105	High fasting plasma glucose	1	Number	2000	17.9683	37.9747	1.60056
1	Deaths	6	China	3	Both	13	40-44 years	1028	Total burden related to Non-alcoholic fatty liver disease (NAFLD)	105	High fasting plasma glucose	3	Rate	2000	0.0218838	0.0462496	0.00194934
1	Deaths	6	China	3	Both	13	40-44 years	1028	Total burden related to Non-alcoholic fatty liver disease (NAFLD)	105	High fasting plasma glucose	1	Number	2001	17.4576	36.0911	1.64723
1	Deaths	6	China	3	Both	13	40-44 years	1028	Total burden related to Non-alcoholic fatty liver disease (NAFLD)	105	High fasting plasma glucose	3	Rate	2001	0.0216762	0.0448125	0.00204529
1	Deaths	6	China	3	Both	13	40-44 years	1028	Total burden related to Non-alcoholic fatty liver disease (NAFLD)	105	High fasting plasma glucose	1	Number	2002	17.4093	35.8015	1.60029
1	Deaths	6	China	3	Both	13	40-44 years	1028	Total burden related to Non-alcoholic fatty liver disease (NAFLD)	105	High fasting plasma glucose	3	Rate	2002	0.0210768	0.0433436	0.00193742
1	Deaths	6	China	3	Both	13	40-44 years	1028	Total burden related to Non-alcoholic fatty liver disease (NAFLD)	105	High fasting plasma glucose	1	Number	2003	17.1251	34.2564	1.59028
1	Deaths	6	China	3	Both	13	40-44 years	1028	Total burden related to Non-alcoholic fatty liver disease (NAFLD)	105	High fasting plasma glucose	3	Rate	2003	0.0192127	0.0384324	0.00178415
1	Deaths	6	China	3	Both	13	40-44 years	1028	Total burden related to Non-alcoholic fatty liver disease (NAFLD)	105	High fasting plasma glucose	1	Number	2004	18.046	37.6549	1.7007
1	Deaths	6	China	3	Both	13	40-44 years	1028	Total burden related to Non-alcoholic fatty liver disease (NAFLD)	105	High fasting plasma glucose	3	Rate	2004	0.018402	0.0383979	0.00173426
1	Deaths	6	China	3	Both	13	40-44 years	1028	Total burden related to Non-alcoholic fatty liver disease (NAFLD)	105	High fasting plasma glucose	1	Number	2005	19.9669	40.9804	1.81572
1	Deaths	6	China	3	Both	13	40-44 years	1028	Total burden related to Non-alcoholic fatty liver disease (NAFLD)	105	High fasting plasma glucose	3	Rate	2005	0.0185793	0.0381322	0.00168953
1	Deaths	6	China	3	Both	13	40-44 years	1028	Total burden related to Non-alcoholic fatty liver disease (NAFLD)	105	High fasting plasma glucose	1	Number	2006	22.6834	46.766	2.17377
1	Deaths	6	China	3	Both	13	40-44 years	1028	Total burden related to Non-alcoholic fatty liver disease (NAFLD)	105	High fasting plasma glucose	3	Rate	2006	0.0195889	0.0403861	0.00187722
1	Deaths	6	China	3	Both	13	40-44 years	1028	Total burden related to Non-alcoholic fatty liver disease (NAFLD)	105	High fasting plasma glucose	1	Number	2007	25.2429	52.1136	2.38109
1	Deaths	6	China	3	Both	13	40-44 years	1028	Total burden related to Non-alcoholic fatty liver disease (NAFLD)	105	High fasting plasma glucose	3	Rate	2007	0.0207039	0.0427428	0.00195294
1	Deaths	6	China	3	Both	13	40-44 years	1028	Total burden related to Non-alcoholic fatty liver disease (NAFLD)	105	High fasting plasma glucose	1	Number	2008	26.3028	54.0649	2.49961
1	Deaths	6	China	3	Both	13	40-44 years	1028	Total burden related to Non-alcoholic fatty liver disease (NAFLD)	105	High fasting plasma glucose	3	Rate	2008	0.0210592	0.0432869	0.0020013
1	Deaths	6	China	3	Both	13	40-44 years	1028	Total burden related to Non-alcoholic fatty liver disease (NAFLD)	105	High fasting plasma glucose	1	Number	2009	25.237	53.1468	2.33185
1	Deaths	6	China	3	Both	13	40-44 years	1028	Total burden related to Non-alcoholic fatty liver disease (NAFLD)	105	High fasting plasma glucose	3	Rate	2009	0.0200709	0.0422673	0.00185451
1	Deaths	6	China	3	Both	13	40-44 years	1028	Total burden related to Non-alcoholic fatty liver disease (NAFLD)	105	High fasting plasma glucose	1	Number	2010	24.88	51.1616	2.17702
1	Deaths	6	China	3	Both	13	40-44 years	1028	Total burden related to Non-alcoholic fatty liver disease (NAFLD)	105	High fasting plasma glucose	3	Rate	2010	0.0198497	0.0408176	0.00173687
1	Deaths	6	China	3	Both	13	40-44 years	1028	Total burden related to Non-alcoholic fatty liver disease (NAFLD)	105	High fasting plasma glucose	1	Number	2011	23.7835	48.2041	2.23494
1	Deaths	6	China	3	Both	13	40-44 years	1028	Total burden related to Non-alcoholic fatty liver disease (NAFLD)	105	High fasting plasma glucose	3	Rate	2011	0.0191199	0.0387519	0.0017967
1	Deaths	6	China	3	Both	13	40-44 years	1028	Total burden related to Non-alcoholic fatty liver disease (NAFLD)	105	High fasting plasma glucose	1	Number	2012	22.947	49.5087	2.29474
1	Deaths	6	China	3	Both	13	40-44 years	1028	Total burden related to Non-alcoholic fatty liver disease (NAFLD)	105	High fasting plasma glucose	3	Rate	2012	0.0186294	0.0401933	0.00186297
1	Deaths	6	China	3	Both	13	40-44 years	1028	Total burden related to Non-alcoholic fatty liver disease (NAFLD)	105	High fasting plasma glucose	1	Number	2013	23.0393	46.211	2.38692
1	Deaths	6	China	3	Both	13	40-44 years	1028	Total burden related to Non-alcoholic fatty liver disease (NAFLD)	105	High fasting plasma glucose	3	Rate	2013	0.0189191	0.037947	0.00196006
1	Deaths	6	China	3	Both	13	40-44 years	1028	Total burden related to Non-alcoholic fatty liver disease (NAFLD)	105	High fasting plasma glucose	1	Number	2014	23.1585	48.1147	2.22637
1	Deaths	6	China	3	Both	13	40-44 years	1028	Total burden related to Non-alcoholic fatty liver disease (NAFLD)	105	High fasting plasma glucose	3	Rate	2014	0.019353	0.0402082	0.00186052
1	Deaths	6	China	3	Both	13	40-44 years	1028	Total burden related to Non-alcoholic fatty liver disease (NAFLD)	105	High fasting plasma glucose	1	Number	2015	22.6912	46.3721	2.12514
1	Deaths	6	China	3	Both	13	40-44 years	1028	Total burden related to Non-alcoholic fatty liver disease (NAFLD)	105	High fasting plasma glucose	3	Rate	2015	0.0194969	0.0398442	0.00182598
1	Deaths	6	China	3	Both	13	40-44 years	1028	Total burden related to Non-alcoholic fatty liver disease (NAFLD)	105	High fasting plasma glucose	1	Number	2016	22.0406	45.0727	2.19008
1	Deaths	6	China	3	Both	13	40-44 years	1028	Total burden related to Non-alcoholic fatty liver disease (NAFLD)	105	High fasting plasma glucose	3	Rate	2016	0.0197155	0.040318	0.00195905
1	Deaths	6	China	3	Both	13	40-44 years	1028	Total burden related to Non-alcoholic fatty liver disease (NAFLD)	105	High fasting plasma glucose	1	Number	2017	22.5237	45.8519	2.01315
1	Deaths	6	China	3	Both	13	40-44 years	1028	Total burden related to Non-alcoholic fatty liver disease (NAFLD)	105	High fasting plasma glucose	3	Rate	2017	0.0211654	0.0430868	0.00189174
1	Deaths	6	China	3	Both	13	40-44 years	1028	Total burden related to Non-alcoholic fatty liver disease (NAFLD)	105	High fasting plasma glucose	1	Number	2018	22.0122	47.3717	1.97305
1	Deaths	6	China	3	Both	13	40-44 years	1028	Total burden related to Non-alcoholic fatty liver disease (NAFLD)	105	High fasting plasma glucose	3	Rate	2018	0.0217751	0.0468615	0.0019518
1	Deaths	6	China	3	Both	13	40-44 years	1028	Total burden related to Non-alcoholic fatty liver disease (NAFLD)	105	High fasting plasma glucose	1	Number	2019	21.5279	47.1897	1.94234
1	Deaths	6	China	3	Both	13	40-44 years	1028	Total burden related to Non-alcoholic fatty liver disease (NAFLD)	105	High fasting plasma glucose	3	Rate	2019	0.0222563	0.0487863	0.00200806
1	Deaths	6	China	3	Both	13	40-44 years	1028	Total burden related to Non-alcoholic fatty liver disease (NAFLD)	105	High fasting plasma glucose	1	Number	2020	21.5042	48.0818	2.0185
1	Deaths	6	China	3	Both	13	40-44 years	1028	Total burden related to Non-alcoholic fatty liver disease (NAFLD)	105	High fasting plasma glucose	3	Rate	2020	0.022966	0.0513503	0.00215571
1	Deaths	6	China	3	Both	13	40-44 years	1028	Total burden related to Non-alcoholic fatty liver disease (NAFLD)	105	High fasting plasma glucose	1	Number	2021	20.5331	43.0767	1.88116
1	Deaths	6	China	3	Both	13	40-44 years	1028	Total burden related to Non-alcoholic fatty liver disease (NAFLD)	105	High fasting plasma glucose	3	Rate	2021	0.0224323	0.0470611	0.00205515
1	Deaths	6	China	3	Both	14	45-49 years	1028	Total burden related to Non-alcoholic fatty liver disease (NAFLD)	105	High fasting plasma glucose	1	Number	1990	24.1661	51.7231	1.8805
1	Deaths	6	China	3	Both	14	45-49 years	1028	Total burden related to Non-alcoholic fatty liver disease (NAFLD)	105	High fasting plasma glucose	3	Rate	1990	0.0468163	0.100202	0.00364304
1	Deaths	6	China	3	Both	14	45-49 years	1028	Total burden related to Non-alcoholic fatty liver disease (NAFLD)	105	High fasting plasma glucose	1	Number	1991	24.0942	53.0527	1.91895
1	Deaths	6	China	3	Both	14	45-49 years	1028	Total burden related to Non-alcoholic fatty liver disease (NAFLD)	105	High fasting plasma glucose	3	Rate	1991	0.0448729	0.0988053	0.00357384
1	Deaths	6	China	3	Both	14	45-49 years	1028	Total burden related to Non-alcoholic fatty liver disease (NAFLD)	105	High fasting plasma glucose	1	Number	1992	24.4744	51.7361	1.99803
1	Deaths	6	China	3	Both	14	45-49 years	1028	Total burden related to Non-alcoholic fatty liver disease (NAFLD)	105	High fasting plasma glucose	3	Rate	1992	0.0434907	0.0919345	0.00355049
1	Deaths	6	China	3	Both	14	45-49 years	1028	Total burden related to Non-alcoholic fatty liver disease (NAFLD)	105	High fasting plasma glucose	1	Number	1993	25.166	53.4211	2.1769
1	Deaths	6	China	3	Both	14	45-49 years	1028	Total burden related to Non-alcoholic fatty liver disease (NAFLD)	105	High fasting plasma glucose	3	Rate	1993	0.0431502	0.0915972	0.00373257
1	Deaths	6	China	3	Both	14	45-49 years	1028	Total burden related to Non-alcoholic fatty liver disease (NAFLD)	105	High fasting plasma glucose	1	Number	1994	26.8291	57.0257	2.24004
1	Deaths	6	China	3	Both	14	45-49 years	1028	Total burden related to Non-alcoholic fatty liver disease (NAFLD)	105	High fasting plasma glucose	3	Rate	1994	0.0422933	0.089895	0.00353118
1	Deaths	6	China	3	Both	14	45-49 years	1028	Total burden related to Non-alcoholic fatty liver disease (NAFLD)	105	High fasting plasma glucose	1	Number	1995	28.3208	61.3579	2.38789
1	Deaths	6	China	3	Both	14	45-49 years	1028	Total burden related to Non-alcoholic fatty liver disease (NAFLD)	105	High fasting plasma glucose	3	Rate	1995	0.0429496	0.0930515	0.00362132
1	Deaths	6	China	3	Both	14	45-49 years	1028	Total burden related to Non-alcoholic fatty liver disease (NAFLD)	105	High fasting plasma glucose	1	Number	1996	30.7296	65.4316	2.64514
1	Deaths	6	China	3	Both	14	45-49 years	1028	Total burden related to Non-alcoholic fatty liver disease (NAFLD)	105	High fasting plasma glucose	3	Rate	1996	0.0440749	0.0938474	0.00379388
1	Deaths	6	China	3	Both	14	45-49 years	1028	Total burden related to Non-alcoholic fatty liver disease (NAFLD)	105	High fasting plasma glucose	1	Number	1997	34.1403	72.1656	3.09901
1	Deaths	6	China	3	Both	14	45-49 years	1028	Total burden related to Non-alcoholic fatty liver disease (NAFLD)	105	High fasting plasma glucose	3	Rate	1997	0.0466255	0.0985566	0.00423232
1	Deaths	6	China	3	Both	14	45-49 years	1028	Total burden related to Non-alcoholic fatty liver disease (NAFLD)	105	High fasting plasma glucose	1	Number	1998	38.9239	82.6237	3.49745
1	Deaths	6	China	3	Both	14	45-49 years	1028	Total burden related to Non-alcoholic fatty liver disease (NAFLD)	105	High fasting plasma glucose	3	Rate	1998	0.0498098	0.105731	0.00447559
1	Deaths	6	China	3	Both	14	45-49 years	1028	Total burden related to Non-alcoholic fatty liver disease (NAFLD)	105	High fasting plasma glucose	1	Number	1999	43.7961	93.089	4.10207
1	Deaths	6	China	3	Both	14	45-49 years	1028	Total burden related to Non-alcoholic fatty liver disease (NAFLD)	105	High fasting plasma glucose	3	Rate	1999	0.0540905	0.11497	0.00506628
1	Deaths	6	China	3	Both	14	45-49 years	1028	Total burden related to Non-alcoholic fatty liver disease (NAFLD)	105	High fasting plasma glucose	1	Number	2000	47.6731	102.687	4.21061
1	Deaths	6	China	3	Both	14	45-49 years	1028	Total burden related to Non-alcoholic fatty liver disease (NAFLD)	105	High fasting plasma glucose	3	Rate	2000	0.0553197	0.119158	0.00488597
1	Deaths	6	China	3	Both	14	45-49 years	1028	Total burden related to Non-alcoholic fatty liver disease (NAFLD)	105	High fasting plasma glucose	1	Number	2001	47.7347	102.723	4.47234
1	Deaths	6	China	3	Both	14	45-49 years	1028	Total burden related to Non-alcoholic fatty liver disease (NAFLD)	105	High fasting plasma glucose	3	Rate	2001	0.0539392	0.116075	0.00505365
1	Deaths	6	China	3	Both	14	45-49 years	1028	Total burden related to Non-alcoholic fatty liver disease (NAFLD)	105	High fasting plasma glucose	1	Number	2002	43.211	91.9218	3.91387
1	Deaths	6	China	3	Both	14	45-49 years	1028	Total burden related to Non-alcoholic fatty liver disease (NAFLD)	105	High fasting plasma glucose	3	Rate	2002	0.0484564	0.10308	0.00438898
1	Deaths	6	China	3	Both	14	45-49 years	1028	Total burden related to Non-alcoholic fatty liver disease (NAFLD)	105	High fasting plasma glucose	1	Number	2003	37.6646	77.6722	3.41064
1	Deaths	6	China	3	Both	14	45-49 years	1028	Total burden related to Non-alcoholic fatty liver disease (NAFLD)	105	High fasting plasma glucose	3	Rate	2003	0.0431869	0.0890602	0.00391069
1	Deaths	6	China	3	Both	14	45-49 years	1028	Total burden related to Non-alcoholic fatty liver disease (NAFLD)	105	High fasting plasma glucose	1	Number	2004	34.0275	73.3429	3.20102
1	Deaths	6	China	3	Both	14	45-49 years	1028	Total burden related to Non-alcoholic fatty liver disease (NAFLD)	105	High fasting plasma glucose	3	Rate	2004	0.0406581	0.0876345	0.00382477
1	Deaths	6	China	3	Both	14	45-49 years	1028	Total burden related to Non-alcoholic fatty liver disease (NAFLD)	105	High fasting plasma glucose	1	Number	2005	31.1396	63.9549	2.87517
1	Deaths	6	China	3	Both	14	45-49 years	1028	Total burden related to Non-alcoholic fatty liver disease (NAFLD)	105	High fasting plasma glucose	3	Rate	2005	0.0387614	0.0796085	0.0035789
1	Deaths	6	China	3	Both	14	45-49 years	1028	Total burden related to Non-alcoholic fatty liver disease (NAFLD)	105	High fasting plasma glucose	1	Number	2006	29.1985	60.7658	2.83787
1	Deaths	6	China	3	Both	14	45-49 years	1028	Total burden related to Non-alcoholic fatty liver disease (NAFLD)	105	High fasting plasma glucose	3	Rate	2006	0.036932	0.0768603	0.00358952
1	Deaths	6	China	3	Both	14	45-49 years	1028	Total burden related to Non-alcoholic fatty liver disease (NAFLD)	105	High fasting plasma glucose	1	Number	2007	29.9328	63.4752	2.77819
1	Deaths	6	China	3	Both	14	45-49 years	1028	Total burden related to Non-alcoholic fatty liver disease (NAFLD)	105	High fasting plasma glucose	3	Rate	2007	0.0368095	0.0780577	0.00341643
1	Deaths	6	China	3	Both	14	45-49 years	1028	Total burden related to Non-alcoholic fatty liver disease (NAFLD)	105	High fasting plasma glucose	1	Number	2008	35.3345	74.064	3.71335
1	Deaths	6	China	3	Both	14	45-49 years	1028	Total burden related to Non-alcoholic fatty liver disease (NAFLD)	105	High fasting plasma glucose	3	Rate	2008	0.0401754	0.0842109	0.00422208
1	Deaths	6	China	3	Both	14	45-49 years	1028	Total burden related to Non-alcoholic fatty liver disease (NAFLD)	105	High fasting plasma glucose	1	Number	2009	41.8536	89.8315	4.01967
1	Deaths	6	China	3	Both	14	45-49 years	1028	Total burden related to Non-alcoholic fatty liver disease (NAFLD)	105	High fasting plasma glucose	3	Rate	2009	0.0431898	0.0926996	0.00414801
1	Deaths	6	China	3	Both	14	45-49 years	1028	Total burden related to Non-alcoholic fatty liver disease (NAFLD)	105	High fasting plasma glucose	1	Number	2010	46.8405	99.0951	4.59306
1	Deaths	6	China	3	Both	14	45-49 years	1028	Total burden related to Non-alcoholic fatty liver disease (NAFLD)	105	High fasting plasma glucose	3	Rate	2010	0.0440715	0.093237	0.00432154
1	Deaths	6	China	3	Both	14	45-49 years	1028	Total burden related to Non-alcoholic fatty liver disease (NAFLD)	105	High fasting plasma glucose	1	Number	2011	51.0782	107.886	4.71741
1	Deaths	6	China	3	Both	14	45-49 years	1028	Total burden related to Non-alcoholic fatty liver disease (NAFLD)	105	High fasting plasma glucose	3	Rate	2011	0.044594	0.0941903	0.00411854
1	Deaths	6	China	3	Both	14	45-49 years	1028	Total burden related to Non-alcoholic fatty liver disease (NAFLD)	105	High fasting plasma glucose	1	Number	2012	56.1547	119.053	5.53844
1	Deaths	6	China	3	Both	14	45-49 years	1028	Total burden related to Non-alcoholic fatty liver disease (NAFLD)	105	High fasting plasma glucose	3	Rate	2012	0.0465715	0.0987354	0.00459327
1	Deaths	6	China	3	Both	14	45-49 years	1028	Total burden related to Non-alcoholic fatty liver disease (NAFLD)	105	High fasting plasma glucose	1	Number	2013	60.2281	130.145	5.75194
1	Deaths	6	China	3	Both	14	45-49 years	1028	Total burden related to Non-alcoholic fatty liver disease (NAFLD)	105	High fasting plasma glucose	3	Rate	2013	0.0487814	0.10541	0.00465875
1	Deaths	6	China	3	Both	14	45-49 years	1028	Total burden related to Non-alcoholic fatty liver disease (NAFLD)	105	High fasting plasma glucose	1	Number	2014	64.2603	137.766	6.82148
1	Deaths	6	China	3	Both	14	45-49 years	1028	Total burden related to Non-alcoholic fatty liver disease (NAFLD)	105	High fasting plasma glucose	3	Rate	2014	0.0517292	0.110901	0.00549126
1	Deaths	6	China	3	Both	14	45-49 years	1028	Total burden related to Non-alcoholic fatty liver disease (NAFLD)	105	High fasting plasma glucose	1	Number	2015	66.2089	143.381	6.44228
1	Deaths	6	China	3	Both	14	45-49 years	1028	Total burden related to Non-alcoholic fatty liver disease (NAFLD)	105	High fasting plasma glucose	3	Rate	2015	0.053495	0.115848	0.00520519
1	Deaths	6	China	3	Both	14	45-49 years	1028	Total burden related to Non-alcoholic fatty liver disease (NAFLD)	105	High fasting plasma glucose	1	Number	2016	66.0223	140.694	6.20486
1	Deaths	6	China	3	Both	14	45-49 years	1028	Total burden related to Non-alcoholic fatty liver disease (NAFLD)	105	High fasting plasma glucose	3	Rate	2016	0.0537672	0.114579	0.00505311
1	Deaths	6	China	3	Both	14	45-49 years	1028	Total burden related to Non-alcoholic fatty liver disease (NAFLD)	105	High fasting plasma glucose	1	Number	2017	65.0004	142.524	6.17391
1	Deaths	6	China	3	Both	14	45-49 years	1028	Total burden related to Non-alcoholic fatty liver disease (NAFLD)	105	High fasting plasma glucose	3	Rate	2017	0.0534654	0.117232	0.00507829
1	Deaths	6	China	3	Both	14	45-49 years	1028	Total burden related to Non-alcoholic fatty liver disease (NAFLD)	105	High fasting plasma glucose	1	Number	2018	64.0082	146.071	5.87884
1	Deaths	6	China	3	Both	14	45-49 years	1028	Total burden related to Non-alcoholic fatty liver disease (NAFLD)	105	High fasting plasma glucose	3	Rate	2018	0.0532575	0.121538	0.00489144
1	Deaths	6	China	3	Both	14	45-49 years	1028	Total burden related to Non-alcoholic fatty liver disease (NAFLD)	105	High fasting plasma glucose	1	Number	2019	62.0408	133.932	5.64096
1	Deaths	6	China	3	Both	14	45-49 years	1028	Total burden related to Non-alcoholic fatty liver disease (NAFLD)	105	High fasting plasma glucose	3	Rate	2019	0.0525323	0.113405	0.00477641
1	Deaths	6	China	3	Both	14	45-49 years	1028	Total burden related to Non-alcoholic fatty liver disease (NAFLD)	105	High fasting plasma glucose	1	Number	2020	59.3389	132.12	5.9211
1	Deaths	6	China	3	Both	14	45-49 years	1028	Total burden related to Non-alcoholic fatty liver disease (NAFLD)	105	High fasting plasma glucose	3	Rate	2020	0.0516609	0.115025	0.00515496
1	Deaths	6	China	3	Both	14	45-49 years	1028	Total burden related to Non-alcoholic fatty liver disease (NAFLD)	105	High fasting plasma glucose	1	Number	2021	54.1568	119.766	5.20053
1	Deaths	6	China	3	Both	14	45-49 years	1028	Total burden related to Non-alcoholic fatty liver disease (NAFLD)	105	High fasting plasma glucose	3	Rate	2021	0.0490899	0.108561	0.00471397
1	Deaths	6	China	3	Both	15	50-54 years	1028	Total burden related to Non-alcoholic fatty liver disease (NAFLD)	105	High fasting plasma glucose	1	Number	1990	42.5928	95.3564	3.79362
1	Deaths	6	China	3	Both	15	50-54 years	1028	Total burden related to Non-alcoholic fatty liver disease (NAFLD)	105	High fasting plasma glucose	3	Rate	1990	0.0892728	0.199863	0.00795126
1	Deaths	6	China	3	Both	15	50-54 years	1028	Total burden related to Non-alcoholic fatty liver disease (NAFLD)	105	High fasting plasma glucose	1	Number	1991	40.0655	89.7933	3.76609
1	Deaths	6	China	3	Both	15	50-54 years	1028	Total burden related to Non-alcoholic fatty liver disease (NAFLD)	105	High fasting plasma glucose	3	Rate	1991	0.0840074	0.188274	0.00789655
1	Deaths	6	China	3	Both	15	50-54 years	1028	Total burden related to Non-alcoholic fatty liver disease (NAFLD)	105	High fasting plasma glucose	1	Number	1992	37.2657	81.922	3.45011
1	Deaths	6	China	3	Both	15	50-54 years	1028	Total burden related to Non-alcoholic fatty liver disease (NAFLD)	105	High fasting plasma glucose	3	Rate	1992	0.0779361	0.171329	0.00721543
1	Deaths	6	China	3	Both	15	50-54 years	1028	Total burden related to Non-alcoholic fatty liver disease (NAFLD)	105	High fasting plasma glucose	1	Number	1993	36.1212	79.3392	3.63515
1	Deaths	6	China	3	Both	15	50-54 years	1028	Total burden related to Non-alcoholic fatty liver disease (NAFLD)	105	High fasting plasma glucose	3	Rate	1993	0.0747988	0.164294	0.00752757
1	Deaths	6	China	3	Both	15	50-54 years	1028	Total burden related to Non-alcoholic fatty liver disease (NAFLD)	105	High fasting plasma glucose	1	Number	1994	36.0071	77.2577	3.48265
1	Deaths	6	China	3	Both	15	50-54 years	1028	Total burden related to Non-alcoholic fatty liver disease (NAFLD)	105	High fasting plasma glucose	3	Rate	1994	0.0736838	0.158098	0.00712679
1	Deaths	6	China	3	Both	15	50-54 years	1028	Total burden related to Non-alcoholic fatty liver disease (NAFLD)	105	High fasting plasma glucose	1	Number	1995	35.9048	78.1039	3.39761
1	Deaths	6	China	3	Both	15	50-54 years	1028	Total burden related to Non-alcoholic fatty liver disease (NAFLD)	105	High fasting plasma glucose	3	Rate	1995	0.0722094	0.157078	0.00683306
1	Deaths	6	China	3	Both	15	50-54 years	1028	Total burden related to Non-alcoholic fatty liver disease (NAFLD)	105	High fasting plasma glucose	1	Number	1996	38.3552	81.0266	3.68149
1	Deaths	6	China	3	Both	15	50-54 years	1028	Total burden related to Non-alcoholic fatty liver disease (NAFLD)	105	High fasting plasma glucose	3	Rate	1996	0.0742489	0.156853	0.00712671
1	Deaths	6	China	3	Both	15	50-54 years	1028	Total burden related to Non-alcoholic fatty liver disease (NAFLD)	105	High fasting plasma glucose	1	Number	1997	43.3826	95.4335	4.43397
1	Deaths	6	China	3	Both	15	50-54 years	1028	Total burden related to Non-alcoholic fatty liver disease (NAFLD)	105	High fasting plasma glucose	3	Rate	1997	0.0801095	0.176226	0.0081877
1	Deaths	6	China	3	Both	15	50-54 years	1028	Total burden related to Non-alcoholic fatty liver disease (NAFLD)	105	High fasting plasma glucose	1	Number	1998	49.6825	108.851	5.144
1	Deaths	6	China	3	Both	15	50-54 years	1028	Total burden related to Non-alcoholic fatty liver disease (NAFLD)	105	High fasting plasma glucose	3	Rate	1998	0.0884271	0.193738	0.00915553
1	Deaths	6	China	3	Both	15	50-54 years	1028	Total burden related to Non-alcoholic fatty liver disease (NAFLD)	105	High fasting plasma glucose	1	Number	1999	57.9011	122.687	5.83765
1	Deaths	6	China	3	Both	15	50-54 years	1028	Total burden related to Non-alcoholic fatty liver disease (NAFLD)	105	High fasting plasma glucose	3	Rate	1999	0.0945573	0.200358	0.00953336
1	Deaths	6	China	3	Both	15	50-54 years	1028	Total burden related to Non-alcoholic fatty liver disease (NAFLD)	105	High fasting plasma glucose	1	Number	2000	64.7627	140.568	6.36891
1	Deaths	6	China	3	Both	15	50-54 years	1028	Total burden related to Non-alcoholic fatty liver disease (NAFLD)	105	High fasting plasma glucose	3	Rate	2000	0.101555	0.220426	0.00998714
1	Deaths	6	China	3	Both	15	50-54 years	1028	Total burden related to Non-alcoholic fatty liver disease (NAFLD)	105	High fasting plasma glucose	1	Number	2001	68.6157	148.159	6.87167
1	Deaths	6	China	3	Both	15	50-54 years	1028	Total burden related to Non-alcoholic fatty liver disease (NAFLD)	105	High fasting plasma glucose	3	Rate	2001	0.101526	0.21922	0.0101675
1	Deaths	6	China	3	Both	15	50-54 years	1028	Total burden related to Non-alcoholic fatty liver disease (NAFLD)	105	High fasting plasma glucose	1	Number	2002	70.4276	147.392	7.07081
1	Deaths	6	China	3	Both	15	50-54 years	1028	Total burden related to Non-alcoholic fatty liver disease (NAFLD)	105	High fasting plasma glucose	3	Rate	2002	0.0989748	0.207136	0.0099369
1	Deaths	6	China	3	Both	15	50-54 years	1028	Total burden related to Non-alcoholic fatty liver disease (NAFLD)	105	High fasting plasma glucose	1	Number	2003	71.7293	147.996	7.39294
1	Deaths	6	China	3	Both	15	50-54 years	1028	Total burden related to Non-alcoholic fatty liver disease (NAFLD)	105	High fasting plasma glucose	3	Rate	2003	0.094212	0.194383	0.00971017
1	Deaths	6	China	3	Both	15	50-54 years	1028	Total burden related to Non-alcoholic fatty liver disease (NAFLD)	105	High fasting plasma glucose	1	Number	2004	71.4967	149.715	7.73389
1	Deaths	6	China	3	Both	15	50-54 years	1028	Total burden related to Non-alcoholic fatty liver disease (NAFLD)	105	High fasting plasma glucose	3	Rate	2004	0.0903488	0.189192	0.00977314
1	Deaths	6	China	3	Both	15	50-54 years	1028	Total burden related to Non-alcoholic fatty liver disease (NAFLD)	105	High fasting plasma glucose	1	Number	2005	73.9002	155.557	7.90881
1	Deaths	6	China	3	Both	15	50-54 years	1028	Total burden related to Non-alcoholic fatty liver disease (NAFLD)	105	High fasting plasma glucose	3	Rate	2005	0.0875147	0.184215	0.00936583
1	Deaths	6	China	3	Both	15	50-54 years	1028	Total burden related to Non-alcoholic fatty liver disease (NAFLD)	105	High fasting plasma glucose	1	Number	2006	76.4989	157.214	8.53649
1	Deaths	6	China	3	Both	15	50-54 years	1028	Total burden related to Non-alcoholic fatty liver disease (NAFLD)	105	High fasting plasma glucose	3	Rate	2006	0.0880151	0.18088	0.00982158
1	Deaths	6	China	3	Both	15	50-54 years	1028	Total burden related to Non-alcoholic fatty liver disease (NAFLD)	105	High fasting plasma glucose	1	Number	2007	77.8355	164.885	8.28826
1	Deaths	6	China	3	Both	15	50-54 years	1028	Total burden related to Non-alcoholic fatty liver disease (NAFLD)	105	High fasting plasma glucose	3	Rate	2007	0.0887113	0.187924	0.00944636
1	Deaths	6	China	3	Both	15	50-54 years	1028	Total burden related to Non-alcoholic fatty liver disease (NAFLD)	105	High fasting plasma glucose	1	Number	2008	76.7172	163.049	8.57102
1	Deaths	6	China	3	Both	15	50-54 years	1028	Total burden related to Non-alcoholic fatty liver disease (NAFLD)	105	High fasting plasma glucose	3	Rate	2008	0.089266	0.189719	0.009973
1	Deaths	6	China	3	Both	15	50-54 years	1028	Total burden related to Non-alcoholic fatty liver disease (NAFLD)	105	High fasting plasma glucose	1	Number	2009	69.7098	151.678	7.40681
1	Deaths	6	China	3	Both	15	50-54 years	1028	Total burden related to Non-alcoholic fatty liver disease (NAFLD)	105	High fasting plasma glucose	3	Rate	2009	0.0844022	0.183647	0.0089679
1	Deaths	6	China	3	Both	15	50-54 years	1028	Total burden related to Non-alcoholic fatty liver disease (NAFLD)	105	High fasting plasma glucose	1	Number	2010	64.6452	140.111	6.86325
1	Deaths	6	China	3	Both	15	50-54 years	1028	Total burden related to Non-alcoholic fatty liver disease (NAFLD)	105	High fasting plasma glucose	3	Rate	2010	0.0814363	0.176503	0.00864593
1	Deaths	6	China	3	Both	15	50-54 years	1028	Total burden related to Non-alcoholic fatty liver disease (NAFLD)	105	High fasting plasma glucose	1	Number	2011	63.1137	132.526	6.70616
1	Deaths	6	China	3	Both	15	50-54 years	1028	Total burden related to Non-alcoholic fatty liver disease (NAFLD)	105	High fasting plasma glucose	3	Rate	2011	0.0807366	0.16953	0.00857868
1	Deaths	6	China	3	Both	15	50-54 years	1028	Total burden related to Non-alcoholic fatty liver disease (NAFLD)	105	High fasting plasma glucose	1	Number	2012	66.5821	138.836	7.12197
1	Deaths	6	China	3	Both	15	50-54 years	1028	Total burden related to Non-alcoholic fatty liver disease (NAFLD)	105	High fasting plasma glucose	3	Rate	2012	0.0828013	0.172656	0.00885686
1	Deaths	6	China	3	Both	15	50-54 years	1028	Total burden related to Non-alcoholic fatty liver disease (NAFLD)	105	High fasting plasma glucose	1	Number	2013	76.7606	162.844	8.19909
1	Deaths	6	China	3	Both	15	50-54 years	1028	Total burden related to Non-alcoholic fatty liver disease (NAFLD)	105	High fasting plasma glucose	3	Rate	2013	0.0882843	0.187291	0.00942998
1	Deaths	6	China	3	Both	15	50-54 years	1028	Total burden related to Non-alcoholic fatty liver disease (NAFLD)	105	High fasting plasma glucose	1	Number	2014	94.2329	201.845	10.7965
1	Deaths	6	China	3	Both	15	50-54 years	1028	Total burden related to Non-alcoholic fatty liver disease (NAFLD)	105	High fasting plasma glucose	3	Rate	2014	0.0984083	0.210788	0.0112748
1	Deaths	6	China	3	Both	15	50-54 years	1028	Total burden related to Non-alcoholic fatty liver disease (NAFLD)	105	High fasting plasma glucose	1	Number	2015	111.04	239.573	12.0352
1	Deaths	6	China	3	Both	15	50-54 years	1028	Total burden related to Non-alcoholic fatty liver disease (NAFLD)	105	High fasting plasma glucose	3	Rate	2015	0.105798	0.228263	0.011467
1	Deaths	6	China	3	Both	15	50-54 years	1028	Total burden related to Non-alcoholic fatty liver disease (NAFLD)	105	High fasting plasma glucose	1	Number	2016	120.758	253.278	13.4078
1	Deaths	6	China	3	Both	15	50-54 years	1028	Total burden related to Non-alcoholic fatty liver disease (NAFLD)	105	High fasting plasma glucose	3	Rate	2016	0.106847	0.224099	0.0118632
1	Deaths	6	China	3	Both	15	50-54 years	1028	Total burden related to Non-alcoholic fatty liver disease (NAFLD)	105	High fasting plasma glucose	1	Number	2017	123.068	266.434	12.5024
1	Deaths	6	China	3	Both	15	50-54 years	1028	Total burden related to Non-alcoholic fatty liver disease (NAFLD)	105	High fasting plasma glucose	3	Rate	2017	0.10352	0.224113	0.0105165
1	Deaths	6	China	3	Both	15	50-54 years	1028	Total burden related to Non-alcoholic fatty liver disease (NAFLD)	105	High fasting plasma glucose	1	Number	2018	125.452	275.366	13.1948
1	Deaths	6	China	3	Both	15	50-54 years	1028	Total burden related to Non-alcoholic fatty liver disease (NAFLD)	105	High fasting plasma glucose	3	Rate	2018	0.103127	0.226362	0.0108467
1	Deaths	6	China	3	Both	15	50-54 years	1028	Total burden related to Non-alcoholic fatty liver disease (NAFLD)	105	High fasting plasma glucose	1	Number	2019	124.681	271.929	13.266
1	Deaths	6	China	3	Both	15	50-54 years	1028	Total burden related to Non-alcoholic fatty liver disease (NAFLD)	105	High fasting plasma glucose	3	Rate	2019	0.101924	0.222297	0.0108447
1	Deaths	6	China	3	Both	15	50-54 years	1028	Total burden related to Non-alcoholic fatty liver disease (NAFLD)	105	High fasting plasma glucose	1	Number	2020	120.072	273.735	11.7498
1	Deaths	6	China	3	Both	15	50-54 years	1028	Total burden related to Non-alcoholic fatty liver disease (NAFLD)	105	High fasting plasma glucose	3	Rate	2020	0.0985587	0.22469	0.00964457
1	Deaths	6	China	3	Both	15	50-54 years	1028	Total burden related to Non-alcoholic fatty liver disease (NAFLD)	105	High fasting plasma glucose	1	Number	2021	111.026	240.625	11.7496
1	Deaths	6	China	3	Both	15	50-54 years	1028	Total burden related to Non-alcoholic fatty liver disease (NAFLD)	105	High fasting plasma glucose	3	Rate	2021	0.0918645	0.199095	0.00972177
1	Deaths	6	China	3	Both	16	55-59 years	1028	Total burden related to Non-alcoholic fatty liver disease (NAFLD)	105	High fasting plasma glucose	1	Number	1990	70.8589	157.479	7.23793
1	Deaths	6	China	3	Both	16	55-59 years	1028	Total burden related to Non-alcoholic fatty liver disease (NAFLD)	105	High fasting plasma glucose	3	Rate	1990	0.163386	0.363113	0.0166891
1	Deaths	6	China	3	Both	16	55-59 years	1028	Total burden related to Non-alcoholic fatty liver disease (NAFLD)	105	High fasting plasma glucose	1	Number	1991	68.4684	153.663	7.38439
1	Deaths	6	China	3	Both	16	55-59 years	1028	Total burden related to Non-alcoholic fatty liver disease (NAFLD)	105	High fasting plasma glucose	3	Rate	1991	0.154385	0.346486	0.0166506
1	Deaths	6	China	3	Both	16	55-59 years	1028	Total burden related to Non-alcoholic fatty liver disease (NAFLD)	105	High fasting plasma glucose	1	Number	1992	66.4205	145.332	7.20549
1	Deaths	6	China	3	Both	16	55-59 years	1028	Total burden related to Non-alcoholic fatty liver disease (NAFLD)	105	High fasting plasma glucose	3	Rate	1992	0.147342	0.322393	0.0159841
1	Deaths	6	China	3	Both	16	55-59 years	1028	Total burden related to Non-alcoholic fatty liver disease (NAFLD)	105	High fasting plasma glucose	1	Number	1993	64.7257	145.811	7.22925
1	Deaths	6	China	3	Both	16	55-59 years	1028	Total burden related to Non-alcoholic fatty liver disease (NAFLD)	105	High fasting plasma glucose	3	Rate	1993	0.142655	0.321366	0.0159332
1	Deaths	6	China	3	Both	16	55-59 years	1028	Total burden related to Non-alcoholic fatty liver disease (NAFLD)	105	High fasting plasma glucose	1	Number	1994	63.5179	144.3	6.54597
1	Deaths	6	China	3	Both	16	55-59 years	1028	Total burden related to Non-alcoholic fatty liver disease (NAFLD)	105	High fasting plasma glucose	3	Rate	1994	0.140575	0.319358	0.0144872
1	Deaths	6	China	3	Both	16	55-59 years	1028	Total burden related to Non-alcoholic fatty liver disease (NAFLD)	105	High fasting plasma glucose	1	Number	1995	63.182	142.142	6.86418
1	Deaths	6	China	3	Both	16	55-59 years	1028	Total burden related to Non-alcoholic fatty liver disease (NAFLD)	105	High fasting plasma glucose	3	Rate	1995	0.140156	0.315313	0.0152268
1	Deaths	6	China	3	Both	16	55-59 years	1028	Total burden related to Non-alcoholic fatty liver disease (NAFLD)	105	High fasting plasma glucose	1	Number	1996	63.7303	141.483	7.00718
1	Deaths	6	China	3	Both	16	55-59 years	1028	Total burden related to Non-alcoholic fatty liver disease (NAFLD)	105	High fasting plasma glucose	3	Rate	1996	0.141829	0.314864	0.0155942
1	Deaths	6	China	3	Both	16	55-59 years	1028	Total burden related to Non-alcoholic fatty liver disease (NAFLD)	105	High fasting plasma glucose	1	Number	1997	65.5804	143.098	7.36065
1	Deaths	6	China	3	Both	16	55-59 years	1028	Total burden related to Non-alcoholic fatty liver disease (NAFLD)	105	High fasting plasma glucose	3	Rate	1997	0.145873	0.318298	0.0163726
1	Deaths	6	China	3	Both	16	55-59 years	1028	Total burden related to Non-alcoholic fatty liver disease (NAFLD)	105	High fasting plasma glucose	1	Number	1998	69.319	152.439	7.76999
1	Deaths	6	China	3	Both	16	55-59 years	1028	Total burden related to Non-alcoholic fatty liver disease (NAFLD)	105	High fasting plasma glucose	3	Rate	1998	0.152842	0.336115	0.0171321
1	Deaths	6	China	3	Both	16	55-59 years	1028	Total burden related to Non-alcoholic fatty liver disease (NAFLD)	105	High fasting plasma glucose	1	Number	1999	74.3549	164.957	8.83263
1	Deaths	6	China	3	Both	16	55-59 years	1028	Total burden related to Non-alcoholic fatty liver disease (NAFLD)	105	High fasting plasma glucose	3	Rate	1999	0.162001	0.359401	0.0192442
1	Deaths	6	China	3	Both	16	55-59 years	1028	Total burden related to Non-alcoholic fatty liver disease (NAFLD)	105	High fasting plasma glucose	1	Number	2000	80.2212	178.959	9.1416
1	Deaths	6	China	3	Both	16	55-59 years	1028	Total burden related to Non-alcoholic fatty liver disease (NAFLD)	105	High fasting plasma glucose	3	Rate	2000	0.171518	0.382627	0.0195453
1	Deaths	6	China	3	Both	16	55-59 years	1028	Total burden related to Non-alcoholic fatty liver disease (NAFLD)	105	High fasting plasma glucose	1	Number	2001	83.8797	179.256	9.4531
1	Deaths	6	China	3	Both	16	55-59 years	1028	Total burden related to Non-alcoholic fatty liver disease (NAFLD)	105	High fasting plasma glucose	3	Rate	2001	0.172066	0.367717	0.0193916
1	Deaths	6	China	3	Both	16	55-59 years	1028	Total burden related to Non-alcoholic fatty liver disease (NAFLD)	105	High fasting plasma glucose	1	Number	2002	91.9121	195.483	10.7481
1	Deaths	6	China	3	Both	16	55-59 years	1028	Total burden related to Non-alcoholic fatty liver disease (NAFLD)	105	High fasting plasma glucose	3	Rate	2002	0.179136	0.380995	0.0209479
1	Deaths	6	China	3	Both	16	55-59 years	1028	Total burden related to Non-alcoholic fatty liver disease (NAFLD)	105	High fasting plasma glucose	1	Number	2003	95.1237	208.186	11.118
1	Deaths	6	China	3	Both	16	55-59 years	1028	Total burden related to Non-alcoholic fatty liver disease (NAFLD)	105	High fasting plasma glucose	3	Rate	2003	0.177978	0.389519	0.020802
1	Deaths	6	China	3	Both	16	55-59 years	1028	Total burden related to Non-alcoholic fatty liver disease (NAFLD)	105	High fasting plasma glucose	1	Number	2004	97.272	204.213	11.2158
1	Deaths	6	China	3	Both	16	55-59 years	1028	Total burden related to Non-alcoholic fatty liver disease (NAFLD)	105	High fasting plasma glucose	3	Rate	2004	0.166306	0.349144	0.0191756
1	Deaths	6	China	3	Both	16	55-59 years	1028	Total burden related to Non-alcoholic fatty liver disease (NAFLD)	105	High fasting plasma glucose	1	Number	2005	100.969	209.819	12.4958
1	Deaths	6	China	3	Both	16	55-59 years	1028	Total burden related to Non-alcoholic fatty liver disease (NAFLD)	105	High fasting plasma glucose	3	Rate	2005	0.16524	0.343379	0.02045
1	Deaths	6	China	3	Both	16	55-59 years	1028	Total burden related to Non-alcoholic fatty liver disease (NAFLD)	105	High fasting plasma glucose	1	Number	2006	106.871	229.24	12.99
1	Deaths	6	China	3	Both	16	55-59 years	1028	Total burden related to Non-alcoholic fatty liver disease (NAFLD)	105	High fasting plasma glucose	3	Rate	2006	0.164557	0.352978	0.0200017
1	Deaths	6	China	3	Both	16	55-59 years	1028	Total burden related to Non-alcoholic fatty liver disease (NAFLD)	105	High fasting plasma glucose	1	Number	2007	113.132	241.697	13.0349
1	Deaths	6	China	3	Both	16	55-59 years	1028	Total burden related to Non-alcoholic fatty liver disease (NAFLD)	105	High fasting plasma glucose	3	Rate	2007	0.165061	0.352638	0.019018
1	Deaths	6	China	3	Both	16	55-59 years	1028	Total burden related to Non-alcoholic fatty liver disease (NAFLD)	105	High fasting plasma glucose	1	Number	2008	121.999	257.807	15.0527
1	Deaths	6	China	3	Both	16	55-59 years	1028	Total burden related to Non-alcoholic fatty liver disease (NAFLD)	105	High fasting plasma glucose	3	Rate	2008	0.166014	0.350818	0.0204834
1	Deaths	6	China	3	Both	16	55-59 years	1028	Total burden related to Non-alcoholic fatty liver disease (NAFLD)	105	High fasting plasma glucose	1	Number	2009	122.41	267.696	14.2026
1	Deaths	6	China	3	Both	16	55-59 years	1028	Total burden related to Non-alcoholic fatty liver disease (NAFLD)	105	High fasting plasma glucose	3	Rate	2009	0.159952	0.349797	0.0185584
1	Deaths	6	China	3	Both	16	55-59 years	1028	Total burden related to Non-alcoholic fatty liver disease (NAFLD)	105	High fasting plasma glucose	1	Number	2010	124.393	267.762	14.7889
1	Deaths	6	China	3	Both	16	55-59 years	1028	Total burden related to Non-alcoholic fatty liver disease (NAFLD)	105	High fasting plasma glucose	3	Rate	2010	0.152061	0.327318	0.0180783
1	Deaths	6	China	3	Both	16	55-59 years	1028	Total burden related to Non-alcoholic fatty liver disease (NAFLD)	105	High fasting plasma glucose	1	Number	2011	127.877	268.468	14.6516
1	Deaths	6	China	3	Both	16	55-59 years	1028	Total burden related to Non-alcoholic fatty liver disease (NAFLD)	105	High fasting plasma glucose	3	Rate	2011	0.151693	0.318467	0.0173803
1	Deaths	6	China	3	Both	16	55-59 years	1028	Total burden related to Non-alcoholic fatty liver disease (NAFLD)	105	High fasting plasma glucose	1	Number	2012	131.774	278.856	17.2955
1	Deaths	6	China	3	Both	16	55-59 years	1028	Total burden related to Non-alcoholic fatty liver disease (NAFLD)	105	High fasting plasma glucose	3	Rate	2012	0.154779	0.327538	0.0203149
1	Deaths	6	China	3	Both	16	55-59 years	1028	Total burden related to Non-alcoholic fatty liver disease (NAFLD)	105	High fasting plasma glucose	1	Number	2013	128.465	278.489	15.8555
1	Deaths	6	China	3	Both	16	55-59 years	1028	Total burden related to Non-alcoholic fatty liver disease (NAFLD)	105	High fasting plasma glucose	3	Rate	2013	0.154063	0.33398	0.0190149
1	Deaths	6	China	3	Both	16	55-59 years	1028	Total burden related to Non-alcoholic fatty liver disease (NAFLD)	105	High fasting plasma glucose	1	Number	2014	122.355	258.334	15.0791
1	Deaths	6	China	3	Both	16	55-59 years	1028	Total burden related to Non-alcoholic fatty liver disease (NAFLD)	105	High fasting plasma glucose	3	Rate	2014	0.152734	0.322473	0.0188229
1	Deaths	6	China	3	Both	16	55-59 years	1028	Total burden related to Non-alcoholic fatty liver disease (NAFLD)	105	High fasting plasma glucose	1	Number	2015	115.84	243.634	13.2933
1	Deaths	6	China	3	Both	16	55-59 years	1028	Total burden related to Non-alcoholic fatty liver disease (NAFLD)	105	High fasting plasma glucose	3	Rate	2015	0.150481	0.316493	0.0172687
1	Deaths	6	China	3	Both	16	55-59 years	1028	Total burden related to Non-alcoholic fatty liver disease (NAFLD)	105	High fasting plasma glucose	1	Number	2016	113.322	242.329	13.8486
1	Deaths	6	China	3	Both	16	55-59 years	1028	Total burden related to Non-alcoholic fatty liver disease (NAFLD)	105	High fasting plasma glucose	3	Rate	2016	0.149433	0.319548	0.0182615
1	Deaths	6	China	3	Both	16	55-59 years	1028	Total burden related to Non-alcoholic fatty liver disease (NAFLD)	105	High fasting plasma glucose	1	Number	2017	121.548	270.824	14.0454
1	Deaths	6	China	3	Both	16	55-59 years	1028	Total burden related to Non-alcoholic fatty liver disease (NAFLD)	105	High fasting plasma glucose	3	Rate	2017	0.15569	0.346897	0.0179906
1	Deaths	6	China	3	Both	16	55-59 years	1028	Total burden related to Non-alcoholic fatty liver disease (NAFLD)	105	High fasting plasma glucose	1	Number	2018	131.499	287.008	15.085
1	Deaths	6	China	3	Both	16	55-59 years	1028	Total burden related to Non-alcoholic fatty liver disease (NAFLD)	105	High fasting plasma glucose	3	Rate	2018	0.155642	0.339701	0.0178546
1	Deaths	6	China	3	Both	16	55-59 years	1028	Total burden related to Non-alcoholic fatty liver disease (NAFLD)	105	High fasting plasma glucose	1	Number	2019	146.537	323.727	17.6418
1	Deaths	6	China	3	Both	16	55-59 years	1028	Total burden related to Non-alcoholic fatty liver disease (NAFLD)	105	High fasting plasma glucose	3	Rate	2019	0.157388	0.3477	0.0189482
1	Deaths	6	China	3	Both	16	55-59 years	1028	Total burden related to Non-alcoholic fatty liver disease (NAFLD)	105	High fasting plasma glucose	1	Number	2020	164.8	358.533	17.9504
1	Deaths	6	China	3	Both	16	55-59 years	1028	Total burden related to Non-alcoholic fatty liver disease (NAFLD)	105	High fasting plasma glucose	3	Rate	2020	0.161438	0.351221	0.0175843
1	Deaths	6	China	3	Both	16	55-59 years	1028	Total burden related to Non-alcoholic fatty liver disease (NAFLD)	105	High fasting plasma glucose	1	Number	2021	164.29	355.196	18.616
1	Deaths	6	China	3	Both	16	55-59 years	1028	Total burden related to Non-alcoholic fatty liver disease (NAFLD)	105	High fasting plasma glucose	3	Rate	2021	0.149433	0.323074	0.0169325
1	Deaths	6	China	3	Both	17	60-64 years	1028	Total burden related to Non-alcoholic fatty liver disease (NAFLD)	105	High fasting plasma glucose	1	Number	1990	98.3563	216.447	11.0442
1	Deaths	6	China	3	Both	17	60-64 years	1028	Total burden related to Non-alcoholic fatty liver disease (NAFLD)	105	High fasting plasma glucose	3	Rate	1990	0.278334	0.612514	0.0312535
1	Deaths	6	China	3	Both	17	60-64 years	1028	Total burden related to Non-alcoholic fatty liver disease (NAFLD)	105	High fasting plasma glucose	1	Number	1991	97.1261	214.584	11.559
1	Deaths	6	China	3	Both	17	60-64 years	1028	Total burden related to Non-alcoholic fatty liver disease (NAFLD)	105	High fasting plasma glucose	3	Rate	1991	0.267741	0.591529	0.031864
1	Deaths	6	China	3	Both	17	60-64 years	1028	Total burden related to Non-alcoholic fatty liver disease (NAFLD)	105	High fasting plasma glucose	1	Number	1992	97.7444	218.948	11.2027
1	Deaths	6	China	3	Both	17	60-64 years	1028	Total burden related to Non-alcoholic fatty liver disease (NAFLD)	105	High fasting plasma glucose	3	Rate	1992	0.262886	0.588867	0.03013
1	Deaths	6	China	3	Both	17	60-64 years	1028	Total burden related to Non-alcoholic fatty liver disease (NAFLD)	105	High fasting plasma glucose	1	Number	1993	98.413	218.138	11.4653
1	Deaths	6	China	3	Both	17	60-64 years	1028	Total burden related to Non-alcoholic fatty liver disease (NAFLD)	105	High fasting plasma glucose	3	Rate	1993	0.258622	0.573251	0.0301299
1	Deaths	6	China	3	Both	17	60-64 years	1028	Total burden related to Non-alcoholic fatty liver disease (NAFLD)	105	High fasting plasma glucose	1	Number	1994	100.51	219.717	11.016
1	Deaths	6	China	3	Both	17	60-64 years	1028	Total burden related to Non-alcoholic fatty liver disease (NAFLD)	105	High fasting plasma glucose	3	Rate	1994	0.256776	0.561316	0.0281429
1	Deaths	6	China	3	Both	17	60-64 years	1028	Total burden related to Non-alcoholic fatty liver disease (NAFLD)	105	High fasting plasma glucose	1	Number	1995	104.208	221.529	11.7994
1	Deaths	6	China	3	Both	17	60-64 years	1028	Total burden related to Non-alcoholic fatty liver disease (NAFLD)	105	High fasting plasma glucose	3	Rate	1995	0.260065	0.552853	0.0294469
1	Deaths	6	China	3	Both	17	60-64 years	1028	Total burden related to Non-alcoholic fatty liver disease (NAFLD)	105	High fasting plasma glucose	1	Number	1996	108.601	243.794	12.5088
1	Deaths	6	China	3	Both	17	60-64 years	1028	Total burden related to Non-alcoholic fatty liver disease (NAFLD)	105	High fasting plasma glucose	3	Rate	1996	0.265294	0.59555	0.0305569
1	Deaths	6	China	3	Both	17	60-64 years	1028	Total burden related to Non-alcoholic fatty liver disease (NAFLD)	105	High fasting plasma glucose	1	Number	1997	114.925	255.346	14.0843
1	Deaths	6	China	3	Both	17	60-64 years	1028	Total burden related to Non-alcoholic fatty liver disease (NAFLD)	105	High fasting plasma glucose	3	Rate	1997	0.276014	0.613264	0.0338261
1	Deaths	6	China	3	Both	17	60-64 years	1028	Total burden related to Non-alcoholic fatty liver disease (NAFLD)	105	High fasting plasma glucose	1	Number	1998	122.602	269.125	13.948
1	Deaths	6	China	3	Both	17	60-64 years	1028	Total burden related to Non-alcoholic fatty liver disease (NAFLD)	105	High fasting plasma glucose	3	Rate	1998	0.292007	0.64099	0.0332208
1	Deaths	6	China	3	Both	17	60-64 years	1028	Total burden related to Non-alcoholic fatty liver disease (NAFLD)	105	High fasting plasma glucose	1	Number	1999	130.166	279.573	14.9483
1	Deaths	6	China	3	Both	17	60-64 years	1028	Total burden related to Non-alcoholic fatty liver disease (NAFLD)	105	High fasting plasma glucose	3	Rate	1999	0.310417	0.666721	0.0356484
1	Deaths	6	China	3	Both	17	60-64 years	1028	Total burden related to Non-alcoholic fatty liver disease (NAFLD)	105	High fasting plasma glucose	1	Number	2000	135.154	297.377	15.1786
1	Deaths	6	China	3	Both	17	60-64 years	1028	Total burden related to Non-alcoholic fatty liver disease (NAFLD)	105	High fasting plasma glucose	3	Rate	2000	0.321912	0.708298	0.0361526
1	Deaths	6	China	3	Both	17	60-64 years	1028	Total burden related to Non-alcoholic fatty liver disease (NAFLD)	105	High fasting plasma glucose	1	Number	2001	132.353	286.887	14.4571
1	Deaths	6	China	3	Both	17	60-64 years	1028	Total burden related to Non-alcoholic fatty liver disease (NAFLD)	105	High fasting plasma glucose	3	Rate	2001	0.315006	0.682804	0.0344086
1	Deaths	6	China	3	Both	17	60-64 years	1028	Total burden related to Non-alcoholic fatty liver disease (NAFLD)	105	High fasting plasma glucose	1	Number	2002	127.88	283.41	14.5917
1	Deaths	6	China	3	Both	17	60-64 years	1028	Total burden related to Non-alcoholic fatty liver disease (NAFLD)	105	High fasting plasma glucose	3	Rate	2002	0.302853	0.671186	0.0345568
1	Deaths	6	China	3	Both	17	60-64 years	1028	Total burden related to Non-alcoholic fatty liver disease (NAFLD)	105	High fasting plasma glucose	1	Number	2003	120.706	262.223	13.4689
1	Deaths	6	China	3	Both	17	60-64 years	1028	Total burden related to Non-alcoholic fatty liver disease (NAFLD)	105	High fasting plasma glucose	3	Rate	2003	0.282016	0.612655	0.0314684
1	Deaths	6	China	3	Both	17	60-64 years	1028	Total burden related to Non-alcoholic fatty liver disease (NAFLD)	105	High fasting plasma glucose	1	Number	2004	114.83	247.98	13.0858
1	Deaths	6	China	3	Both	17	60-64 years	1028	Total burden related to Non-alcoholic fatty liver disease (NAFLD)	105	High fasting plasma glucose	3	Rate	2004	0.263788	0.569662	0.0300607
1	Deaths	6	China	3	Both	17	60-64 years	1028	Total burden related to Non-alcoholic fatty liver disease (NAFLD)	105	High fasting plasma glucose	1	Number	2005	114.13	248.443	13.4815
1	Deaths	6	China	3	Both	17	60-64 years	1028	Total burden related to Non-alcoholic fatty liver disease (NAFLD)	105	High fasting plasma glucose	3	Rate	2005	0.256021	0.557315	0.0302421
1	Deaths	6	China	3	Both	17	60-64 years	1028	Total burden related to Non-alcoholic fatty liver disease (NAFLD)	105	High fasting plasma glucose	1	Number	2006	117.659	251.822	13.7809
1	Deaths	6	China	3	Both	17	60-64 years	1028	Total burden related to Non-alcoholic fatty liver disease (NAFLD)	105	High fasting plasma glucose	3	Rate	2006	0.252116	0.539595	0.0295291
1	Deaths	6	China	3	Both	17	60-64 years	1028	Total burden related to Non-alcoholic fatty liver disease (NAFLD)	105	High fasting plasma glucose	1	Number	2007	127.303	280.298	14.0435
1	Deaths	6	China	3	Both	17	60-64 years	1028	Total burden related to Non-alcoholic fatty liver disease (NAFLD)	105	High fasting plasma glucose	3	Rate	2007	0.258207	0.568522	0.0284841
1	Deaths	6	China	3	Both	17	60-64 years	1028	Total burden related to Non-alcoholic fatty liver disease (NAFLD)	105	High fasting plasma glucose	1	Number	2008	141.983	304.585	17.1302
1	Deaths	6	China	3	Both	17	60-64 years	1028	Total burden related to Non-alcoholic fatty liver disease (NAFLD)	105	High fasting plasma glucose	3	Rate	2008	0.275762	0.59157	0.0332706
1	Deaths	6	China	3	Both	17	60-64 years	1028	Total burden related to Non-alcoholic fatty liver disease (NAFLD)	105	High fasting plasma glucose	1	Number	2009	157.092	339.703	18.0573
1	Deaths	6	China	3	Both	17	60-64 years	1028	Total burden related to Non-alcoholic fatty liver disease (NAFLD)	105	High fasting plasma glucose	3	Rate	2009	0.27838	0.601983	0.031999
1	Deaths	6	China	3	Both	17	60-64 years	1028	Total burden related to Non-alcoholic fatty liver disease (NAFLD)	105	High fasting plasma glucose	1	Number	2010	167.33	365.717	19.8428
1	Deaths	6	China	3	Both	17	60-64 years	1028	Total burden related to Non-alcoholic fatty liver disease (NAFLD)	105	High fasting plasma glucose	3	Rate	2010	0.283597	0.61983	0.0336302
1	Deaths	6	China	3	Both	17	60-64 years	1028	Total burden related to Non-alcoholic fatty liver disease (NAFLD)	105	High fasting plasma glucose	1	Number	2011	179.733	383.039	20.131
1	Deaths	6	China	3	Both	17	60-64 years	1028	Total burden related to Non-alcoholic fatty liver disease (NAFLD)	105	High fasting plasma glucose	3	Rate	2011	0.286419	0.610402	0.0320803
1	Deaths	6	China	3	Both	17	60-64 years	1028	Total burden related to Non-alcoholic fatty liver disease (NAFLD)	105	High fasting plasma glucose	1	Number	2012	196.059	424.66	24.3496
1	Deaths	6	China	3	Both	17	60-64 years	1028	Total burden related to Non-alcoholic fatty liver disease (NAFLD)	105	High fasting plasma glucose	3	Rate	2012	0.295908	0.640932	0.0367505
1	Deaths	6	China	3	Both	17	60-64 years	1028	Total burden related to Non-alcoholic fatty liver disease (NAFLD)	105	High fasting plasma glucose	1	Number	2013	221.099	480.898	27.8723
1	Deaths	6	China	3	Both	17	60-64 years	1028	Total burden related to Non-alcoholic fatty liver disease (NAFLD)	105	High fasting plasma glucose	3	Rate	2013	0.311211	0.676896	0.0392321
1	Deaths	6	China	3	Both	17	60-64 years	1028	Total burden related to Non-alcoholic fatty liver disease (NAFLD)	105	High fasting plasma glucose	1	Number	2014	248.806	519.675	29.7821
1	Deaths	6	China	3	Both	17	60-64 years	1028	Total burden related to Non-alcoholic fatty liver disease (NAFLD)	105	High fasting plasma glucose	3	Rate	2014	0.336193	0.702197	0.0402423
1	Deaths	6	China	3	Both	17	60-64 years	1028	Total burden related to Non-alcoholic fatty liver disease (NAFLD)	105	High fasting plasma glucose	1	Number	2015	272.865	573.188	32.1991
1	Deaths	6	China	3	Both	17	60-64 years	1028	Total burden related to Non-alcoholic fatty liver disease (NAFLD)	105	High fasting plasma glucose	3	Rate	2015	0.34518	0.725096	0.0407326
1	Deaths	6	China	3	Both	17	60-64 years	1028	Total burden related to Non-alcoholic fatty liver disease (NAFLD)	105	High fasting plasma glucose	1	Number	2016	281.203	603.785	33.2698
1	Deaths	6	China	3	Both	17	60-64 years	1028	Total burden related to Non-alcoholic fatty liver disease (NAFLD)	105	High fasting plasma glucose	3	Rate	2016	0.345524	0.741893	0.0408798
1	Deaths	6	China	3	Both	17	60-64 years	1028	Total burden related to Non-alcoholic fatty liver disease (NAFLD)	105	High fasting plasma glucose	1	Number	2017	278.578	602.694	32.6968
1	Deaths	6	China	3	Both	17	60-64 years	1028	Total burden related to Non-alcoholic fatty liver disease (NAFLD)	105	High fasting plasma glucose	3	Rate	2017	0.339285	0.734031	0.039822
1	Deaths	6	China	3	Both	17	60-64 years	1028	Total burden related to Non-alcoholic fatty liver disease (NAFLD)	105	High fasting plasma glucose	1	Number	2018	268.235	582.652	32.0073
1	Deaths	6	China	3	Both	17	60-64 years	1028	Total burden related to Non-alcoholic fatty liver disease (NAFLD)	105	High fasting plasma glucose	3	Rate	2018	0.333853	0.725185	0.0398372
1	Deaths	6	China	3	Both	17	60-64 years	1028	Total burden related to Non-alcoholic fatty liver disease (NAFLD)	105	High fasting plasma glucose	1	Number	2019	252.781	577.774	29.1071
1	Deaths	6	China	3	Both	17	60-64 years	1028	Total burden related to Non-alcoholic fatty liver disease (NAFLD)	105	High fasting plasma glucose	3	Rate	2019	0.327725	0.749071	0.0377367
1	Deaths	6	China	3	Both	17	60-64 years	1028	Total burden related to Non-alcoholic fatty liver disease (NAFLD)	105	High fasting plasma glucose	1	Number	2020	233.368	513.801	25.6184
1	Deaths	6	China	3	Both	17	60-64 years	1028	Total burden related to Non-alcoholic fatty liver disease (NAFLD)	105	High fasting plasma glucose	3	Rate	2020	0.314988	0.693503	0.0345784
1	Deaths	6	China	3	Both	17	60-64 years	1028	Total burden related to Non-alcoholic fatty liver disease (NAFLD)	105	High fasting plasma glucose	1	Number	2021	205.921	458.721	24.8938
1	Deaths	6	China	3	Both	17	60-64 years	1028	Total burden related to Non-alcoholic fatty liver disease (NAFLD)	105	High fasting plasma glucose	3	Rate	2021	0.282063	0.628341	0.0340987
1	Deaths	6	China	3	Both	18	65-69 years	1028	Total burden related to Non-alcoholic fatty liver disease (NAFLD)	105	High fasting plasma glucose	1	Number	1990	114.685	233.639	10.8509
1	Deaths	6	China	3	Both	18	65-69 years	1028	Total burden related to Non-alcoholic fatty liver disease (NAFLD)	105	High fasting plasma glucose	3	Rate	1990	0.420372	0.856391	0.0397734
1	Deaths	6	China	3	Both	18	65-69 years	1028	Total burden related to Non-alcoholic fatty liver disease (NAFLD)	105	High fasting plasma glucose	1	Number	1991	114.659	249.931	10.6363
1	Deaths	6	China	3	Both	18	65-69 years	1028	Total burden related to Non-alcoholic fatty liver disease (NAFLD)	105	High fasting plasma glucose	3	Rate	1991	0.408541	0.890531	0.0378983
1	Deaths	6	China	3	Both	18	65-69 years	1028	Total burden related to Non-alcoholic fatty liver disease (NAFLD)	105	High fasting plasma glucose	1	Number	1992	115.803	257.608	11.7475
1	Deaths	6	China	3	Both	18	65-69 years	1028	Total burden related to Non-alcoholic fatty liver disease (NAFLD)	105	High fasting plasma glucose	3	Rate	1992	0.401835	0.893896	0.0407638
1	Deaths	6	China	3	Both	18	65-69 years	1028	Total burden related to Non-alcoholic fatty liver disease (NAFLD)	105	High fasting plasma glucose	1	Number	1993	118.181	256.763	11.8178
1	Deaths	6	China	3	Both	18	65-69 years	1028	Total burden related to Non-alcoholic fatty liver disease (NAFLD)	105	High fasting plasma glucose	3	Rate	1993	0.399221	0.867356	0.0399211
1	Deaths	6	China	3	Both	18	65-69 years	1028	Total burden related to Non-alcoholic fatty liver disease (NAFLD)	105	High fasting plasma glucose	1	Number	1994	122.382	263.207	12.1342
1	Deaths	6	China	3	Both	18	65-69 years	1028	Total burden related to Non-alcoholic fatty liver disease (NAFLD)	105	High fasting plasma glucose	3	Rate	1994	0.403002	0.866734	0.0399575
1	Deaths	6	China	3	Both	18	65-69 years	1028	Total burden related to Non-alcoholic fatty liver disease (NAFLD)	105	High fasting plasma glucose	1	Number	1995	127.845	281.116	12.954
1	Deaths	6	China	3	Both	18	65-69 years	1028	Total burden related to Non-alcoholic fatty liver disease (NAFLD)	105	High fasting plasma glucose	3	Rate	1995	0.410616	0.9029	0.0416062
1	Deaths	6	China	3	Both	18	65-69 years	1028	Total burden related to Non-alcoholic fatty liver disease (NAFLD)	105	High fasting plasma glucose	1	Number	1996	135.117	289.86	14.0022
1	Deaths	6	China	3	Both	18	65-69 years	1028	Total burden related to Non-alcoholic fatty liver disease (NAFLD)	105	High fasting plasma glucose	3	Rate	1996	0.423742	0.909033	0.0439124
1	Deaths	6	China	3	Both	18	65-69 years	1028	Total burden related to Non-alcoholic fatty liver disease (NAFLD)	105	High fasting plasma glucose	1	Number	1997	146.478	318.085	16.3784
1	Deaths	6	China	3	Both	18	65-69 years	1028	Total burden related to Non-alcoholic fatty liver disease (NAFLD)	105	High fasting plasma glucose	3	Rate	1997	0.448858	0.97472	0.0501891
1	Deaths	6	China	3	Both	18	65-69 years	1028	Total burden related to Non-alcoholic fatty liver disease (NAFLD)	105	High fasting plasma glucose	1	Number	1998	162.378	336.719	17.2061
1	Deaths	6	China	3	Both	18	65-69 years	1028	Total burden related to Non-alcoholic fatty liver disease (NAFLD)	105	High fasting plasma glucose	3	Rate	1998	0.486387	1.00861	0.0515391
1	Deaths	6	China	3	Both	18	65-69 years	1028	Total burden related to Non-alcoholic fatty liver disease (NAFLD)	105	High fasting plasma glucose	1	Number	1999	178.801	374.727	19.1654
1	Deaths	6	China	3	Both	18	65-69 years	1028	Total burden related to Non-alcoholic fatty liver disease (NAFLD)	105	High fasting plasma glucose	3	Rate	1999	0.520246	1.09032	0.0557644
1	Deaths	6	China	3	Both	18	65-69 years	1028	Total burden related to Non-alcoholic fatty liver disease (NAFLD)	105	High fasting plasma glucose	1	Number	2000	189.094	405.583	19.9506
1	Deaths	6	China	3	Both	18	65-69 years	1028	Total burden related to Non-alcoholic fatty liver disease (NAFLD)	105	High fasting plasma glucose	3	Rate	2000	0.536473	1.15067	0.0566013
1	Deaths	6	China	3	Both	18	65-69 years	1028	Total burden related to Non-alcoholic fatty liver disease (NAFLD)	105	High fasting plasma glucose	1	Number	2001	188.77	398.08	19.547
1	Deaths	6	China	3	Both	18	65-69 years	1028	Total burden related to Non-alcoholic fatty liver disease (NAFLD)	105	High fasting plasma glucose	3	Rate	2001	0.52256	1.10198	0.0541107
1	Deaths	6	China	3	Both	18	65-69 years	1028	Total burden related to Non-alcoholic fatty liver disease (NAFLD)	105	High fasting plasma glucose	1	Number	2002	185.022	392.131	19.8152
1	Deaths	6	China	3	Both	18	65-69 years	1028	Total burden related to Non-alcoholic fatty liver disease (NAFLD)	105	High fasting plasma glucose	3	Rate	2002	0.501569	1.06301	0.0537161
1	Deaths	6	China	3	Both	18	65-69 years	1028	Total burden related to Non-alcoholic fatty liver disease (NAFLD)	105	High fasting plasma glucose	1	Number	2003	177.44	371.463	18.6052
1	Deaths	6	China	3	Both	18	65-69 years	1028	Total burden related to Non-alcoholic fatty liver disease (NAFLD)	105	High fasting plasma glucose	3	Rate	2003	0.475098	0.994598	0.0498157
1	Deaths	6	China	3	Both	18	65-69 years	1028	Total burden related to Non-alcoholic fatty liver disease (NAFLD)	105	High fasting plasma glucose	1	Number	2004	166.035	366.118	17.6337
1	Deaths	6	China	3	Both	18	65-69 years	1028	Total burden related to Non-alcoholic fatty liver disease (NAFLD)	105	High fasting plasma glucose	3	Rate	2004	0.443303	0.977513	0.0470808
1	Deaths	6	China	3	Both	18	65-69 years	1028	Total burden related to Non-alcoholic fatty liver disease (NAFLD)	105	High fasting plasma glucose	1	Number	2005	158.023	341.316	16.8455
1	Deaths	6	China	3	Both	18	65-69 years	1028	Total burden related to Non-alcoholic fatty liver disease (NAFLD)	105	High fasting plasma glucose	3	Rate	2005	0.419269	0.905587	0.0446948
1	Deaths	6	China	3	Both	18	65-69 years	1028	Total burden related to Non-alcoholic fatty liver disease (NAFLD)	105	High fasting plasma glucose	1	Number	2006	151.411	323.996	15.8903
1	Deaths	6	China	3	Both	18	65-69 years	1028	Total burden related to Non-alcoholic fatty liver disease (NAFLD)	105	High fasting plasma glucose	3	Rate	2006	0.398735	0.853229	0.0418464
1	Deaths	6	China	3	Both	18	65-69 years	1028	Total burden related to Non-alcoholic fatty liver disease (NAFLD)	105	High fasting plasma glucose	1	Number	2007	153.075	321.317	14.6767
1	Deaths	6	China	3	Both	18	65-69 years	1028	Total burden related to Non-alcoholic fatty liver disease (NAFLD)	105	High fasting plasma glucose	3	Rate	2007	0.397961	0.835354	0.0381563
1	Deaths	6	China	3	Both	18	65-69 years	1028	Total burden related to Non-alcoholic fatty liver disease (NAFLD)	105	High fasting plasma glucose	1	Number	2008	163.496	338.004	17.4004
1	Deaths	6	China	3	Both	18	65-69 years	1028	Total burden related to Non-alcoholic fatty liver disease (NAFLD)	105	High fasting plasma glucose	3	Rate	2008	0.416262	0.860562	0.0443016
1	Deaths	6	China	3	Both	18	65-69 years	1028	Total burden related to Non-alcoholic fatty liver disease (NAFLD)	105	High fasting plasma glucose	1	Number	2009	173.104	366.631	17.0613
1	Deaths	6	China	3	Both	18	65-69 years	1028	Total burden related to Non-alcoholic fatty liver disease (NAFLD)	105	High fasting plasma glucose	3	Rate	2009	0.430762	0.912347	0.0424564
1	Deaths	6	China	3	Both	18	65-69 years	1028	Total burden related to Non-alcoholic fatty liver disease (NAFLD)	105	High fasting plasma glucose	1	Number	2010	181.394	387.862	18.3553
1	Deaths	6	China	3	Both	18	65-69 years	1028	Total burden related to Non-alcoholic fatty liver disease (NAFLD)	105	High fasting plasma glucose	3	Rate	2010	0.438858	0.938381	0.0444083
1	Deaths	6	China	3	Both	18	65-69 years	1028	Total burden related to Non-alcoholic fatty liver disease (NAFLD)	105	High fasting plasma glucose	1	Number	2011	195.176	414.579	18.6694
1	Deaths	6	China	3	Both	18	65-69 years	1028	Total burden related to Non-alcoholic fatty liver disease (NAFLD)	105	High fasting plasma glucose	3	Rate	2011	0.449824	0.955485	0.0430276
1	Deaths	6	China	3	Both	18	65-69 years	1028	Total burden related to Non-alcoholic fatty liver disease (NAFLD)	105	High fasting plasma glucose	1	Number	2012	217.854	462.969	23.0107
1	Deaths	6	China	3	Both	18	65-69 years	1028	Total burden related to Non-alcoholic fatty liver disease (NAFLD)	105	High fasting plasma glucose	3	Rate	2012	0.474611	1.00861	0.0501304
1	Deaths	6	China	3	Both	18	65-69 years	1028	Total burden related to Non-alcoholic fatty liver disease (NAFLD)	105	High fasting plasma glucose	1	Number	2013	247.572	528.221	26.8519
1	Deaths	6	China	3	Both	18	65-69 years	1028	Total burden related to Non-alcoholic fatty liver disease (NAFLD)	105	High fasting plasma glucose	3	Rate	2013	0.516086	1.10113	0.0559753
1	Deaths	6	China	3	Both	18	65-69 years	1028	Total burden related to Non-alcoholic fatty liver disease (NAFLD)	105	High fasting plasma glucose	1	Number	2014	295.448	613.986	30.6693
1	Deaths	6	China	3	Both	18	65-69 years	1028	Total burden related to Non-alcoholic fatty liver disease (NAFLD)	105	High fasting plasma glucose	3	Rate	2014	0.561024	1.16589	0.0582377
1	Deaths	6	China	3	Both	18	65-69 years	1028	Total burden related to Non-alcoholic fatty liver disease (NAFLD)	105	High fasting plasma glucose	1	Number	2015	334.318	698.584	33.4181
1	Deaths	6	China	3	Both	18	65-69 years	1028	Total burden related to Non-alcoholic fatty liver disease (NAFLD)	105	High fasting plasma glucose	3	Rate	2015	0.606541	1.26741	0.0606292
1	Deaths	6	China	3	Both	18	65-69 years	1028	Total burden related to Non-alcoholic fatty liver disease (NAFLD)	105	High fasting plasma glucose	1	Number	2016	358.641	751.391	36.4117
1	Deaths	6	China	3	Both	18	65-69 years	1028	Total burden related to Non-alcoholic fatty liver disease (NAFLD)	105	High fasting plasma glucose	3	Rate	2016	0.610579	1.27923	0.0619903
1	Deaths	6	China	3	Both	18	65-69 years	1028	Total burden related to Non-alcoholic fatty liver disease (NAFLD)	105	High fasting plasma glucose	1	Number	2017	364.786	753.59	35.4609
1	Deaths	6	China	3	Both	18	65-69 years	1028	Total burden related to Non-alcoholic fatty liver disease (NAFLD)	105	High fasting plasma glucose	3	Rate	2017	0.587031	1.21272	0.0570654
1	Deaths	6	China	3	Both	18	65-69 years	1028	Total burden related to Non-alcoholic fatty liver disease (NAFLD)	105	High fasting plasma glucose	1	Number	2018	381.388	811.315	39.3978
1	Deaths	6	China	3	Both	18	65-69 years	1028	Total burden related to Non-alcoholic fatty liver disease (NAFLD)	105	High fasting plasma glucose	3	Rate	2018	0.571362	1.21544	0.0590223
1	Deaths	6	China	3	Both	18	65-69 years	1028	Total burden related to Non-alcoholic fatty liver disease (NAFLD)	105	High fasting plasma glucose	1	Number	2019	390.112	869.165	38.7977
1	Deaths	6	China	3	Both	18	65-69 years	1028	Total burden related to Non-alcoholic fatty liver disease (NAFLD)	105	High fasting plasma glucose	3	Rate	2019	0.559905	1.24746	0.055684
1	Deaths	6	China	3	Both	18	65-69 years	1028	Total burden related to Non-alcoholic fatty liver disease (NAFLD)	105	High fasting plasma glucose	1	Number	2020	386.66	848.888	39.5586
1	Deaths	6	China	3	Both	18	65-69 years	1028	Total burden related to Non-alcoholic fatty liver disease (NAFLD)	105	High fasting plasma glucose	3	Rate	2020	0.51918	1.13983	0.0531166
1	Deaths	6	China	3	Both	18	65-69 years	1028	Total burden related to Non-alcoholic fatty liver disease (NAFLD)	105	High fasting plasma glucose	1	Number	2021	352.577	734.056	36.0032
1	Deaths	6	China	3	Both	18	65-69 years	1028	Total burden related to Non-alcoholic fatty liver disease (NAFLD)	105	High fasting plasma glucose	3	Rate	2021	0.459662	0.957005	0.0469382
1	Deaths	6	China	3	Both	19	70-74 years	1028	Total burden related to Non-alcoholic fatty liver disease (NAFLD)	105	High fasting plasma glucose	1	Number	1990	110.038	237.234	10.551
1	Deaths	6	China	3	Both	19	70-74 years	1028	Total burden related to Non-alcoholic fatty liver disease (NAFLD)	105	High fasting plasma glucose	3	Rate	1990	0.58476	1.2607	0.0560695
1	Deaths	6	China	3	Both	19	70-74 years	1028	Total burden related to Non-alcoholic fatty liver disease (NAFLD)	105	High fasting plasma glucose	1	Number	1991	111.936	241.154	10.4324
1	Deaths	6	China	3	Both	19	70-74 years	1028	Total burden related to Non-alcoholic fatty liver disease (NAFLD)	105	High fasting plasma glucose	3	Rate	1991	0.577273	1.24367	0.0538015
1	Deaths	6	China	3	Both	19	70-74 years	1028	Total burden related to Non-alcoholic fatty liver disease (NAFLD)	105	High fasting plasma glucose	1	Number	1992	115.856	263.409	11.0786
1	Deaths	6	China	3	Both	19	70-74 years	1028	Total burden related to Non-alcoholic fatty liver disease (NAFLD)	105	High fasting plasma glucose	3	Rate	1992	0.57938	1.31727	0.0554023
1	Deaths	6	China	3	Both	19	70-74 years	1028	Total burden related to Non-alcoholic fatty liver disease (NAFLD)	105	High fasting plasma glucose	1	Number	1993	120.29	262.17	10.7875
1	Deaths	6	China	3	Both	19	70-74 years	1028	Total burden related to Non-alcoholic fatty liver disease (NAFLD)	105	High fasting plasma glucose	3	Rate	1993	0.583238	1.27115	0.0523038
1	Deaths	6	China	3	Both	19	70-74 years	1028	Total burden related to Non-alcoholic fatty liver disease (NAFLD)	105	High fasting plasma glucose	1	Number	1994	126.795	271.343	11.2336
1	Deaths	6	China	3	Both	19	70-74 years	1028	Total burden related to Non-alcoholic fatty liver disease (NAFLD)	105	High fasting plasma glucose	3	Rate	1994	0.592797	1.26859	0.0525198
1	Deaths	6	China	3	Both	19	70-74 years	1028	Total burden related to Non-alcoholic fatty liver disease (NAFLD)	105	High fasting plasma glucose	1	Number	1995	134.791	289.354	12.2263
1	Deaths	6	China	3	Both	19	70-74 years	1028	Total burden related to Non-alcoholic fatty liver disease (NAFLD)	105	High fasting plasma glucose	3	Rate	1995	0.609171	1.3077	0.0552554
1	Deaths	6	China	3	Both	19	70-74 years	1028	Total burden related to Non-alcoholic fatty liver disease (NAFLD)	105	High fasting plasma glucose	1	Number	1996	143.123	311.96	13.1808
1	Deaths	6	China	3	Both	19	70-74 years	1028	Total burden related to Non-alcoholic fatty liver disease (NAFLD)	105	High fasting plasma glucose	3	Rate	1996	0.627475	1.36768	0.0577868
1	Deaths	6	China	3	Both	19	70-74 years	1028	Total burden related to Non-alcoholic fatty liver disease (NAFLD)	105	High fasting plasma glucose	1	Number	1997	155.922	323.494	15.1873
1	Deaths	6	China	3	Both	19	70-74 years	1028	Total burden related to Non-alcoholic fatty liver disease (NAFLD)	105	High fasting plasma glucose	3	Rate	1997	0.663174	1.3759	0.0645953
1	Deaths	6	China	3	Both	19	70-74 years	1028	Total burden related to Non-alcoholic fatty liver disease (NAFLD)	105	High fasting plasma glucose	1	Number	1998	174.469	362.255	16.2478
1	Deaths	6	China	3	Both	19	70-74 years	1028	Total burden related to Non-alcoholic fatty liver disease (NAFLD)	105	High fasting plasma glucose	3	Rate	1998	0.718774	1.49241	0.0669374
1	Deaths	6	China	3	Both	19	70-74 years	1028	Total burden related to Non-alcoholic fatty liver disease (NAFLD)	105	High fasting plasma glucose	1	Number	1999	195.793	414.827	18.3829
1	Deaths	6	China	3	Both	19	70-74 years	1028	Total burden related to Non-alcoholic fatty liver disease (NAFLD)	105	High fasting plasma glucose	3	Rate	1999	0.78203	1.65689	0.0734241
1	Deaths	6	China	3	Both	19	70-74 years	1028	Total burden related to Non-alcoholic fatty liver disease (NAFLD)	105	High fasting plasma glucose	1	Number	2000	216.211	467.743	20.1196
1	Deaths	6	China	3	Both	19	70-74 years	1028	Total burden related to Non-alcoholic fatty liver disease (NAFLD)	105	High fasting plasma glucose	3	Rate	2000	0.837741	1.81234	0.0779563
1	Deaths	6	China	3	Both	19	70-74 years	1028	Total burden related to Non-alcoholic fatty liver disease (NAFLD)	105	High fasting plasma glucose	1	Number	2001	220.757	464.249	20.0113
1	Deaths	6	China	3	Both	19	70-74 years	1028	Total burden related to Non-alcoholic fatty liver disease (NAFLD)	105	High fasting plasma glucose	3	Rate	2001	0.831087	1.74776	0.0753366
1	Deaths	6	China	3	Both	19	70-74 years	1028	Total burden related to Non-alcoholic fatty liver disease (NAFLD)	105	High fasting plasma glucose	1	Number	2002	211.791	445.163	19.6422
1	Deaths	6	China	3	Both	19	70-74 years	1028	Total burden related to Non-alcoholic fatty liver disease (NAFLD)	105	High fasting plasma glucose	3	Rate	2002	0.77518	1.62935	0.0718928
1	Deaths	6	China	3	Both	19	70-74 years	1028	Total burden related to Non-alcoholic fatty liver disease (NAFLD)	105	High fasting plasma glucose	1	Number	2003	201.136	421.614	18.7247
1	Deaths	6	China	3	Both	19	70-74 years	1028	Total burden related to Non-alcoholic fatty liver disease (NAFLD)	105	High fasting plasma glucose	3	Rate	2003	0.715842	1.50052	0.066641
1	Deaths	6	China	3	Both	19	70-74 years	1028	Total burden related to Non-alcoholic fatty liver disease (NAFLD)	105	High fasting plasma glucose	1	Number	2004	191.933	402.104	18.2797
1	Deaths	6	China	3	Both	19	70-74 years	1028	Total burden related to Non-alcoholic fatty liver disease (NAFLD)	105	High fasting plasma glucose	3	Rate	2004	0.66	1.38272	0.0628584
1	Deaths	6	China	3	Both	19	70-74 years	1028	Total burden related to Non-alcoholic fatty liver disease (NAFLD)	105	High fasting plasma glucose	1	Number	2005	188.811	398.777	18.3184
1	Deaths	6	China	3	Both	19	70-74 years	1028	Total burden related to Non-alcoholic fatty liver disease (NAFLD)	105	High fasting plasma glucose	3	Rate	2005	0.629558	1.32965	0.0610793
1	Deaths	6	China	3	Both	19	70-74 years	1028	Total burden related to Non-alcoholic fatty liver disease (NAFLD)	105	High fasting plasma glucose	1	Number	2006	190.066	390.09	18.3505
1	Deaths	6	China	3	Both	19	70-74 years	1028	Total burden related to Non-alcoholic fatty liver disease (NAFLD)	105	High fasting plasma glucose	3	Rate	2006	0.614484	1.26116	0.0593271
1	Deaths	6	China	3	Both	19	70-74 years	1028	Total burden related to Non-alcoholic fatty liver disease (NAFLD)	105	High fasting plasma glucose	1	Number	2007	199.706	417.899	18.2359
1	Deaths	6	China	3	Both	19	70-74 years	1028	Total burden related to Non-alcoholic fatty liver disease (NAFLD)	105	High fasting plasma glucose	3	Rate	2007	0.627771	1.31365	0.057324
1	Deaths	6	China	3	Both	19	70-74 years	1028	Total burden related to Non-alcoholic fatty liver disease (NAFLD)	105	High fasting plasma glucose	1	Number	2008	213.957	445.134	20.716
1	Deaths	6	China	3	Both	19	70-74 years	1028	Total burden related to Non-alcoholic fatty liver disease (NAFLD)	105	High fasting plasma glucose	3	Rate	2008	0.659467	1.37201	0.0638517
1	Deaths	6	China	3	Both	19	70-74 years	1028	Total burden related to Non-alcoholic fatty liver disease (NAFLD)	105	High fasting plasma glucose	1	Number	2009	220.74	476.039	21.2483
1	Deaths	6	China	3	Both	19	70-74 years	1028	Total burden related to Non-alcoholic fatty liver disease (NAFLD)	105	High fasting plasma glucose	3	Rate	2009	0.67333	1.45208	0.0648143
1	Deaths	6	China	3	Both	19	70-74 years	1028	Total burden related to Non-alcoholic fatty liver disease (NAFLD)	105	High fasting plasma glucose	1	Number	2010	224.758	478.009	22.3213
1	Deaths	6	China	3	Both	19	70-74 years	1028	Total burden related to Non-alcoholic fatty liver disease (NAFLD)	105	High fasting plasma glucose	3	Rate	2010	0.676322	1.43838	0.0671673
1	Deaths	6	China	3	Both	19	70-74 years	1028	Total burden related to Non-alcoholic fatty liver disease (NAFLD)	105	High fasting plasma glucose	1	Number	2011	227.692	475.213	21.159
1	Deaths	6	China	3	Both	19	70-74 years	1028	Total burden related to Non-alcoholic fatty liver disease (NAFLD)	105	High fasting plasma glucose	3	Rate	2011	0.676014	1.4109	0.0628207
1	Deaths	6	China	3	Both	19	70-74 years	1028	Total burden related to Non-alcoholic fatty liver disease (NAFLD)	105	High fasting plasma glucose	1	Number	2012	235.009	489.123	24.0859
1	Deaths	6	China	3	Both	19	70-74 years	1028	Total burden related to Non-alcoholic fatty liver disease (NAFLD)	105	High fasting plasma glucose	3	Rate	2012	0.685757	1.42726	0.0702828
1	Deaths	6	China	3	Both	19	70-74 years	1028	Total burden related to Non-alcoholic fatty liver disease (NAFLD)	105	High fasting plasma glucose	1	Number	2013	246.583	513.121	26.1892
1	Deaths	6	China	3	Both	19	70-74 years	1028	Total burden related to Non-alcoholic fatty liver disease (NAFLD)	105	High fasting plasma glucose	3	Rate	2013	0.702078	1.46098	0.0745668
1	Deaths	6	China	3	Both	19	70-74 years	1028	Total burden related to Non-alcoholic fatty liver disease (NAFLD)	105	High fasting plasma glucose	1	Number	2014	265.813	538.391	25.1652
1	Deaths	6	China	3	Both	19	70-74 years	1028	Total burden related to Non-alcoholic fatty liver disease (NAFLD)	105	High fasting plasma glucose	3	Rate	2014	0.737196	1.49315	0.0697922
1	Deaths	6	China	3	Both	19	70-74 years	1028	Total burden related to Non-alcoholic fatty liver disease (NAFLD)	105	High fasting plasma glucose	1	Number	2015	283.961	583.455	27.0663
1	Deaths	6	China	3	Both	19	70-74 years	1028	Total burden related to Non-alcoholic fatty liver disease (NAFLD)	105	High fasting plasma glucose	3	Rate	2015	0.763276	1.5683	0.0727532
1	Deaths	6	China	3	Both	19	70-74 years	1028	Total burden related to Non-alcoholic fatty liver disease (NAFLD)	105	High fasting plasma glucose	1	Number	2016	299.272	624.073	28.1133
1	Deaths	6	China	3	Both	19	70-74 years	1028	Total burden related to Non-alcoholic fatty liver disease (NAFLD)	105	High fasting plasma glucose	3	Rate	2016	0.764154	1.59349	0.0717838
1	Deaths	6	China	3	Both	19	70-74 years	1028	Total burden related to Non-alcoholic fatty liver disease (NAFLD)	105	High fasting plasma glucose	1	Number	2017	315.296	661.416	30.7358
1	Deaths	6	China	3	Both	19	70-74 years	1028	Total burden related to Non-alcoholic fatty liver disease (NAFLD)	105	High fasting plasma glucose	3	Rate	2017	0.759309	1.59285	0.074019
1	Deaths	6	China	3	Both	19	70-74 years	1028	Total burden related to Non-alcoholic fatty liver disease (NAFLD)	105	High fasting plasma glucose	1	Number	2018	328.005	701.733	31.7469
1	Deaths	6	China	3	Both	19	70-74 years	1028	Total burden related to Non-alcoholic fatty liver disease (NAFLD)	105	High fasting plasma glucose	3	Rate	2018	0.754866	1.61496	0.0730619
1	Deaths	6	China	3	Both	19	70-74 years	1028	Total burden related to Non-alcoholic fatty liver disease (NAFLD)	105	High fasting plasma glucose	1	Number	2019	352.659	746.559	31.7074
1	Deaths	6	China	3	Both	19	70-74 years	1028	Total burden related to Non-alcoholic fatty liver disease (NAFLD)	105	High fasting plasma glucose	3	Rate	2019	0.738439	1.56323	0.0663927
1	Deaths	6	China	3	Both	19	70-74 years	1028	Total burden related to Non-alcoholic fatty liver disease (NAFLD)	105	High fasting plasma glucose	1	Number	2020	363.805	797.702	33.5634
1	Deaths	6	China	3	Both	19	70-74 years	1028	Total burden related to Non-alcoholic fatty liver disease (NAFLD)	105	High fasting plasma glucose	3	Rate	2020	0.727953	1.59616	0.0671584
1	Deaths	6	China	3	Both	19	70-74 years	1028	Total burden related to Non-alcoholic fatty liver disease (NAFLD)	105	High fasting plasma glucose	1	Number	2021	346.768	724.781	33.8851
1	Deaths	6	China	3	Both	19	70-74 years	1028	Total burden related to Non-alcoholic fatty liver disease (NAFLD)	105	High fasting plasma glucose	3	Rate	2021	0.65064	1.35991	0.0635785
1	Deaths	6	China	3	Both	20	75-79 years	1028	Total burden related to Non-alcoholic fatty liver disease (NAFLD)	105	High fasting plasma glucose	1	Number	1990	82.5388	178.811	8.36194
1	Deaths	6	China	3	Both	20	75-79 years	1028	Total burden related to Non-alcoholic fatty liver disease (NAFLD)	105	High fasting plasma glucose	3	Rate	1990	0.725253	1.57118	0.0734748
1	Deaths	6	China	3	Both	20	75-79 years	1028	Total burden related to Non-alcoholic fatty liver disease (NAFLD)	105	High fasting plasma glucose	1	Number	1991	83.9846	181.669	8.2848
1	Deaths	6	China	3	Both	20	75-79 years	1028	Total burden related to Non-alcoholic fatty liver disease (NAFLD)	105	High fasting plasma glucose	3	Rate	1991	0.709733	1.53524	0.0700129
1	Deaths	6	China	3	Both	20	75-79 years	1028	Total burden related to Non-alcoholic fatty liver disease (NAFLD)	105	High fasting plasma glucose	1	Number	1992	86.3902	185.629	9.07433
1	Deaths	6	China	3	Both	20	75-79 years	1028	Total burden related to Non-alcoholic fatty liver disease (NAFLD)	105	High fasting plasma glucose	3	Rate	1992	0.7036	1.51185	0.0739054
1	Deaths	6	China	3	Both	20	75-79 years	1028	Total burden related to Non-alcoholic fatty liver disease (NAFLD)	105	High fasting plasma glucose	1	Number	1993	89.2286	186.067	8.62735
1	Deaths	6	China	3	Both	20	75-79 years	1028	Total burden related to Non-alcoholic fatty liver disease (NAFLD)	105	High fasting plasma glucose	3	Rate	1993	0.700734	1.46123	0.0677527
1	Deaths	6	China	3	Both	20	75-79 years	1028	Total burden related to Non-alcoholic fatty liver disease (NAFLD)	105	High fasting plasma glucose	1	Number	1994	94.4702	203.402	8.64273
1	Deaths	6	China	3	Both	20	75-79 years	1028	Total burden related to Non-alcoholic fatty liver disease (NAFLD)	105	High fasting plasma glucose	3	Rate	1994	0.723723	1.55824	0.0662107
1	Deaths	6	China	3	Both	20	75-79 years	1028	Total burden related to Non-alcoholic fatty liver disease (NAFLD)	105	High fasting plasma glucose	1	Number	1995	101.132	214.922	9.69002
1	Deaths	6	China	3	Both	20	75-79 years	1028	Total burden related to Non-alcoholic fatty liver disease (NAFLD)	105	High fasting plasma glucose	3	Rate	1995	0.751796	1.59769	0.072034
1	Deaths	6	China	3	Both	20	75-79 years	1028	Total burden related to Non-alcoholic fatty liver disease (NAFLD)	105	High fasting plasma glucose	1	Number	1996	109.156	233.087	10.4943
1	Deaths	6	China	3	Both	20	75-79 years	1028	Total burden related to Non-alcoholic fatty liver disease (NAFLD)	105	High fasting plasma glucose	3	Rate	1996	0.784977	1.6762	0.0754678
1	Deaths	6	China	3	Both	20	75-79 years	1028	Total burden related to Non-alcoholic fatty liver disease (NAFLD)	105	High fasting plasma glucose	1	Number	1997	121.466	254.161	11.8195
1	Deaths	6	China	3	Both	20	75-79 years	1028	Total burden related to Non-alcoholic fatty liver disease (NAFLD)	105	High fasting plasma glucose	3	Rate	1997	0.843703	1.7654	0.0820979
1	Deaths	6	China	3	Both	20	75-79 years	1028	Total burden related to Non-alcoholic fatty liver disease (NAFLD)	105	High fasting plasma glucose	1	Number	1998	141.084	296.953	13.6778
1	Deaths	6	China	3	Both	20	75-79 years	1028	Total burden related to Non-alcoholic fatty liver disease (NAFLD)	105	High fasting plasma glucose	3	Rate	1998	0.945842	1.9908	0.0916974
1	Deaths	6	China	3	Both	20	75-79 years	1028	Total burden related to Non-alcoholic fatty liver disease (NAFLD)	105	High fasting plasma glucose	1	Number	1999	160.819	337.241	16.4965
1	Deaths	6	China	3	Both	20	75-79 years	1028	Total burden related to Non-alcoholic fatty liver disease (NAFLD)	105	High fasting plasma glucose	3	Rate	1999	1.03516	2.17075	0.106184
1	Deaths	6	China	3	Both	20	75-79 years	1028	Total burden related to Non-alcoholic fatty liver disease (NAFLD)	105	High fasting plasma glucose	1	Number	2000	177.062	378.505	18.8193
1	Deaths	6	China	3	Both	20	75-79 years	1028	Total burden related to Non-alcoholic fatty liver disease (NAFLD)	105	High fasting plasma glucose	3	Rate	2000	1.09645	2.34387	0.116538
1	Deaths	6	China	3	Both	20	75-79 years	1028	Total burden related to Non-alcoholic fatty liver disease (NAFLD)	105	High fasting plasma glucose	1	Number	2001	182.505	379.508	18.6371
1	Deaths	6	China	3	Both	20	75-79 years	1028	Total burden related to Non-alcoholic fatty liver disease (NAFLD)	105	High fasting plasma glucose	3	Rate	2001	1.09062	2.26788	0.111372
1	Deaths	6	China	3	Both	20	75-79 years	1028	Total burden related to Non-alcoholic fatty liver disease (NAFLD)	105	High fasting plasma glucose	1	Number	2002	181.321	374.967	18.6145
1	Deaths	6	China	3	Both	20	75-79 years	1028	Total burden related to Non-alcoholic fatty liver disease (NAFLD)	105	High fasting plasma glucose	3	Rate	2002	1.04521	2.16148	0.107302
1	Deaths	6	China	3	Both	20	75-79 years	1028	Total burden related to Non-alcoholic fatty liver disease (NAFLD)	105	High fasting plasma glucose	1	Number	2003	178.322	379.055	18.6106
1	Deaths	6	China	3	Both	20	75-79 years	1028	Total burden related to Non-alcoholic fatty liver disease (NAFLD)	105	High fasting plasma glucose	3	Rate	2003	0.989779	2.10395	0.103298
1	Deaths	6	China	3	Both	20	75-79 years	1028	Total burden related to Non-alcoholic fatty liver disease (NAFLD)	105	High fasting plasma glucose	1	Number	2004	175.192	361.159	17.9279
1	Deaths	6	China	3	Both	20	75-79 years	1028	Total burden related to Non-alcoholic fatty liver disease (NAFLD)	105	High fasting plasma glucose	3	Rate	2004	0.937578	1.93283	0.0959454
1	Deaths	6	China	3	Both	20	75-79 years	1028	Total burden related to Non-alcoholic fatty liver disease (NAFLD)	105	High fasting plasma glucose	1	Number	2005	178.513	370.524	19.2308
1	Deaths	6	China	3	Both	20	75-79 years	1028	Total burden related to Non-alcoholic fatty liver disease (NAFLD)	105	High fasting plasma glucose	3	Rate	2005	0.920663	1.91095	0.0991812
1	Deaths	6	China	3	Both	20	75-79 years	1028	Total burden related to Non-alcoholic fatty liver disease (NAFLD)	105	High fasting plasma glucose	1	Number	2006	181.463	368.227	19.1111
1	Deaths	6	China	3	Both	20	75-79 years	1028	Total burden related to Non-alcoholic fatty liver disease (NAFLD)	105	High fasting plasma glucose	3	Rate	2006	0.900079	1.82646	0.0947935
1	Deaths	6	China	3	Both	20	75-79 years	1028	Total burden related to Non-alcoholic fatty liver disease (NAFLD)	105	High fasting plasma glucose	1	Number	2007	192.278	381.844	19.7302
1	Deaths	6	China	3	Both	20	75-79 years	1028	Total burden related to Non-alcoholic fatty liver disease (NAFLD)	105	High fasting plasma glucose	3	Rate	2007	0.914735	1.81657	0.0938634
1	Deaths	6	China	3	Both	20	75-79 years	1028	Total burden related to Non-alcoholic fatty liver disease (NAFLD)	105	High fasting plasma glucose	1	Number	2008	211.579	429.765	22.5766
1	Deaths	6	China	3	Both	20	75-79 years	1028	Total burden related to Non-alcoholic fatty liver disease (NAFLD)	105	High fasting plasma glucose	3	Rate	2008	0.965172	1.96048	0.102989
1	Deaths	6	China	3	Both	20	75-79 years	1028	Total burden related to Non-alcoholic fatty liver disease (NAFLD)	105	High fasting plasma glucose	1	Number	2009	227.018	464.047	24.056
1	Deaths	6	China	3	Both	20	75-79 years	1028	Total burden related to Non-alcoholic fatty liver disease (NAFLD)	105	High fasting plasma glucose	3	Rate	2009	0.987586	2.01873	0.10465
1	Deaths	6	China	3	Both	20	75-79 years	1028	Total burden related to Non-alcoholic fatty liver disease (NAFLD)	105	High fasting plasma glucose	1	Number	2010	236.501	492.092	25.6569
1	Deaths	6	China	3	Both	20	75-79 years	1028	Total burden related to Non-alcoholic fatty liver disease (NAFLD)	105	High fasting plasma glucose	3	Rate	2010	0.986434	2.05249	0.107014
1	Deaths	6	China	3	Both	20	75-79 years	1028	Total burden related to Non-alcoholic fatty liver disease (NAFLD)	105	High fasting plasma glucose	1	Number	2011	248.249	504.153	24.9235
1	Deaths	6	China	3	Both	20	75-79 years	1028	Total burden related to Non-alcoholic fatty liver disease (NAFLD)	105	High fasting plasma glucose	3	Rate	2011	0.995644	2.02199	0.0999598
1	Deaths	6	China	3	Both	20	75-79 years	1028	Total burden related to Non-alcoholic fatty liver disease (NAFLD)	105	High fasting plasma glucose	1	Number	2012	263.157	545.092	28.5495
1	Deaths	6	China	3	Both	20	75-79 years	1028	Total burden related to Non-alcoholic fatty liver disease (NAFLD)	105	High fasting plasma glucose	3	Rate	2012	1.02006	2.11291	0.110665
1	Deaths	6	China	3	Both	20	75-79 years	1028	Total burden related to Non-alcoholic fatty liver disease (NAFLD)	105	High fasting plasma glucose	1	Number	2013	273.647	573.12	29.0423
1	Deaths	6	China	3	Both	20	75-79 years	1028	Total burden related to Non-alcoholic fatty liver disease (NAFLD)	105	High fasting plasma glucose	3	Rate	2013	1.03458	2.16681	0.109801
1	Deaths	6	China	3	Both	20	75-79 years	1028	Total burden related to Non-alcoholic fatty liver disease (NAFLD)	105	High fasting plasma glucose	1	Number	2014	288.592	595.304	29.0192
1	Deaths	6	China	3	Both	20	75-79 years	1028	Total burden related to Non-alcoholic fatty liver disease (NAFLD)	105	High fasting plasma glucose	3	Rate	2014	1.07343	2.21427	0.107938
1	Deaths	6	China	3	Both	20	75-79 years	1028	Total burden related to Non-alcoholic fatty liver disease (NAFLD)	105	High fasting plasma glucose	1	Number	2015	301.634	608.907	30.9081
1	Deaths	6	China	3	Both	20	75-79 years	1028	Total burden related to Non-alcoholic fatty liver disease (NAFLD)	105	High fasting plasma glucose	3	Rate	2015	1.09964	2.21983	0.112679
1	Deaths	6	China	3	Both	20	75-79 years	1028	Total burden related to Non-alcoholic fatty liver disease (NAFLD)	105	High fasting plasma glucose	1	Number	2016	306.843	626.324	30.9451
1	Deaths	6	China	3	Both	20	75-79 years	1028	Total burden related to Non-alcoholic fatty liver disease (NAFLD)	105	High fasting plasma glucose	3	Rate	2016	1.09694	2.23906	0.110626
1	Deaths	6	China	3	Both	20	75-79 years	1028	Total burden related to Non-alcoholic fatty liver disease (NAFLD)	105	High fasting plasma glucose	1	Number	2017	310.939	648.96	31.2592
1	Deaths	6	China	3	Both	20	75-79 years	1028	Total burden related to Non-alcoholic fatty liver disease (NAFLD)	105	High fasting plasma glucose	3	Rate	2017	1.08648	2.2676	0.109226
1	Deaths	6	China	3	Both	20	75-79 years	1028	Total burden related to Non-alcoholic fatty liver disease (NAFLD)	105	High fasting plasma glucose	1	Number	2018	313.389	664.365	29.1239
1	Deaths	6	China	3	Both	20	75-79 years	1028	Total burden related to Non-alcoholic fatty liver disease (NAFLD)	105	High fasting plasma glucose	3	Rate	2018	1.06377	2.25512	0.0988583
1	Deaths	6	China	3	Both	20	75-79 years	1028	Total burden related to Non-alcoholic fatty liver disease (NAFLD)	105	High fasting plasma glucose	1	Number	2019	318.503	674.161	31.6762
1	Deaths	6	China	3	Both	20	75-79 years	1028	Total burden related to Non-alcoholic fatty liver disease (NAFLD)	105	High fasting plasma glucose	3	Rate	2019	1.04948	2.22139	0.104374
1	Deaths	6	China	3	Both	20	75-79 years	1028	Total burden related to Non-alcoholic fatty liver disease (NAFLD)	105	High fasting plasma glucose	1	Number	2020	316.085	676.966	32.6049
1	Deaths	6	China	3	Both	20	75-79 years	1028	Total burden related to Non-alcoholic fatty liver disease (NAFLD)	105	High fasting plasma glucose	3	Rate	2020	1.00689	2.15647	0.103863
1	Deaths	6	China	3	Both	20	75-79 years	1028	Total burden related to Non-alcoholic fatty liver disease (NAFLD)	105	High fasting plasma glucose	1	Number	2021	296.168	623.975	31.5238
1	Deaths	6	China	3	Both	20	75-79 years	1028	Total burden related to Non-alcoholic fatty liver disease (NAFLD)	105	High fasting plasma glucose	3	Rate	2021	0.894256	1.88404	0.0951836
2	DALYs (Disability-Adjusted Life Years)	1	Global	3	Both	10	25-29 years	1028	Total burden related to Non-alcoholic fatty liver disease (NAFLD)	105	High fasting plasma glucose	1	Number	1990	189.907	421.13	18.3508
2	DALYs (Disability-Adjusted Life Years)	1	Global	3	Both	10	25-29 years	1028	Total burden related to Non-alcoholic fatty liver disease (NAFLD)	105	High fasting plasma glucose	3	Rate	1990	0.0429052	0.095145	0.00414595
2	DALYs (Disability-Adjusted Life Years)	1	Global	3	Both	10	25-29 years	1028	Total burden related to Non-alcoholic fatty liver disease (NAFLD)	105	High fasting plasma glucose	1	Number	1991	200.37	442.783	18.9933
2	DALYs (Disability-Adjusted Life Years)	1	Global	3	Both	10	25-29 years	1028	Total burden related to Non-alcoholic fatty liver disease (NAFLD)	105	High fasting plasma glucose	3	Rate	1991	0.0439656	0.0971565	0.00416755
2	DALYs (Disability-Adjusted Life Years)	1	Global	3	Both	10	25-29 years	1028	Total burden related to Non-alcoholic fatty liver disease (NAFLD)	105	High fasting plasma glucose	1	Number	1992	217.023	473.305	21.096
2	DALYs (Disability-Adjusted Life Years)	1	Global	3	Both	10	25-29 years	1028	Total burden related to Non-alcoholic fatty liver disease (NAFLD)	105	High fasting plasma glucose	3	Rate	1992	0.0464798	0.101367	0.00451813
2	DALYs (Disability-Adjusted Life Years)	1	Global	3	Both	10	25-29 years	1028	Total burden related to Non-alcoholic fatty liver disease (NAFLD)	105	High fasting plasma glucose	1	Number	1993	228.675	497.062	21.84
2	DALYs (Disability-Adjusted Life Years)	1	Global	3	Both	10	25-29 years	1028	Total burden related to Non-alcoholic fatty liver disease (NAFLD)	105	High fasting plasma glucose	3	Rate	1993	0.0481646	0.104694	0.00460005
2	DALYs (Disability-Adjusted Life Years)	1	Global	3	Both	10	25-29 years	1028	Total burden related to Non-alcoholic fatty liver disease (NAFLD)	105	High fasting plasma glucose	1	Number	1994	241.11	520.494	22.8277
2	DALYs (Disability-Adjusted Life Years)	1	Global	3	Both	10	25-29 years	1028	Total burden related to Non-alcoholic fatty liver disease (NAFLD)	105	High fasting plasma glucose	3	Rate	1994	0.0501983	0.108365	0.00475265
2	DALYs (Disability-Adjusted Life Years)	1	Global	3	Both	10	25-29 years	1028	Total burden related to Non-alcoholic fatty liver disease (NAFLD)	105	High fasting plasma glucose	1	Number	1995	254.109	546.369	24.453
2	DALYs (Disability-Adjusted Life Years)	1	Global	3	Both	10	25-29 years	1028	Total burden related to Non-alcoholic fatty liver disease (NAFLD)	105	High fasting plasma glucose	3	Rate	1995	0.0524316	0.112735	0.0050455
2	DALYs (Disability-Adjusted Life Years)	1	Global	3	Both	10	25-29 years	1028	Total burden related to Non-alcoholic fatty liver disease (NAFLD)	105	High fasting plasma glucose	1	Number	1996	261.329	565.457	25.241
2	DALYs (Disability-Adjusted Life Years)	1	Global	3	Both	10	25-29 years	1028	Total burden related to Non-alcoholic fatty liver disease (NAFLD)	105	High fasting plasma glucose	3	Rate	1996	0.0534309	0.115612	0.00516074
2	DALYs (Disability-Adjusted Life Years)	1	Global	3	Both	10	25-29 years	1028	Total burden related to Non-alcoholic fatty liver disease (NAFLD)	105	High fasting plasma glucose	1	Number	1997	265.181	583.719	26.5064
2	DALYs (Disability-Adjusted Life Years)	1	Global	3	Both	10	25-29 years	1028	Total burden related to Non-alcoholic fatty liver disease (NAFLD)	105	High fasting plasma glucose	3	Rate	1997	0.0538179	0.118464	0.0053794
2	DALYs (Disability-Adjusted Life Years)	1	Global	3	Both	10	25-29 years	1028	Total burden related to Non-alcoholic fatty liver disease (NAFLD)	105	High fasting plasma glucose	1	Number	1998	269.21	602.645	26.3188
2	DALYs (Disability-Adjusted Life Years)	1	Global	3	Both	10	25-29 years	1028	Total burden related to Non-alcoholic fatty liver disease (NAFLD)	105	High fasting plasma glucose	3	Rate	1998	0.0543067	0.121569	0.0053092
2	DALYs (Disability-Adjusted Life Years)	1	Global	3	Both	10	25-29 years	1028	Total burden related to Non-alcoholic fatty liver disease (NAFLD)	105	High fasting plasma glucose	1	Number	1999	273.027	605.722	27.1302
2	DALYs (Disability-Adjusted Life Years)	1	Global	3	Both	10	25-29 years	1028	Total burden related to Non-alcoholic fatty liver disease (NAFLD)	105	High fasting plasma glucose	3	Rate	1999	0.0548498	0.121687	0.00545033
2	DALYs (Disability-Adjusted Life Years)	1	Global	3	Both	10	25-29 years	1028	Total burden related to Non-alcoholic fatty liver disease (NAFLD)	105	High fasting plasma glucose	1	Number	2000	270.445	610.789	26.7274
2	DALYs (Disability-Adjusted Life Years)	1	Global	3	Both	10	25-29 years	1028	Total burden related to Non-alcoholic fatty liver disease (NAFLD)	105	High fasting plasma glucose	3	Rate	2000	0.0542249	0.122465	0.0053589
2	DALYs (Disability-Adjusted Life Years)	1	Global	3	Both	10	25-29 years	1028	Total burden related to Non-alcoholic fatty liver disease (NAFLD)	105	High fasting plasma glucose	1	Number	2001	268.402	609.139	26.5658
2	DALYs (Disability-Adjusted Life Years)	1	Global	3	Both	10	25-29 years	1028	Total burden related to Non-alcoholic fatty liver disease (NAFLD)	105	High fasting plasma glucose	3	Rate	2001	0.0538215	0.122148	0.00532711
2	DALYs (Disability-Adjusted Life Years)	1	Global	3	Both	10	25-29 years	1028	Total burden related to Non-alcoholic fatty liver disease (NAFLD)	105	High fasting plasma glucose	1	Number	2002	256.137	585.447	24.9462
2	DALYs (Disability-Adjusted Life Years)	1	Global	3	Both	10	25-29 years	1028	Total burden related to Non-alcoholic fatty liver disease (NAFLD)	105	High fasting plasma glucose	3	Rate	2002	0.0513859	0.117451	0.00500467
2	DALYs (Disability-Adjusted Life Years)	1	Global	3	Both	10	25-29 years	1028	Total burden related to Non-alcoholic fatty liver disease (NAFLD)	105	High fasting plasma glucose	1	Number	2003	241.175	546.017	22.7491
2	DALYs (Disability-Adjusted Life Years)	1	Global	3	Both	10	25-29 years	1028	Total burden related to Non-alcoholic fatty liver disease (NAFLD)	105	High fasting plasma glucose	3	Rate	2003	0.048311	0.109375	0.00455697
2	DALYs (Disability-Adjusted Life Years)	1	Global	3	Both	10	25-29 years	1028	Total burden related to Non-alcoholic fatty liver disease (NAFLD)	105	High fasting plasma glucose	1	Number	2004	239.477	543.092	22.906
2	DALYs (Disability-Adjusted Life Years)	1	Global	3	Both	10	25-29 years	1028	Total burden related to Non-alcoholic fatty liver disease (NAFLD)	105	High fasting plasma glucose	3	Rate	2004	0.0477033	0.108183	0.00456282
2	DALYs (Disability-Adjusted Life Years)	1	Global	3	Both	10	25-29 years	1028	Total burden related to Non-alcoholic fatty liver disease (NAFLD)	105	High fasting plasma glucose	1	Number	2005	241.013	546.438	22.6924
2	DALYs (Disability-Adjusted Life Years)	1	Global	3	Both	10	25-29 years	1028	Total burden related to Non-alcoholic fatty liver disease (NAFLD)	105	High fasting plasma glucose	3	Rate	2005	0.0475267	0.107755	0.00447484
2	DALYs (Disability-Adjusted Life Years)	1	Global	3	Both	10	25-29 years	1028	Total burden related to Non-alcoholic fatty liver disease (NAFLD)	105	High fasting plasma glucose	1	Number	2006	241.417	552.749	22.3805
2	DALYs (Disability-Adjusted Life Years)	1	Global	3	Both	10	25-29 years	1028	Total burden related to Non-alcoholic fatty liver disease (NAFLD)	105	High fasting plasma glucose	3	Rate	2006	0.0469921	0.107593	0.00435638
2	DALYs (Disability-Adjusted Life Years)	1	Global	3	Both	10	25-29 years	1028	Total burden related to Non-alcoholic fatty liver disease (NAFLD)	105	High fasting plasma glucose	1	Number	2007	248.258	565.301	22.5035
2	DALYs (Disability-Adjusted Life Years)	1	Global	3	Both	10	25-29 years	1028	Total burden related to Non-alcoholic fatty liver disease (NAFLD)	105	High fasting plasma glucose	3	Rate	2007	0.0475834	0.108351	0.00431323
2	DALYs (Disability-Adjusted Life Years)	1	Global	3	Both	10	25-29 years	1028	Total burden related to Non-alcoholic fatty liver disease (NAFLD)	105	High fasting plasma glucose	1	Number	2008	263.866	595.07	24.2037
2	DALYs (Disability-Adjusted Life Years)	1	Global	3	Both	10	25-29 years	1028	Total burden related to Non-alcoholic fatty liver disease (NAFLD)	105	High fasting plasma glucose	3	Rate	2008	0.0496535	0.111979	0.00455459
2	DALYs (Disability-Adjusted Life Years)	1	Global	3	Both	10	25-29 years	1028	Total burden related to Non-alcoholic fatty liver disease (NAFLD)	105	High fasting plasma glucose	1	Number	2009	282.606	648.339	25.9441
2	DALYs (Disability-Adjusted Life Years)	1	Global	3	Both	10	25-29 years	1028	Total burden related to Non-alcoholic fatty liver disease (NAFLD)	105	High fasting plasma glucose	3	Rate	2009	0.0520917	0.119506	0.00478218
2	DALYs (Disability-Adjusted Life Years)	1	Global	3	Both	10	25-29 years	1028	Total burden related to Non-alcoholic fatty liver disease (NAFLD)	105	High fasting plasma glucose	1	Number	2010	297.492	677.075	27.3267
2	DALYs (Disability-Adjusted Life Years)	1	Global	3	Both	10	25-29 years	1028	Total burden related to Non-alcoholic fatty liver disease (NAFLD)	105	High fasting plasma glucose	3	Rate	2010	0.0536542	0.122114	0.00492851
2	DALYs (Disability-Adjusted Life Years)	1	Global	3	Both	10	25-29 years	1028	Total burden related to Non-alcoholic fatty liver disease (NAFLD)	105	High fasting plasma glucose	1	Number	2011	306.411	695.209	27.5297
2	DALYs (Disability-Adjusted Life Years)	1	Global	3	Both	10	25-29 years	1028	Total burden related to Non-alcoholic fatty liver disease (NAFLD)	105	High fasting plasma glucose	3	Rate	2011	0.0539885	0.122493	0.00485063
2	DALYs (Disability-Adjusted Life Years)	1	Global	3	Both	10	25-29 years	1028	Total burden related to Non-alcoholic fatty liver disease (NAFLD)	105	High fasting plasma glucose	1	Number	2012	320.406	717.046	29.3391
2	DALYs (Disability-Adjusted Life Years)	1	Global	3	Both	10	25-29 years	1028	Total burden related to Non-alcoholic fatty liver disease (NAFLD)	105	High fasting plasma glucose	3	Rate	2012	0.0551687	0.123464	0.00505171
2	DALYs (Disability-Adjusted Life Years)	1	Global	3	Both	10	25-29 years	1028	Total burden related to Non-alcoholic fatty liver disease (NAFLD)	105	High fasting plasma glucose	1	Number	2013	342.22	772.87	32.306
2	DALYs (Disability-Adjusted Life Years)	1	Global	3	Both	10	25-29 years	1028	Total burden related to Non-alcoholic fatty liver disease (NAFLD)	105	High fasting plasma glucose	3	Rate	2013	0.0577649	0.130456	0.00545309
2	DALYs (Disability-Adjusted Life Years)	1	Global	3	Both	10	25-29 years	1028	Total burden related to Non-alcoholic fatty liver disease (NAFLD)	105	High fasting plasma glucose	1	Number	2014	360.719	810.001	34.2411
2	DALYs (Disability-Adjusted Life Years)	1	Global	3	Both	10	25-29 years	1028	Total burden related to Non-alcoholic fatty liver disease (NAFLD)	105	High fasting plasma glucose	3	Rate	2014	0.0599928	0.134715	0.0056948
2	DALYs (Disability-Adjusted Life Years)	1	Global	3	Both	10	25-29 years	1028	Total burden related to Non-alcoholic fatty liver disease (NAFLD)	105	High fasting plasma glucose	1	Number	2015	374.003	838.398	35.3857
2	DALYs (Disability-Adjusted Life Years)	1	Global	3	Both	10	25-29 years	1028	Total burden related to Non-alcoholic fatty liver disease (NAFLD)	105	High fasting plasma glucose	3	Rate	2015	0.0616713	0.138248	0.00583494
2	DALYs (Disability-Adjusted Life Years)	1	Global	3	Both	10	25-29 years	1028	Total burden related to Non-alcoholic fatty liver disease (NAFLD)	105	High fasting plasma glucose	1	Number	2016	383.973	866.912	37.0953
2	DALYs (Disability-Adjusted Life Years)	1	Global	3	Both	10	25-29 years	1028	Total burden related to Non-alcoholic fatty liver disease (NAFLD)	105	High fasting plasma glucose	3	Rate	2016	0.0632409	0.142781	0.00610964
2	DALYs (Disability-Adjusted Life Years)	1	Global	3	Both	10	25-29 years	1028	Total burden related to Non-alcoholic fatty liver disease (NAFLD)	105	High fasting plasma glucose	1	Number	2017	392.328	873.888	37.6261
2	DALYs (Disability-Adjusted Life Years)	1	Global	3	Both	10	25-29 years	1028	Total burden related to Non-alcoholic fatty liver disease (NAFLD)	105	High fasting plasma glucose	3	Rate	2017	0.0648764	0.144508	0.00622196
2	DALYs (Disability-Adjusted Life Years)	1	Global	3	Both	10	25-29 years	1028	Total burden related to Non-alcoholic fatty liver disease (NAFLD)	105	High fasting plasma glucose	1	Number	2018	396.559	894.927	36.9447
2	DALYs (Disability-Adjusted Life Years)	1	Global	3	Both	10	25-29 years	1028	Total burden related to Non-alcoholic fatty liver disease (NAFLD)	105	High fasting plasma glucose	3	Rate	2018	0.0660383	0.149031	0.00615234
2	DALYs (Disability-Adjusted Life Years)	1	Global	3	Both	10	25-29 years	1028	Total burden related to Non-alcoholic fatty liver disease (NAFLD)	105	High fasting plasma glucose	1	Number	2019	397.226	898.614	38.2538
2	DALYs (Disability-Adjusted Life Years)	1	Global	3	Both	10	25-29 years	1028	Total burden related to Non-alcoholic fatty liver disease (NAFLD)	105	High fasting plasma glucose	3	Rate	2019	0.0666924	0.150873	0.00642262
2	DALYs (Disability-Adjusted Life Years)	1	Global	3	Both	10	25-29 years	1028	Total burden related to Non-alcoholic fatty liver disease (NAFLD)	105	High fasting plasma glucose	1	Number	2020	398.301	911.596	37.8793
2	DALYs (Disability-Adjusted Life Years)	1	Global	3	Both	10	25-29 years	1028	Total burden related to Non-alcoholic fatty liver disease (NAFLD)	105	High fasting plasma glucose	3	Rate	2020	0.0673885	0.154233	0.00640879
2	DALYs (Disability-Adjusted Life Years)	1	Global	3	Both	10	25-29 years	1028	Total burden related to Non-alcoholic fatty liver disease (NAFLD)	105	High fasting plasma glucose	1	Number	2021	407.271	929.812	40.3884
2	DALYs (Disability-Adjusted Life Years)	1	Global	3	Both	10	25-29 years	1028	Total burden related to Non-alcoholic fatty liver disease (NAFLD)	105	High fasting plasma glucose	3	Rate	2021	0.0692234	0.158039	0.00686478
2	DALYs (Disability-Adjusted Life Years)	1	Global	3	Both	11	30-34 years	1028	Total burden related to Non-alcoholic fatty liver disease (NAFLD)	105	High fasting plasma glucose	1	Number	1990	347.526	785.052	31.5214
2	DALYs (Disability-Adjusted Life Years)	1	Global	3	Both	11	30-34 years	1028	Total burden related to Non-alcoholic fatty liver disease (NAFLD)	105	High fasting plasma glucose	3	Rate	1990	0.0901676	0.203686	0.0081784
2	DALYs (Disability-Adjusted Life Years)	1	Global	3	Both	11	30-34 years	1028	Total burden related to Non-alcoholic fatty liver disease (NAFLD)	105	High fasting plasma glucose	1	Number	1991	350.417	782.906	32.0872
2	DALYs (Disability-Adjusted Life Years)	1	Global	3	Both	11	30-34 years	1028	Total burden related to Non-alcoholic fatty liver disease (NAFLD)	105	High fasting plasma glucose	3	Rate	1991	0.0897213	0.200457	0.00821567
2	DALYs (Disability-Adjusted Life Years)	1	Global	3	Both	11	30-34 years	1028	Total burden related to Non-alcoholic fatty liver disease (NAFLD)	105	High fasting plasma glucose	1	Number	1992	369.084	842.556	33.6876
2	DALYs (Disability-Adjusted Life Years)	1	Global	3	Both	11	30-34 years	1028	Total burden related to Non-alcoholic fatty liver disease (NAFLD)	105	High fasting plasma glucose	3	Rate	1992	0.0925219	0.211212	0.00844481
2	DALYs (Disability-Adjusted Life Years)	1	Global	3	Both	11	30-34 years	1028	Total burden related to Non-alcoholic fatty liver disease (NAFLD)	105	High fasting plasma glucose	1	Number	1993	393.322	892.232	38.2806
2	DALYs (Disability-Adjusted Life Years)	1	Global	3	Both	11	30-34 years	1028	Total burden related to Non-alcoholic fatty liver disease (NAFLD)	105	High fasting plasma glucose	3	Rate	1993	0.09562	0.216909	0.00930636
2	DALYs (Disability-Adjusted Life Years)	1	Global	3	Both	11	30-34 years	1028	Total burden related to Non-alcoholic fatty liver disease (NAFLD)	105	High fasting plasma glucose	1	Number	1994	428.605	969.615	40.491
2	DALYs (Disability-Adjusted Life Years)	1	Global	3	Both	11	30-34 years	1028	Total burden related to Non-alcoholic fatty liver disease (NAFLD)	105	High fasting plasma glucose	3	Rate	1994	0.100694	0.227795	0.0095127
2	DALYs (Disability-Adjusted Life Years)	1	Global	3	Both	11	30-34 years	1028	Total burden related to Non-alcoholic fatty liver disease (NAFLD)	105	High fasting plasma glucose	1	Number	1995	469.714	1043.78	45.1663
2	DALYs (Disability-Adjusted Life Years)	1	Global	3	Both	11	30-34 years	1028	Total burden related to Non-alcoholic fatty liver disease (NAFLD)	105	High fasting plasma glucose	3	Rate	1995	0.106815	0.23736	0.010271
2	DALYs (Disability-Adjusted Life Years)	1	Global	3	Both	11	30-34 years	1028	Total burden related to Non-alcoholic fatty liver disease (NAFLD)	105	High fasting plasma glucose	1	Number	1996	501.044	1124.62	49.0218
2	DALYs (Disability-Adjusted Life Years)	1	Global	3	Both	11	30-34 years	1028	Total burden related to Non-alcoholic fatty liver disease (NAFLD)	105	High fasting plasma glucose	3	Rate	1996	0.110847	0.248803	0.0108452
2	DALYs (Disability-Adjusted Life Years)	1	Global	3	Both	11	30-34 years	1028	Total burden related to Non-alcoholic fatty liver disease (NAFLD)	105	High fasting plasma glucose	1	Number	1997	527.8	1168.09	52.7631
[truncated: 1,841 more rows]
