# Supplementary material for: Divergent Trajectories of the Burden of MASLD Attributable to High Fasting Plasma Glucose in China and Globally: A GBD Study 1990–2021 and Projections to 2046
Source: Gastroenterol Res Pract. 2026 Jun 20;2026:1090542. doi: 10.1155/grp/1090542 (PMC13282686; doi:10.1155/grp/1090542)
Supplement: Supplementary file 2 — Supporting Information 2 Supporting Information Dataset S2 (sex.csv). Sex‐specific estimates of deaths and DALYs attributable to HFPG‐related MASLD in China and globally from 1990 to 2021. [file GRP-2026-1090542-s003.xlsx]

## Sheet: 1090542.f2
measure_id	measure_name	location_id	location_name	sex_id	sex_name	age_id	age_name	cause_id	cause_name	rei_id	rei_name	metric_id	metric_name	year	val	upper	lower
1	Deaths	6	China	1	Male	27	Age-standardized	1028	Total burden related to Non-alcoholic fatty liver disease (NAFLD)	105	High fasting plasma glucose	3	Rate	1990	0.0869268	0.182138	0.00865227
1	Deaths	6	China	2	Female	27	Age-standardized	1028	Total burden related to Non-alcoholic fatty liver disease (NAFLD)	105	High fasting plasma glucose	3	Rate	1990	0.0782243	0.160554	0.00813711
1	Deaths	6	China	1	Male	27	Age-standardized	1028	Total burden related to Non-alcoholic fatty liver disease (NAFLD)	105	High fasting plasma glucose	3	Rate	1991	0.0844396	0.182228	0.00861474
1	Deaths	6	China	2	Female	27	Age-standardized	1028	Total burden related to Non-alcoholic fatty liver disease (NAFLD)	105	High fasting plasma glucose	3	Rate	1991	0.0762925	0.161054	0.00738173
1	Deaths	6	China	1	Male	27	Age-standardized	1028	Total burden related to Non-alcoholic fatty liver disease (NAFLD)	105	High fasting plasma glucose	3	Rate	1992	0.0818094	0.178388	0.00828546
1	Deaths	6	China	2	Female	27	Age-standardized	1028	Total burden related to Non-alcoholic fatty liver disease (NAFLD)	105	High fasting plasma glucose	3	Rate	1992	0.075279	0.158098	0.0074461
1	Deaths	6	China	1	Male	27	Age-standardized	1028	Total burden related to Non-alcoholic fatty liver disease (NAFLD)	105	High fasting plasma glucose	3	Rate	1993	0.0811123	0.168512	0.00768839
1	Deaths	6	China	2	Female	27	Age-standardized	1028	Total burden related to Non-alcoholic fatty liver disease (NAFLD)	105	High fasting plasma glucose	3	Rate	1993	0.0746163	0.157516	0.00724885
1	Deaths	6	China	1	Male	27	Age-standardized	1028	Total burden related to Non-alcoholic fatty liver disease (NAFLD)	105	High fasting plasma glucose	3	Rate	1994	0.0815644	0.173669	0.00780708
1	Deaths	6	China	2	Female	27	Age-standardized	1028	Total burden related to Non-alcoholic fatty liver disease (NAFLD)	105	High fasting plasma glucose	3	Rate	1994	0.0758846	0.156422	0.00745463
1	Deaths	6	China	1	Male	27	Age-standardized	1028	Total burden related to Non-alcoholic fatty liver disease (NAFLD)	105	High fasting plasma glucose	3	Rate	1995	0.0825467	0.178321	0.00797025
1	Deaths	6	China	2	Female	27	Age-standardized	1028	Total burden related to Non-alcoholic fatty liver disease (NAFLD)	105	High fasting plasma glucose	3	Rate	1995	0.0767757	0.160327	0.00751718
1	Deaths	6	China	1	Male	27	Age-standardized	1028	Total burden related to Non-alcoholic fatty liver disease (NAFLD)	105	High fasting plasma glucose	3	Rate	1996	0.0859577	0.186244	0.00849858
1	Deaths	6	China	2	Female	27	Age-standardized	1028	Total burden related to Non-alcoholic fatty liver disease (NAFLD)	105	High fasting plasma glucose	3	Rate	1996	0.0787189	0.163888	0.00753056
1	Deaths	6	China	1	Male	27	Age-standardized	1028	Total burden related to Non-alcoholic fatty liver disease (NAFLD)	105	High fasting plasma glucose	3	Rate	1997	0.0929253	0.193366	0.00975243
1	Deaths	6	China	2	Female	27	Age-standardized	1028	Total burden related to Non-alcoholic fatty liver disease (NAFLD)	105	High fasting plasma glucose	3	Rate	1997	0.0828493	0.173108	0.00807797
1	Deaths	6	China	1	Male	27	Age-standardized	1028	Total burden related to Non-alcoholic fatty liver disease (NAFLD)	105	High fasting plasma glucose	3	Rate	1998	0.103069	0.219401	0.0104233
1	Deaths	6	China	2	Female	27	Age-standardized	1028	Total burden related to Non-alcoholic fatty liver disease (NAFLD)	105	High fasting plasma glucose	3	Rate	1998	0.0889888	0.184142	0.00828717
1	Deaths	6	China	1	Male	27	Age-standardized	1028	Total burden related to Non-alcoholic fatty liver disease (NAFLD)	105	High fasting plasma glucose	3	Rate	1999	0.11226	0.236941	0.0111607
1	Deaths	6	China	2	Female	27	Age-standardized	1028	Total burden related to Non-alcoholic fatty liver disease (NAFLD)	105	High fasting plasma glucose	3	Rate	1999	0.0946322	0.194614	0.00938572
1	Deaths	6	China	1	Male	27	Age-standardized	1028	Total burden related to Non-alcoholic fatty liver disease (NAFLD)	105	High fasting plasma glucose	3	Rate	2000	0.119938	0.249529	0.0116724
1	Deaths	6	China	2	Female	27	Age-standardized	1028	Total burden related to Non-alcoholic fatty liver disease (NAFLD)	105	High fasting plasma glucose	3	Rate	2000	0.0988969	0.203189	0.0101481
1	Deaths	6	China	1	Male	27	Age-standardized	1028	Total burden related to Non-alcoholic fatty liver disease (NAFLD)	105	High fasting plasma glucose	3	Rate	2001	0.120312	0.246247	0.0113767
1	Deaths	6	China	2	Female	27	Age-standardized	1028	Total burden related to Non-alcoholic fatty liver disease (NAFLD)	105	High fasting plasma glucose	3	Rate	2001	0.0973917	0.201863	0.00984468
1	Deaths	6	China	1	Male	27	Age-standardized	1028	Total burden related to Non-alcoholic fatty liver disease (NAFLD)	105	High fasting plasma glucose	3	Rate	2002	0.117445	0.245301	0.0117585
1	Deaths	6	China	2	Female	27	Age-standardized	1028	Total burden related to Non-alcoholic fatty liver disease (NAFLD)	105	High fasting plasma glucose	3	Rate	2002	0.0933812	0.186592	0.00946079
1	Deaths	6	China	1	Male	27	Age-standardized	1028	Total burden related to Non-alcoholic fatty liver disease (NAFLD)	105	High fasting plasma glucose	3	Rate	2003	0.112187	0.231551	0.0112647
1	Deaths	6	China	2	Female	27	Age-standardized	1028	Total burden related to Non-alcoholic fatty liver disease (NAFLD)	105	High fasting plasma glucose	3	Rate	2003	0.0877078	0.179327	0.00876007
1	Deaths	6	China	1	Male	27	Age-standardized	1028	Total burden related to Non-alcoholic fatty liver disease (NAFLD)	105	High fasting plasma glucose	3	Rate	2004	0.105975	0.21707	0.0106438
1	Deaths	6	China	2	Female	27	Age-standardized	1028	Total burden related to Non-alcoholic fatty liver disease (NAFLD)	105	High fasting plasma glucose	3	Rate	2004	0.0819092	0.166693	0.0082158
1	Deaths	6	China	1	Male	27	Age-standardized	1028	Total burden related to Non-alcoholic fatty liver disease (NAFLD)	105	High fasting plasma glucose	3	Rate	2005	0.103373	0.212768	0.0108374
1	Deaths	6	China	2	Female	27	Age-standardized	1028	Total burden related to Non-alcoholic fatty liver disease (NAFLD)	105	High fasting plasma glucose	3	Rate	2005	0.0795254	0.161762	0.0082588
1	Deaths	6	China	1	Male	27	Age-standardized	1028	Total burden related to Non-alcoholic fatty liver disease (NAFLD)	105	High fasting plasma glucose	3	Rate	2006	0.100633	0.206116	0.0103777
1	Deaths	6	China	2	Female	27	Age-standardized	1028	Total burden related to Non-alcoholic fatty liver disease (NAFLD)	105	High fasting plasma glucose	3	Rate	2006	0.0779677	0.155183	0.00788987
1	Deaths	6	China	1	Male	27	Age-standardized	1028	Total burden related to Non-alcoholic fatty liver disease (NAFLD)	105	High fasting plasma glucose	3	Rate	2007	0.102811	0.207112	0.0100591
1	Deaths	6	China	2	Female	27	Age-standardized	1028	Total burden related to Non-alcoholic fatty liver disease (NAFLD)	105	High fasting plasma glucose	3	Rate	2007	0.0800985	0.154159	0.00789169
1	Deaths	6	China	1	Male	27	Age-standardized	1028	Total burden related to Non-alcoholic fatty liver disease (NAFLD)	105	High fasting plasma glucose	3	Rate	2008	0.109676	0.22201	0.0116531
1	Deaths	6	China	2	Female	27	Age-standardized	1028	Total burden related to Non-alcoholic fatty liver disease (NAFLD)	105	High fasting plasma glucose	3	Rate	2008	0.0863379	0.170649	0.00852527
1	Deaths	6	China	1	Male	27	Age-standardized	1028	Total burden related to Non-alcoholic fatty liver disease (NAFLD)	105	High fasting plasma glucose	3	Rate	2009	0.116805	0.237392	0.012267
1	Deaths	6	China	2	Female	27	Age-standardized	1028	Total burden related to Non-alcoholic fatty liver disease (NAFLD)	105	High fasting plasma glucose	3	Rate	2009	0.0912497	0.179927	0.00898908
1	Deaths	6	China	1	Male	27	Age-standardized	1028	Total burden related to Non-alcoholic fatty liver disease (NAFLD)	105	High fasting plasma glucose	3	Rate	2010	0.121607	0.246701	0.0128041
1	Deaths	6	China	2	Female	27	Age-standardized	1028	Total burden related to Non-alcoholic fatty liver disease (NAFLD)	105	High fasting plasma glucose	3	Rate	2010	0.0944867	0.185825	0.00985803
1	Deaths	6	China	1	Male	27	Age-standardized	1028	Total burden related to Non-alcoholic fatty liver disease (NAFLD)	105	High fasting plasma glucose	3	Rate	2011	0.118124	0.235404	0.0116781
1	Deaths	6	China	2	Female	27	Age-standardized	1028	Total burden related to Non-alcoholic fatty liver disease (NAFLD)	105	High fasting plasma glucose	3	Rate	2011	0.0940356	0.193226	0.00924548
1	Deaths	6	China	1	Male	27	Age-standardized	1028	Total burden related to Non-alcoholic fatty liver disease (NAFLD)	105	High fasting plasma glucose	3	Rate	2012	0.118909	0.243617	0.0128586
1	Deaths	6	China	2	Female	27	Age-standardized	1028	Total burden related to Non-alcoholic fatty liver disease (NAFLD)	105	High fasting plasma glucose	3	Rate	2012	0.0959313	0.191609	0.0103723
1	Deaths	6	China	1	Male	27	Age-standardized	1028	Total burden related to Non-alcoholic fatty liver disease (NAFLD)	105	High fasting plasma glucose	3	Rate	2013	0.128963	0.267759	0.0146535
1	Deaths	6	China	2	Female	27	Age-standardized	1028	Total burden related to Non-alcoholic fatty liver disease (NAFLD)	105	High fasting plasma glucose	3	Rate	2013	0.104219	0.211304	0.0106476
1	Deaths	6	China	1	Male	27	Age-standardized	1028	Total burden related to Non-alcoholic fatty liver disease (NAFLD)	105	High fasting plasma glucose	3	Rate	2014	0.135962	0.274294	0.0146563
1	Deaths	6	China	2	Female	27	Age-standardized	1028	Total burden related to Non-alcoholic fatty liver disease (NAFLD)	105	High fasting plasma glucose	3	Rate	2014	0.112624	0.220033	0.0104017
1	Deaths	6	China	1	Male	27	Age-standardized	1028	Total burden related to Non-alcoholic fatty liver disease (NAFLD)	105	High fasting plasma glucose	3	Rate	2015	0.133297	0.269289	0.0138119
1	Deaths	6	China	2	Female	27	Age-standardized	1028	Total burden related to Non-alcoholic fatty liver disease (NAFLD)	105	High fasting plasma glucose	3	Rate	2015	0.111771	0.219436	0.0112381
1	Deaths	6	China	1	Male	27	Age-standardized	1028	Total burden related to Non-alcoholic fatty liver disease (NAFLD)	105	High fasting plasma glucose	3	Rate	2016	0.128607	0.259537	0.0135694
1	Deaths	6	China	2	Female	27	Age-standardized	1028	Total burden related to Non-alcoholic fatty liver disease (NAFLD)	105	High fasting plasma glucose	3	Rate	2016	0.110965	0.218926	0.0108258
1	Deaths	6	China	1	Male	27	Age-standardized	1028	Total burden related to Non-alcoholic fatty liver disease (NAFLD)	105	High fasting plasma glucose	3	Rate	2017	0.130332	0.268151	0.0129899
1	Deaths	6	China	2	Female	27	Age-standardized	1028	Total burden related to Non-alcoholic fatty liver disease (NAFLD)	105	High fasting plasma glucose	3	Rate	2017	0.112927	0.227903	0.0113741
1	Deaths	6	China	1	Male	27	Age-standardized	1028	Total burden related to Non-alcoholic fatty liver disease (NAFLD)	105	High fasting plasma glucose	3	Rate	2018	0.128518	0.278538	0.0127371
1	Deaths	6	China	2	Female	27	Age-standardized	1028	Total burden related to Non-alcoholic fatty liver disease (NAFLD)	105	High fasting plasma glucose	3	Rate	2018	0.11012	0.224147	0.0106537
1	Deaths	6	China	1	Male	27	Age-standardized	1028	Total burden related to Non-alcoholic fatty liver disease (NAFLD)	105	High fasting plasma glucose	3	Rate	2019	0.125625	0.258918	0.0124796
1	Deaths	6	China	2	Female	27	Age-standardized	1028	Total burden related to Non-alcoholic fatty liver disease (NAFLD)	105	High fasting plasma glucose	3	Rate	2019	0.105349	0.213539	0.0106459
1	Deaths	6	China	1	Male	27	Age-standardized	1028	Total burden related to Non-alcoholic fatty liver disease (NAFLD)	105	High fasting plasma glucose	3	Rate	2020	0.126652	0.27	0.0122357
1	Deaths	6	China	2	Female	27	Age-standardized	1028	Total burden related to Non-alcoholic fatty liver disease (NAFLD)	105	High fasting plasma glucose	3	Rate	2020	0.0971625	0.198015	0.00949969
1	Deaths	6	China	1	Male	27	Age-standardized	1028	Total burden related to Non-alcoholic fatty liver disease (NAFLD)	105	High fasting plasma glucose	3	Rate	2021	0.113048	0.243409	0.0119981
1	Deaths	6	China	2	Female	27	Age-standardized	1028	Total burden related to Non-alcoholic fatty liver disease (NAFLD)	105	High fasting plasma glucose	3	Rate	2021	0.0867445	0.180606	0.00876802
1	Deaths	6	China	1	Male	22	All ages	1028	Total burden related to Non-alcoholic fatty liver disease (NAFLD)	105	High fasting plasma glucose	1	Number	1990	318.354	690.421	31.4526
1	Deaths	6	China	2	Female	22	All ages	1028	Total burden related to Non-alcoholic fatty liver disease (NAFLD)	105	High fasting plasma glucose	1	Number	1990	312.969	637.175	32.892
1	Deaths	6	China	1	Male	22	All ages	1028	Total burden related to Non-alcoholic fatty liver disease (NAFLD)	105	High fasting plasma glucose	3	Rate	1990	0.0524611	0.113773	0.00518303
1	Deaths	6	China	2	Female	22	All ages	1028	Total burden related to Non-alcoholic fatty liver disease (NAFLD)	105	High fasting plasma glucose	3	Rate	1990	0.0549437	0.11186	0.00577439
1	Deaths	6	China	1	Male	22	All ages	1028	Total burden related to Non-alcoholic fatty liver disease (NAFLD)	105	High fasting plasma glucose	1	Number	1991	317.71	685.173	32.425
1	Deaths	6	China	2	Female	22	All ages	1028	Total burden related to Non-alcoholic fatty liver disease (NAFLD)	105	High fasting plasma glucose	1	Number	1991	313.379	663.657	30.4989
1	Deaths	6	China	1	Male	22	All ages	1028	Total burden related to Non-alcoholic fatty liver disease (NAFLD)	105	High fasting plasma glucose	3	Rate	1991	0.0515901	0.111259	0.0052652
1	Deaths	6	China	2	Female	22	All ages	1028	Total burden related to Non-alcoholic fatty liver disease (NAFLD)	105	High fasting plasma glucose	3	Rate	1991	0.0543142	0.115024	0.00528601
1	Deaths	6	China	1	Male	22	All ages	1028	Total burden related to Non-alcoholic fatty liver disease (NAFLD)	105	High fasting plasma glucose	1	Number	1992	318.149	696.261	32.5266
1	Deaths	6	China	2	Female	22	All ages	1028	Total burden related to Non-alcoholic fatty liver disease (NAFLD)	105	High fasting plasma glucose	1	Number	1992	318.274	680.13	31.7495
1	Deaths	6	China	1	Male	22	All ages	1028	Total burden related to Non-alcoholic fatty liver disease (NAFLD)	105	High fasting plasma glucose	3	Rate	1992	0.0510488	0.111719	0.00521908
1	Deaths	6	China	2	Female	22	All ages	1028	Total burden related to Non-alcoholic fatty liver disease (NAFLD)	105	High fasting plasma glucose	3	Rate	1992	0.0545911	0.116657	0.00544576
1	Deaths	6	China	1	Male	22	All ages	1028	Total burden related to Non-alcoholic fatty liver disease (NAFLD)	105	High fasting plasma glucose	1	Number	1993	324.389	671.489	31.5117
1	Deaths	6	China	2	Female	22	All ages	1028	Total burden related to Non-alcoholic fatty liver disease (NAFLD)	105	High fasting plasma glucose	1	Number	1993	323.879	681.64	31.5335
1	Deaths	6	China	1	Male	22	All ages	1028	Total burden related to Non-alcoholic fatty liver disease (NAFLD)	105	High fasting plasma glucose	3	Rate	1993	0.0515544	0.106718	0.00500808
1	Deaths	6	China	2	Female	22	All ages	1028	Total burden related to Non-alcoholic fatty liver disease (NAFLD)	105	High fasting plasma glucose	3	Rate	1993	0.0550786	0.115919	0.00536256
1	Deaths	6	China	1	Male	22	All ages	1028	Total burden related to Non-alcoholic fatty liver disease (NAFLD)	105	High fasting plasma glucose	1	Number	1994	334.606	709.079	31.8493
1	Deaths	6	China	2	Female	22	All ages	1028	Total burden related to Non-alcoholic fatty liver disease (NAFLD)	105	High fasting plasma glucose	1	Number	1994	337.868	704.705	33.3294
1	Deaths	6	China	1	Male	22	All ages	1028	Total burden related to Non-alcoholic fatty liver disease (NAFLD)	105	High fasting plasma glucose	3	Rate	1994	0.0527741	0.111836	0.00502328
1	Deaths	6	China	2	Female	22	All ages	1028	Total burden related to Non-alcoholic fatty liver disease (NAFLD)	105	High fasting plasma glucose	3	Rate	1994	0.0570459	0.118983	0.00562736
1	Deaths	6	China	1	Male	22	All ages	1028	Total burden related to Non-alcoholic fatty liver disease (NAFLD)	105	High fasting plasma glucose	1	Number	1995	349.711	758.452	33.6369
1	Deaths	6	China	2	Female	22	All ages	1028	Total burden related to Non-alcoholic fatty liver disease (NAFLD)	105	High fasting plasma glucose	1	Number	1995	352.034	735.661	34.5235
1	Deaths	6	China	1	Male	22	All ages	1028	Total burden related to Non-alcoholic fatty liver disease (NAFLD)	105	High fasting plasma glucose	3	Rate	1995	0.0548285	0.118912	0.00527368
1	Deaths	6	China	2	Female	22	All ages	1028	Total burden related to Non-alcoholic fatty liver disease (NAFLD)	105	High fasting plasma glucose	3	Rate	1995	0.0590741	0.12345	0.00579331
1	Deaths	6	China	1	Male	22	All ages	1028	Total burden related to Non-alcoholic fatty liver disease (NAFLD)	105	High fasting plasma glucose	1	Number	1996	372.877	816.1	36.7417
1	Deaths	6	China	2	Female	22	All ages	1028	Total burden related to Non-alcoholic fatty liver disease (NAFLD)	105	High fasting plasma glucose	1	Number	1996	371.004	783.308	35.8161
1	Deaths	6	China	1	Male	22	All ages	1028	Total burden related to Non-alcoholic fatty liver disease (NAFLD)	105	High fasting plasma glucose	3	Rate	1996	0.0581944	0.127368	0.00573422
1	Deaths	6	China	2	Female	22	All ages	1028	Total burden related to Non-alcoholic fatty liver disease (NAFLD)	105	High fasting plasma glucose	3	Rate	1996	0.0619261	0.130746	0.00597824
1	Deaths	6	China	1	Male	22	All ages	1028	Total burden related to Non-alcoholic fatty liver disease (NAFLD)	105	High fasting plasma glucose	1	Number	1997	411.35	858.555	43.6115
1	Deaths	6	China	2	Female	22	All ages	1028	Total burden related to Non-alcoholic fatty liver disease (NAFLD)	105	High fasting plasma glucose	1	Number	1997	400.282	834.836	39.4465
1	Deaths	6	China	1	Male	22	All ages	1028	Total burden related to Non-alcoholic fatty liver disease (NAFLD)	105	High fasting plasma glucose	3	Rate	1997	0.0639721	0.13352	0.00678236
1	Deaths	6	China	2	Female	22	All ages	1028	Total burden related to Non-alcoholic fatty liver disease (NAFLD)	105	High fasting plasma glucose	3	Rate	1997	0.0664945	0.138682	0.00655282
1	Deaths	6	China	1	Male	22	All ages	1028	Total burden related to Non-alcoholic fatty liver disease (NAFLD)	105	High fasting plasma glucose	1	Number	1998	465.174	976.756	47.4381
1	Deaths	6	China	2	Female	22	All ages	1028	Total burden related to Non-alcoholic fatty liver disease (NAFLD)	105	High fasting plasma glucose	1	Number	1998	441.01	898.838	41.3746
1	Deaths	6	China	1	Male	22	All ages	1028	Total burden related to Non-alcoholic fatty liver disease (NAFLD)	105	High fasting plasma glucose	3	Rate	1998	0.0721306	0.151457	0.00735583
1	Deaths	6	China	2	Female	22	All ages	1028	Total burden related to Non-alcoholic fatty liver disease (NAFLD)	105	High fasting plasma glucose	3	Rate	1998	0.0729301	0.148642	0.00684216
1	Deaths	6	China	1	Male	22	All ages	1028	Total burden related to Non-alcoholic fatty liver disease (NAFLD)	105	High fasting plasma glucose	1	Number	1999	521.26	1092.46	52.3589
1	Deaths	6	China	2	Female	22	All ages	1028	Total burden related to Non-alcoholic fatty liver disease (NAFLD)	105	High fasting plasma glucose	1	Number	1999	483.329	995.39	48.2051
1	Deaths	6	China	1	Male	22	All ages	1028	Total burden related to Non-alcoholic fatty liver disease (NAFLD)	105	High fasting plasma glucose	3	Rate	1999	0.0806032	0.168928	0.00809633
1	Deaths	6	China	2	Female	22	All ages	1028	Total burden related to Non-alcoholic fatty liver disease (NAFLD)	105	High fasting plasma glucose	3	Rate	1999	0.0795661	0.163862	0.00793557
1	Deaths	6	China	1	Male	22	All ages	1028	Total burden related to Non-alcoholic fatty liver disease (NAFLD)	105	High fasting plasma glucose	1	Number	2000	570.589	1205.67	55.8895
1	Deaths	6	China	2	Female	22	All ages	1028	Total burden related to Non-alcoholic fatty liver disease (NAFLD)	105	High fasting plasma glucose	1	Number	2000	519.475	1053.45	53.6076
1	Deaths	6	China	1	Male	22	All ages	1028	Total burden related to Non-alcoholic fatty liver disease (NAFLD)	105	High fasting plasma glucose	3	Rate	2000	0.0879649	0.185872	0.00861621
1	Deaths	6	China	2	Female	22	All ages	1028	Total burden related to Non-alcoholic fatty liver disease (NAFLD)	105	High fasting plasma glucose	3	Rate	2000	0.0850998	0.172576	0.00878193
1	Deaths	6	China	1	Male	22	All ages	1028	Total burden related to Non-alcoholic fatty liver disease (NAFLD)	105	High fasting plasma glucose	1	Number	2001	586.848	1197.61	55.5373
1	Deaths	6	China	2	Female	22	All ages	1028	Total burden related to Non-alcoholic fatty liver disease (NAFLD)	105	High fasting plasma glucose	1	Number	2001	526.416	1073.49	53.483
1	Deaths	6	China	1	Male	22	All ages	1028	Total burden related to Non-alcoholic fatty liver disease (NAFLD)	105	High fasting plasma glucose	3	Rate	2001	0.0901386	0.183951	0.00853042
1	Deaths	6	China	2	Female	22	All ages	1028	Total burden related to Non-alcoholic fatty liver disease (NAFLD)	105	High fasting plasma glucose	3	Rate	2001	0.0857631	0.174892	0.00871339
1	Deaths	6	China	1	Male	22	All ages	1028	Total burden related to Non-alcoholic fatty liver disease (NAFLD)	105	High fasting plasma glucose	1	Number	2002	585.681	1219.94	58.9412
1	Deaths	6	China	2	Female	22	All ages	1028	Total burden related to Non-alcoholic fatty liver disease (NAFLD)	105	High fasting plasma glucose	1	Number	2002	518.793	1043.77	52.8209
1	Deaths	6	China	1	Male	22	All ages	1028	Total burden related to Non-alcoholic fatty liver disease (NAFLD)	105	High fasting plasma glucose	3	Rate	2002	0.0895819	0.186594	0.00901527
1	Deaths	6	China	2	Female	22	All ages	1028	Total burden related to Non-alcoholic fatty liver disease (NAFLD)	105	High fasting plasma glucose	3	Rate	2002	0.0840151	0.169032	0.00855399
1	Deaths	6	China	1	Male	22	All ages	1028	Total burden related to Non-alcoholic fatty liver disease (NAFLD)	105	High fasting plasma glucose	1	Number	2003	571.664	1185.26	58.3567
1	Deaths	6	China	2	Female	22	All ages	1028	Total burden related to Non-alcoholic fatty liver disease (NAFLD)	105	High fasting plasma glucose	1	Number	2003	501.862	1030.25	50.3646
1	Deaths	6	China	1	Male	22	All ages	1028	Total burden related to Non-alcoholic fatty liver disease (NAFLD)	105	High fasting plasma glucose	3	Rate	2003	0.0870491	0.180483	0.00888616
1	Deaths	6	China	2	Female	22	All ages	1028	Total burden related to Non-alcoholic fatty liver disease (NAFLD)	105	High fasting plasma glucose	3	Rate	2003	0.0807629	0.165794	0.008105
1	Deaths	6	China	1	Male	22	All ages	1028	Total burden related to Non-alcoholic fatty liver disease (NAFLD)	105	High fasting plasma glucose	1	Number	2004	556.858	1152.63	55.8976
1	Deaths	6	China	2	Female	22	All ages	1028	Total burden related to Non-alcoholic fatty liver disease (NAFLD)	105	High fasting plasma glucose	1	Number	2004	483.311	985.266	48.776
1	Deaths	6	China	1	Male	22	All ages	1028	Total burden related to Non-alcoholic fatty liver disease (NAFLD)	105	High fasting plasma glucose	3	Rate	2004	0.0844027	0.174703	0.00847236
1	Deaths	6	China	2	Female	22	All ages	1028	Total burden related to Non-alcoholic fatty liver disease (NAFLD)	105	High fasting plasma glucose	3	Rate	2004	0.0772726	0.157526	0.00779839
1	Deaths	6	China	1	Male	22	All ages	1028	Total burden related to Non-alcoholic fatty liver disease (NAFLD)	105	High fasting plasma glucose	1	Number	2005	558.592	1149.09	58.7751
1	Deaths	6	China	2	Female	22	All ages	1028	Total burden related to Non-alcoholic fatty liver disease (NAFLD)	105	High fasting plasma glucose	1	Number	2005	482.769	985.186	50.4385
1	Deaths	6	China	1	Male	22	All ages	1028	Total burden related to Non-alcoholic fatty liver disease (NAFLD)	105	High fasting plasma glucose	3	Rate	2005	0.0842411	0.173294	0.00886385
1	Deaths	6	China	2	Female	22	All ages	1028	Total burden related to Non-alcoholic fatty liver disease (NAFLD)	105	High fasting plasma glucose	3	Rate	2005	0.0766583	0.156437	0.00800908
1	Deaths	6	China	1	Male	22	All ages	1028	Total burden related to Non-alcoholic fatty liver disease (NAFLD)	105	High fasting plasma glucose	1	Number	2006	565.435	1157.47	59.4399
1	Deaths	6	China	2	Female	22	All ages	1028	Total burden related to Non-alcoholic fatty liver disease (NAFLD)	105	High fasting plasma glucose	1	Number	2006	490.324	972.094	49.9063
1	Deaths	6	China	1	Male	22	All ages	1028	Total burden related to Non-alcoholic fatty liver disease (NAFLD)	105	High fasting plasma glucose	3	Rate	2006	0.084788	0.173565	0.00891313
1	Deaths	6	China	2	Female	22	All ages	1028	Total burden related to Non-alcoholic fatty liver disease (NAFLD)	105	High fasting plasma glucose	3	Rate	2006	0.0772838	0.153219	0.00786611
1	Deaths	6	China	1	Male	22	All ages	1028	Total burden related to Non-alcoholic fatty liver disease (NAFLD)	105	High fasting plasma glucose	1	Number	2007	597.046	1203.39	59.375
1	Deaths	6	China	2	Female	22	All ages	1028	Total burden related to Non-alcoholic fatty liver disease (NAFLD)	105	High fasting plasma glucose	1	Number	2007	521.28	1009.91	51.6596
1	Deaths	6	China	1	Male	22	All ages	1028	Total burden related to Non-alcoholic fatty liver disease (NAFLD)	105	High fasting plasma glucose	3	Rate	2007	0.0889652	0.179316	0.00884741
1	Deaths	6	China	2	Female	22	All ages	1028	Total burden related to Non-alcoholic fatty liver disease (NAFLD)	105	High fasting plasma glucose	3	Rate	2007	0.0815214	0.157936	0.00807888
1	Deaths	6	China	1	Male	22	All ages	1028	Total burden related to Non-alcoholic fatty liver disease (NAFLD)	105	High fasting plasma glucose	1	Number	2008	653.181	1305.72	70.6876
1	Deaths	6	China	2	Female	22	All ages	1028	Total burden related to Non-alcoholic fatty liver disease (NAFLD)	105	High fasting plasma glucose	1	Number	2008	578.371	1141.28	57.6494
1	Deaths	6	China	1	Male	22	All ages	1028	Total burden related to Non-alcoholic fatty liver disease (NAFLD)	105	High fasting plasma glucose	3	Rate	2008	0.0967033	0.193311	0.0104653
1	Deaths	6	China	2	Female	22	All ages	1028	Total burden related to Non-alcoholic fatty liver disease (NAFLD)	105	High fasting plasma glucose	3	Rate	2008	0.089743	0.177086	0.00894517
1	Deaths	6	China	1	Male	22	All ages	1028	Total burden related to Non-alcoholic fatty liver disease (NAFLD)	105	High fasting plasma glucose	1	Number	2009	704.097	1430.03	74.3086
1	Deaths	6	China	2	Female	22	All ages	1028	Total burden related to Non-alcoholic fatty liver disease (NAFLD)	105	High fasting plasma glucose	1	Number	2009	628.823	1252.34	62.58
1	Deaths	6	China	1	Male	22	All ages	1028	Total burden related to Non-alcoholic fatty liver disease (NAFLD)	105	High fasting plasma glucose	3	Rate	2009	0.103597	0.210407	0.0109334
1	Deaths	6	China	2	Female	22	All ages	1028	Total burden related to Non-alcoholic fatty liver disease (NAFLD)	105	High fasting plasma glucose	3	Rate	2009	0.0968442	0.19287	0.00963786
1	Deaths	6	China	1	Male	22	All ages	1028	Total burden related to Non-alcoholic fatty liver disease (NAFLD)	105	High fasting plasma glucose	1	Number	2010	746.584	1536.31	78.8556
1	Deaths	6	China	2	Female	22	All ages	1028	Total burden related to Non-alcoholic fatty liver disease (NAFLD)	105	High fasting plasma glucose	1	Number	2010	670.66	1330.37	70.8414
1	Deaths	6	China	1	Male	22	All ages	1028	Total burden related to Non-alcoholic fatty liver disease (NAFLD)	105	High fasting plasma glucose	3	Rate	2010	0.109259	0.224832	0.0115401
1	Deaths	6	China	2	Female	22	All ages	1028	Total burden related to Non-alcoholic fatty liver disease (NAFLD)	105	High fasting plasma glucose	3	Rate	2010	0.102607	0.203538	0.0108383
1	Deaths	6	China	1	Male	22	All ages	1028	Total burden related to Non-alcoholic fatty liver disease (NAFLD)	105	High fasting plasma glucose	1	Number	2011	765.198	1521.6	75.827
1	Deaths	6	China	2	Female	22	All ages	1028	Total burden related to Non-alcoholic fatty liver disease (NAFLD)	105	High fasting plasma glucose	1	Number	2011	696.256	1419.47	69.0436
1	Deaths	6	China	1	Male	22	All ages	1028	Total burden related to Non-alcoholic fatty liver disease (NAFLD)	105	High fasting plasma glucose	3	Rate	2011	0.111467	0.221652	0.0110457
1	Deaths	6	China	2	Female	22	All ages	1028	Total burden related to Non-alcoholic fatty liver disease (NAFLD)	105	High fasting plasma glucose	3	Rate	2011	0.105914	0.215929	0.0105028
1	Deaths	6	China	1	Male	22	All ages	1028	Total burden related to Non-alcoholic fatty liver disease (NAFLD)	105	High fasting plasma glucose	1	Number	2012	808.591	1663.99	88.5894
1	Deaths	6	China	2	Female	22	All ages	1028	Total burden related to Non-alcoholic fatty liver disease (NAFLD)	105	High fasting plasma glucose	1	Number	2012	740.047	1490.55	80.6777
1	Deaths	6	China	1	Male	22	All ages	1028	Total burden related to Non-alcoholic fatty liver disease (NAFLD)	105	High fasting plasma glucose	3	Rate	2012	0.117194	0.241172	0.0128398
1	Deaths	6	China	2	Female	22	All ages	1028	Total burden related to Non-alcoholic fatty liver disease (NAFLD)	105	High fasting plasma glucose	3	Rate	2012	0.111919	0.225419	0.0122011
1	Deaths	6	China	1	Male	22	All ages	1028	Total burden related to Non-alcoholic fatty liver disease (NAFLD)	105	High fasting plasma glucose	1	Number	2013	897.806	1875.73	104.071
1	Deaths	6	China	2	Female	22	All ages	1028	Total burden related to Non-alcoholic fatty liver disease (NAFLD)	105	High fasting plasma glucose	1	Number	2013	830.23	1683.48	85.2594
1	Deaths	6	China	1	Male	22	All ages	1028	Total burden related to Non-alcoholic fatty liver disease (NAFLD)	105	High fasting plasma glucose	3	Rate	2013	0.12937	0.270284	0.0149961
1	Deaths	6	China	2	Female	22	All ages	1028	Total burden related to Non-alcoholic fatty liver disease (NAFLD)	105	High fasting plasma glucose	3	Rate	2013	0.124777	0.253015	0.0128139
1	Deaths	6	China	1	Male	22	All ages	1028	Total burden related to Non-alcoholic fatty liver disease (NAFLD)	105	High fasting plasma glucose	1	Number	2014	990.263	2036.54	107.8
1	Deaths	6	China	2	Female	22	All ages	1028	Total burden related to Non-alcoholic fatty liver disease (NAFLD)	105	High fasting plasma glucose	1	Number	2014	935.048	1813.98	86.9348
1	Deaths	6	China	1	Male	22	All ages	1028	Total burden related to Non-alcoholic fatty liver disease (NAFLD)	105	High fasting plasma glucose	3	Rate	2014	0.141799	0.291619	0.0154362
1	Deaths	6	China	2	Female	22	All ages	1028	Total burden related to Non-alcoholic fatty liver disease (NAFLD)	105	High fasting plasma glucose	3	Rate	2014	0.139651	0.27092	0.0129838
1	Deaths	6	China	1	Male	22	All ages	1028	Total burden related to Non-alcoholic fatty liver disease (NAFLD)	105	High fasting plasma glucose	1	Number	2015	1032.42	2111.75	108.208
1	Deaths	6	China	2	Female	22	All ages	1028	Total burden related to Non-alcoholic fatty liver disease (NAFLD)	105	High fasting plasma glucose	1	Number	2015	973.262	1883.16	98.4978
1	Deaths	6	China	1	Male	22	All ages	1028	Total burden related to Non-alcoholic fatty liver disease (NAFLD)	105	High fasting plasma glucose	3	Rate	2015	0.146793	0.300254	0.0153853
1	Deaths	6	China	2	Female	22	All ages	1028	Total burden related to Non-alcoholic fatty liver disease (NAFLD)	105	High fasting plasma glucose	3	Rate	2015	0.144392	0.279383	0.014613
1	Deaths	6	China	1	Male	22	All ages	1028	Total burden related to Non-alcoholic fatty liver disease (NAFLD)	105	High fasting plasma glucose	1	Number	2016	1043.87	2127.25	111.612
1	Deaths	6	China	2	Female	22	All ages	1028	Total burden related to Non-alcoholic fatty liver disease (NAFLD)	105	High fasting plasma glucose	1	Number	2016	1012.56	1975.8	99.304
1	Deaths	6	China	1	Male	22	All ages	1028	Total burden related to Non-alcoholic fatty liver disease (NAFLD)	105	High fasting plasma glucose	3	Rate	2016	0.147245	0.300063	0.0157436
1	Deaths	6	China	2	Female	22	All ages	1028	Total burden related to Non-alcoholic fatty liver disease (NAFLD)	105	High fasting plasma glucose	3	Rate	2016	0.149146	0.291028	0.0146271
1	Deaths	6	China	1	Male	22	All ages	1028	Total burden related to Non-alcoholic fatty liver disease (NAFLD)	105	High fasting plasma glucose	1	Number	2017	1080.11	2211.1	108.35
1	Deaths	6	China	2	Female	22	All ages	1028	Total burden related to Non-alcoholic fatty liver disease (NAFLD)	105	High fasting plasma glucose	1	Number	2017	1070.4	2162.55	108.864
1	Deaths	6	China	1	Male	22	All ages	1028	Total burden related to Non-alcoholic fatty liver disease (NAFLD)	105	High fasting plasma glucose	3	Rate	2017	0.151162	0.309443	0.0151637
1	Deaths	6	China	2	Female	22	All ages	1028	Total burden related to Non-alcoholic fatty liver disease (NAFLD)	105	High fasting plasma glucose	3	Rate	2017	0.156577	0.316337	0.0159246
1	Deaths	6	China	1	Male	22	All ages	1028	Total burden related to Non-alcoholic fatty liver disease (NAFLD)	105	High fasting plasma glucose	1	Number	2018	1103.26	2397.67	111.218
1	Deaths	6	China	2	Female	22	All ages	1028	Total burden related to Non-alcoholic fatty liver disease (NAFLD)	105	High fasting plasma glucose	1	Number	2018	1085.54	2234.28	105.45
1	Deaths	6	China	1	Male	22	All ages	1028	Total burden related to Non-alcoholic fatty liver disease (NAFLD)	105	High fasting plasma glucose	3	Rate	2018	0.153341	0.333248	0.0154581
1	Deaths	6	China	2	Female	22	All ages	1028	Total burden related to Non-alcoholic fatty liver disease (NAFLD)	105	High fasting plasma glucose	3	Rate	2018	0.157855	0.324899	0.015334
1	Deaths	6	China	1	Male	22	All ages	1028	Total burden related to Non-alcoholic fatty liver disease (NAFLD)	105	High fasting plasma glucose	1	Number	2019	1121.13	2336.63	111.124
1	Deaths	6	China	2	Female	22	All ages	1028	Total burden related to Non-alcoholic fatty liver disease (NAFLD)	105	High fasting plasma glucose	1	Number	2019	1082.53	2206	109.89
1	Deaths	6	China	1	Male	22	All ages	1028	Total burden related to Non-alcoholic fatty liver disease (NAFLD)	105	High fasting plasma glucose	3	Rate	2019	0.154967	0.322977	0.0153599
1	Deaths	6	China	2	Female	22	All ages	1028	Total burden related to Non-alcoholic fatty liver disease (NAFLD)	105	High fasting plasma glucose	3	Rate	2019	0.156684	0.319293	0.0159053
1	Deaths	6	China	1	Male	22	All ages	1028	Total burden related to Non-alcoholic fatty liver disease (NAFLD)	105	High fasting plasma glucose	1	Number	2020	1163.96	2511.91	112.337
1	Deaths	6	China	2	Female	22	All ages	1028	Total burden related to Non-alcoholic fatty liver disease (NAFLD)	105	High fasting plasma glucose	1	Number	2020	1035.08	2108.72	101.453
1	Deaths	6	China	1	Male	22	All ages	1028	Total burden related to Non-alcoholic fatty liver disease (NAFLD)	105	High fasting plasma glucose	3	Rate	2020	0.160258	0.345848	0.015467
1	Deaths	6	China	2	Female	22	All ages	1028	Total burden related to Non-alcoholic fatty liver disease (NAFLD)	105	High fasting plasma glucose	3	Rate	2020	0.149324	0.30421	0.0146359
1	Deaths	6	China	1	Male	22	All ages	1028	Total burden related to Non-alcoholic fatty liver disease (NAFLD)	105	High fasting plasma glucose	1	Number	2021	1077.2	2291.28	115.734
1	Deaths	6	China	2	Female	22	All ages	1028	Total burden related to Non-alcoholic fatty liver disease (NAFLD)	105	High fasting plasma glucose	1	Number	2021	960.406	1997.19	97.4449
1	Deaths	6	China	1	Male	22	All ages	1028	Total burden related to Non-alcoholic fatty liver disease (NAFLD)	105	High fasting plasma glucose	3	Rate	2021	0.147945	0.314692	0.0158953
1	Deaths	6	China	2	Female	22	All ages	1028	Total burden related to Non-alcoholic fatty liver disease (NAFLD)	105	High fasting plasma glucose	3	Rate	2021	0.138259	0.287513	0.0140281
1	Deaths	1	Global	1	Male	22	All ages	1028	Total burden related to Non-alcoholic fatty liver disease (NAFLD)	105	High fasting plasma glucose	1	Number	1990	1132.76	2372.34	121.501
1	Deaths	1	Global	2	Female	22	All ages	1028	Total burden related to Non-alcoholic fatty liver disease (NAFLD)	105	High fasting plasma glucose	1	Number	1990	1185.87	2407.36	125.705
1	Deaths	1	Global	1	Male	22	All ages	1028	Total burden related to Non-alcoholic fatty liver disease (NAFLD)	105	High fasting plasma glucose	3	Rate	1990	0.0421769	0.088331	0.00452391
1	Deaths	1	Global	2	Female	22	All ages	1028	Total burden related to Non-alcoholic fatty liver disease (NAFLD)	105	High fasting plasma glucose	3	Rate	1990	0.0447858	0.0909166	0.00474738
1	Deaths	1	Global	1	Male	22	All ages	1028	Total burden related to Non-alcoholic fatty liver disease (NAFLD)	105	High fasting plasma glucose	1	Number	1991	1182.98	2412.6	129.203
1	Deaths	1	Global	2	Female	22	All ages	1028	Total burden related to Non-alcoholic fatty liver disease (NAFLD)	105	High fasting plasma glucose	1	Number	1991	1229.43	2509.23	127.563
1	Deaths	1	Global	1	Male	22	All ages	1028	Total burden related to Non-alcoholic fatty liver disease (NAFLD)	105	High fasting plasma glucose	3	Rate	1991	0.0433552	0.0884198	0.00473518
1	Deaths	1	Global	2	Female	22	All ages	1028	Total burden related to Non-alcoholic fatty liver disease (NAFLD)	105	High fasting plasma glucose	3	Rate	1991	0.0457388	0.0933512	0.00474575
1	Deaths	1	Global	1	Male	22	All ages	1028	Total burden related to Non-alcoholic fatty liver disease (NAFLD)	105	High fasting plasma glucose	1	Number	1992	1238.11	2585.1	134.762
1	Deaths	1	Global	2	Female	22	All ages	1028	Total burden related to Non-alcoholic fatty liver disease (NAFLD)	105	High fasting plasma glucose	1	Number	1992	1283.73	2625.03	132.826
1	Deaths	1	Global	1	Male	22	All ages	1028	Total burden related to Non-alcoholic fatty liver disease (NAFLD)	105	High fasting plasma glucose	3	Rate	1992	0.0446948	0.0933202	0.00486479
1	Deaths	1	Global	2	Female	22	All ages	1028	Total burden related to Non-alcoholic fatty liver disease (NAFLD)	105	High fasting plasma glucose	3	Rate	1992	0.0470736	0.0962583	0.00487065
1	Deaths	1	Global	1	Male	22	All ages	1028	Total burden related to Non-alcoholic fatty liver disease (NAFLD)	105	High fasting plasma glucose	1	Number	1993	1302.79	2583.65	138.375
1	Deaths	1	Global	2	Female	22	All ages	1028	Total burden related to Non-alcoholic fatty liver disease (NAFLD)	105	High fasting plasma glucose	1	Number	1993	1334.88	2719.09	135.372
1	Deaths	1	Global	1	Male	22	All ages	1028	Total burden related to Non-alcoholic fatty liver disease (NAFLD)	105	High fasting plasma glucose	3	Rate	1993	0.0463593	0.0919381	0.00492403
1	Deaths	1	Global	2	Female	22	All ages	1028	Total burden related to Non-alcoholic fatty liver disease (NAFLD)	105	High fasting plasma glucose	3	Rate	1993	0.0482732	0.0983304	0.00489547
1	Deaths	1	Global	1	Male	22	All ages	1028	Total burden related to Non-alcoholic fatty liver disease (NAFLD)	105	High fasting plasma glucose	1	Number	1994	1374.41	2819.5	147.352
1	Deaths	1	Global	2	Female	22	All ages	1028	Total burden related to Non-alcoholic fatty liver disease (NAFLD)	105	High fasting plasma glucose	1	Number	1994	1398.71	2786.19	143.847
1	Deaths	1	Global	1	Male	22	All ages	1028	Total burden related to Non-alcoholic fatty liver disease (NAFLD)	105	High fasting plasma glucose	3	Rate	1994	0.0482544	0.0989903	0.00517342
1	Deaths	1	Global	2	Female	22	All ages	1028	Total burden related to Non-alcoholic fatty liver disease (NAFLD)	105	High fasting plasma glucose	3	Rate	1994	0.0499146	0.0994286	0.00513337
1	Deaths	1	Global	1	Male	22	All ages	1028	Total burden related to Non-alcoholic fatty liver disease (NAFLD)	105	High fasting plasma glucose	1	Number	1995	1471.19	2997.26	156.579
1	Deaths	1	Global	2	Female	22	All ages	1028	Total burden related to Non-alcoholic fatty liver disease (NAFLD)	105	High fasting plasma glucose	1	Number	1995	1488.32	3030.89	153.705
1	Deaths	1	Global	1	Male	22	All ages	1028	Total burden related to Non-alcoholic fatty liver disease (NAFLD)	105	High fasting plasma glucose	3	Rate	1995	0.0509872	0.103876	0.00542657
1	Deaths	1	Global	2	Female	22	All ages	1028	Total burden related to Non-alcoholic fatty liver disease (NAFLD)	105	High fasting plasma glucose	3	Rate	1995	0.0524305	0.106772	0.00541475
1	Deaths	1	Global	1	Male	22	All ages	1028	Total burden related to Non-alcoholic fatty liver disease (NAFLD)	105	High fasting plasma glucose	1	Number	1996	1564.18	3180.43	167.576
1	Deaths	1	Global	2	Female	22	All ages	1028	Total burden related to Non-alcoholic fatty liver disease (NAFLD)	105	High fasting plasma glucose	1	Number	1996	1576.85	3153.96	165.495
1	Deaths	1	Global	1	Male	22	All ages	1028	Total burden related to Non-alcoholic fatty liver disease (NAFLD)	105	High fasting plasma glucose	3	Rate	1996	0.0535166	0.108815	0.00573345
1	Deaths	1	Global	2	Female	22	All ages	1028	Total burden related to Non-alcoholic fatty liver disease (NAFLD)	105	High fasting plasma glucose	3	Rate	1996	0.0548355	0.10968	0.00575514
1	Deaths	1	Global	1	Male	22	All ages	1028	Total burden related to Non-alcoholic fatty liver disease (NAFLD)	105	High fasting plasma glucose	1	Number	1997	1660.75	3377.94	177.427
1	Deaths	1	Global	2	Female	22	All ages	1028	Total burden related to Non-alcoholic fatty liver disease (NAFLD)	105	High fasting plasma glucose	1	Number	1997	1668.25	3353.47	175.777
1	Deaths	1	Global	1	Male	22	All ages	1028	Total burden related to Non-alcoholic fatty liver disease (NAFLD)	105	High fasting plasma glucose	3	Rate	1997	0.0561045	0.114116	0.00599398
1	Deaths	1	Global	2	Female	22	All ages	1028	Total burden related to Non-alcoholic fatty liver disease (NAFLD)	105	High fasting plasma glucose	3	Rate	1997	0.0572695	0.115122	0.00603428
1	Deaths	1	Global	1	Male	22	All ages	1028	Total burden related to Non-alcoholic fatty liver disease (NAFLD)	105	High fasting plasma glucose	1	Number	1998	1798.97	3614.92	191.019
1	Deaths	1	Global	2	Female	22	All ages	1028	Total burden related to Non-alcoholic fatty liver disease (NAFLD)	105	High fasting plasma glucose	1	Number	1998	1785.61	3579.87	185.369
1	Deaths	1	Global	1	Male	22	All ages	1028	Total burden related to Non-alcoholic fatty liver disease (NAFLD)	105	High fasting plasma glucose	3	Rate	1998	0.0600187	0.120604	0.00637292
1	Deaths	1	Global	2	Female	22	All ages	1028	Total burden related to Non-alcoholic fatty liver disease (NAFLD)	105	High fasting plasma glucose	3	Rate	1998	0.0605184	0.12133	0.00628256
1	Deaths	1	Global	1	Male	22	All ages	1028	Total burden related to Non-alcoholic fatty liver disease (NAFLD)	105	High fasting plasma glucose	1	Number	1999	1930.06	3891.51	204.113
1	Deaths	1	Global	2	Female	22	All ages	1028	Total burden related to Non-alcoholic fatty liver disease (NAFLD)	105	High fasting plasma glucose	1	Number	1999	1917.92	3835.93	201.256
1	Deaths	1	Global	1	Male	22	All ages	1028	Total burden related to Non-alcoholic fatty liver disease (NAFLD)	105	High fasting plasma glucose	3	Rate	1999	0.0636021	0.128238	0.00672621
1	Deaths	1	Global	2	Female	22	All ages	1028	Total burden related to Non-alcoholic fatty liver disease (NAFLD)	105	High fasting plasma glucose	3	Rate	1999	0.0641813	0.128365	0.00673483
1	Deaths	1	Global	1	Male	22	All ages	1028	Total burden related to Non-alcoholic fatty liver disease (NAFLD)	105	High fasting plasma glucose	1	Number	2000	2052.64	4132.6	214.669
1	Deaths	1	Global	2	Female	22	All ages	1028	Total burden related to Non-alcoholic fatty liver disease (NAFLD)	105	High fasting plasma glucose	1	Number	2000	2024.18	4017.76	215.616
1	Deaths	1	Global	1	Male	22	All ages	1028	Total burden related to Non-alcoholic fatty liver disease (NAFLD)	105	High fasting plasma glucose	3	Rate	2000	0.0668137	0.134517	0.00698749
1	Deaths	1	Global	2	Female	22	All ages	1028	Total burden related to Non-alcoholic fatty liver disease (NAFLD)	105	High fasting plasma glucose	3	Rate	2000	0.0668799	0.132749	0.00712407
1	Deaths	1	Global	1	Male	22	All ages	1028	Total burden related to Non-alcoholic fatty liver disease (NAFLD)	105	High fasting plasma glucose	1	Number	2001	2137.04	4339	219.594
1	Deaths	1	Global	2	Female	22	All ages	1028	Total burden related to Non-alcoholic fatty liver disease (NAFLD)	105	High fasting plasma glucose	1	Number	2001	2102.48	4169.42	222.106
1	Deaths	1	Global	1	Male	22	All ages	1028	Total burden related to Non-alcoholic fatty liver disease (NAFLD)	105	High fasting plasma glucose	3	Rate	2001	0.0687046	0.139496	0.00705981
1	Deaths	1	Global	2	Female	22	All ages	1028	Total burden related to Non-alcoholic fatty liver disease (NAFLD)	105	High fasting plasma glucose	3	Rate	2001	0.0685802	0.136001	0.00724484
1	Deaths	1	Global	1	Male	22	All ages	1028	Total burden related to Non-alcoholic fatty liver disease (NAFLD)	105	High fasting plasma glucose	1	Number	2002	2215.06	4432.81	230.1
1	Deaths	1	Global	2	Female	22	All ages	1028	Total burden related to Non-alcoholic fatty liver disease (NAFLD)	105	High fasting plasma glucose	1	Number	2002	2180.32	4312.81	227.807
1	Deaths	1	Global	1	Male	22	All ages	1028	Total burden related to Non-alcoholic fatty liver disease (NAFLD)	105	High fasting plasma glucose	3	Rate	2002	0.070328	0.140741	0.00730565
1	Deaths	1	Global	2	Female	22	All ages	1028	Total burden related to Non-alcoholic fatty liver disease (NAFLD)	105	High fasting plasma glucose	3	Rate	2002	0.0702025	0.138865	0.00733499
1	Deaths	1	Global	1	Male	22	All ages	1028	Total burden related to Non-alcoholic fatty liver disease (NAFLD)	105	High fasting plasma glucose	1	Number	2003	2277.96	4568.28	238.911
1	Deaths	1	Global	2	Female	22	All ages	1028	Total burden related to Non-alcoholic fatty liver disease (NAFLD)	105	High fasting plasma glucose	1	Number	2003	2237.87	4396.21	235.257
1	Deaths	1	Global	1	Male	22	All ages	1028	Total burden related to Non-alcoholic fatty liver disease (NAFLD)	105	High fasting plasma glucose	3	Rate	2003	0.0714214	0.14323	0.00749063
1	Deaths	1	Global	2	Female	22	All ages	1028	Total burden related to Non-alcoholic fatty liver disease (NAFLD)	105	High fasting plasma glucose	3	Rate	2003	0.0711188	0.139711	0.00747642
1	Deaths	1	Global	1	Male	22	All ages	1028	Total burden related to Non-alcoholic fatty liver disease (NAFLD)	105	High fasting plasma glucose	1	Number	2004	2329.6	4689.37	245.538
1	Deaths	1	Global	2	Female	22	All ages	1028	Total burden related to Non-alcoholic fatty liver disease (NAFLD)	105	High fasting plasma glucose	1	Number	2004	2289.49	4552.72	238.918
1	Deaths	1	Global	1	Male	22	All ages	1028	Total burden related to Non-alcoholic fatty liver disease (NAFLD)	105	High fasting plasma glucose	3	Rate	2004	0.0721245	0.145183	0.00760185
1	Deaths	1	Global	2	Female	22	All ages	1028	Total burden related to Non-alcoholic fatty liver disease (NAFLD)	105	High fasting plasma glucose	3	Rate	2004	0.0718068	0.14279	0.00749336
1	Deaths	1	Global	1	Male	22	All ages	1028	Total burden related to Non-alcoholic fatty liver disease (NAFLD)	105	High fasting plasma glucose	1	Number	2005	2410.71	4738.84	257.554
1	Deaths	1	Global	2	Female	22	All ages	1028	Total burden related to Non-alcoholic fatty liver disease (NAFLD)	105	High fasting plasma glucose	1	Number	2005	2371.52	4663.55	245.95
1	Deaths	1	Global	1	Male	22	All ages	1028	Total burden related to Non-alcoholic fatty liver disease (NAFLD)	105	High fasting plasma glucose	3	Rate	2005	0.0736931	0.144862	0.00787321
1	Deaths	1	Global	2	Female	22	All ages	1028	Total burden related to Non-alcoholic fatty liver disease (NAFLD)	105	High fasting plasma glucose	3	Rate	2005	0.0733972	0.144334	0.00761203
1	Deaths	1	Global	1	Male	22	All ages	1028	Total burden related to Non-alcoholic fatty liver disease (NAFLD)	105	High fasting plasma glucose	1	Number	2006	2493.52	4883.11	264.532
1	Deaths	1	Global	2	Female	22	All ages	1028	Total burden related to Non-alcoholic fatty liver disease (NAFLD)	105	High fasting plasma glucose	1	Number	2006	2469.66	4870.68	256.063
1	Deaths	1	Global	1	Male	22	All ages	1028	Total burden related to Non-alcoholic fatty liver disease (NAFLD)	105	High fasting plasma glucose	3	Rate	2006	0.0752457	0.147355	0.00798264
1	Deaths	1	Global	2	Female	22	All ages	1028	Total burden related to Non-alcoholic fatty liver disease (NAFLD)	105	High fasting plasma glucose	3	Rate	2006	0.0754121	0.148729	0.00781899
1	Deaths	1	Global	1	Male	22	All ages	1028	Total burden related to Non-alcoholic fatty liver disease (NAFLD)	105	High fasting plasma glucose	1	Number	2007	2617.79	5122.94	274.473
1	Deaths	1	Global	2	Female	22	All ages	1028	Total burden related to Non-alcoholic fatty liver disease (NAFLD)	105	High fasting plasma glucose	1	Number	2007	2594.21	5074.5	268.451
1	Deaths	1	Global	1	Male	22	All ages	1028	Total burden related to Non-alcoholic fatty liver disease (NAFLD)	105	High fasting plasma glucose	3	Rate	2007	0.077965	0.152576	0.00817457
1	Deaths	1	Global	2	Female	22	All ages	1028	Total burden related to Non-alcoholic fatty liver disease (NAFLD)	105	High fasting plasma glucose	3	Rate	2007	0.0781449	0.152858	0.00808651
1	Deaths	1	Global	1	Male	22	All ages	1028	Total burden related to Non-alcoholic fatty liver disease (NAFLD)	105	High fasting plasma glucose	1	Number	2008	2791.51	5451.61	301.578
1	Deaths	1	Global	2	Female	22	All ages	1028	Total burden related to Non-alcoholic fatty liver disease (NAFLD)	105	High fasting plasma glucose	1	Number	2008	2761.81	5375.43	283.533
1	Deaths	1	Global	1	Male	22	All ages	1028	Total burden related to Non-alcoholic fatty liver disease (NAFLD)	105	High fasting plasma glucose	3	Rate	2008	0.0820343	0.160207	0.00886247
1	Deaths	1	Global	2	Female	22	All ages	1028	Total burden related to Non-alcoholic fatty liver disease (NAFLD)	105	High fasting plasma glucose	3	Rate	2008	0.082058	0.159713	0.00842425
1	Deaths	1	Global	1	Male	22	All ages	1028	Total burden related to Non-alcoholic fatty liver disease (NAFLD)	105	High fasting plasma glucose	1	Number	2009	2954.28	5769.76	317.456
1	Deaths	1	Global	2	Female	22	All ages	1028	Total burden related to Non-alcoholic fatty liver disease (NAFLD)	105	High fasting plasma glucose	1	Number	2009	2919.09	5727.56	299.565
1	Deaths	1	Global	1	Male	22	All ages	1028	Total burden related to Non-alcoholic fatty liver disease (NAFLD)	105	High fasting plasma glucose	3	Rate	2009	0.0856632	0.167302	0.00920506
1	Deaths	1	Global	2	Female	22	All ages	1028	Total burden related to Non-alcoholic fatty liver disease (NAFLD)	105	High fasting plasma glucose	3	Rate	2009	0.0855447	0.167848	0.00877883
1	Deaths	1	Global	1	Male	22	All ages	1028	Total burden related to Non-alcoholic fatty liver disease (NAFLD)	105	High fasting plasma glucose	1	Number	2010	3123.11	6136.55	337.78
1	Deaths	1	Global	2	Female	22	All ages	1028	Total burden related to Non-alcoholic fatty liver disease (NAFLD)	105	High fasting plasma glucose	1	Number	2010	3067.22	5912.22	316.509
1	Deaths	1	Global	1	Male	22	All ages	1028	Total burden related to Non-alcoholic fatty liver disease (NAFLD)	105	High fasting plasma glucose	3	Rate	2010	0.0894186	0.175697	0.00967107
1	Deaths	1	Global	2	Female	22	All ages	1028	Total burden related to Non-alcoholic fatty liver disease (NAFLD)	105	High fasting plasma glucose	3	Rate	2010	0.0886975	0.170969	0.00915276
1	Deaths	1	Global	1	Male	22	All ages	1028	Total burden related to Non-alcoholic fatty liver disease (NAFLD)	105	High fasting plasma glucose	1	Number	2011	3268.73	6338.86	349.503
1	Deaths	1	Global	2	Female	22	All ages	1028	Total burden related to Non-alcoholic fatty liver disease (NAFLD)	105	High fasting plasma glucose	1	Number	2011	3209.87	6214.69	330.026
1	Deaths	1	Global	1	Male	22	All ages	1028	Total burden related to Non-alcoholic fatty liver disease (NAFLD)	105	High fasting plasma glucose	3	Rate	2011	0.0924621	0.179306	0.00988635
1	Deaths	1	Global	2	Female	22	All ages	1028	Total burden related to Non-alcoholic fatty liver disease (NAFLD)	105	High fasting plasma glucose	3	Rate	2011	0.0916417	0.177429	0.00942222
1	Deaths	1	Global	1	Male	22	All ages	1028	Total burden related to Non-alcoholic fatty liver disease (NAFLD)	105	High fasting plasma glucose	1	Number	2012	3441.01	6625.38	376.189
1	Deaths	1	Global	2	Female	22	All ages	1028	Total burden related to Non-alcoholic fatty liver disease (NAFLD)	105	High fasting plasma glucose	1	Number	2012	3381.1	6578.84	354.245
1	Deaths	1	Global	1	Male	22	All ages	1028	Total burden related to Non-alcoholic fatty liver disease (NAFLD)	105	High fasting plasma glucose	3	Rate	2012	0.0961533	0.185135	0.010512
1	Deaths	1	Global	2	Female	22	All ages	1028	Total burden related to Non-alcoholic fatty liver disease (NAFLD)	105	High fasting plasma glucose	3	Rate	2012	0.0953051	0.185442	0.0099853
1	Deaths	1	Global	1	Male	22	All ages	1028	Total burden related to Non-alcoholic fatty liver disease (NAFLD)	105	High fasting plasma glucose	1	Number	2013	3670.81	7149.18	410.566
1	Deaths	1	Global	2	Female	22	All ages	1028	Total burden related to Non-alcoholic fatty liver disease (NAFLD)	105	High fasting plasma glucose	1	Number	2013	3607.83	6941.67	372.503
1	Deaths	1	Global	1	Male	22	All ages	1028	Total burden related to Non-alcoholic fatty liver disease (NAFLD)	105	High fasting plasma glucose	3	Rate	2013	0.101317	0.197323	0.0113319
1	Deaths	1	Global	2	Female	22	All ages	1028	Total burden related to Non-alcoholic fatty liver disease (NAFLD)	105	High fasting plasma glucose	3	Rate	2013	0.100409	0.193193	0.0103671
1	Deaths	1	Global	1	Male	22	All ages	1028	Total burden related to Non-alcoholic fatty liver disease (NAFLD)	105	High fasting plasma glucose	1	Number	2014	3907.96	7580.55	431.407
1	Deaths	1	Global	2	Female	22	All ages	1028	Total burden related to Non-alcoholic fatty liver disease (NAFLD)	105	High fasting plasma glucose	1	Number	2014	3844.55	7534.93	394.577
1	Deaths	1	Global	1	Male	22	All ages	1028	Total burden related to Non-alcoholic fatty liver disease (NAFLD)	105	High fasting plasma glucose	3	Rate	2014	0.10655	0.206683	0.0117623
1	Deaths	1	Global	2	Female	22	All ages	1028	Total burden related to Non-alcoholic fatty liver disease (NAFLD)	105	High fasting plasma glucose	3	Rate	2014	0.105666	0.207094	0.0108448
1	Deaths	1	Global	1	Male	22	All ages	1028	Total burden related to Non-alcoholic fatty liver disease (NAFLD)	105	High fasting plasma glucose	1	Number	2015	4115.38	7932.54	451.387
1	Deaths	1	Global	2	Female	22	All ages	1028	Total burden related to Non-alcoholic fatty liver disease (NAFLD)	105	High fasting plasma glucose	1	Number	2015	4022.44	7812.43	421.937
1	Deaths	1	Global	1	Male	22	All ages	1028	Total burden related to Non-alcoholic fatty liver disease (NAFLD)	105	High fasting plasma glucose	3	Rate	2015	0.110844	0.213655	0.0121577
1	Deaths	1	Global	2	Female	22	All ages	1028	Total burden related to Non-alcoholic fatty liver disease (NAFLD)	105	High fasting plasma glucose	3	Rate	2015	0.109198	0.212085	0.0114544
1	Deaths	1	Global	1	Male	22	All ages	1028	Total burden related to Non-alcoholic fatty liver disease (NAFLD)	105	High fasting plasma glucose	1	Number	2016	4289.32	8344.13	472.723
1	Deaths	1	Global	2	Female	22	All ages	1028	Total burden related to Non-alcoholic fatty liver disease (NAFLD)	105	High fasting plasma glucose	1	Number	2016	4215.9	8363.51	439.929
1	Deaths	1	Global	1	Male	22	All ages	1028	Total burden related to Non-alcoholic fatty liver disease (NAFLD)	105	High fasting plasma glucose	3	Rate	2016	0.114139	0.222037	0.0125792
1	Deaths	1	Global	2	Female	22	All ages	1028	Total burden related to Non-alcoholic fatty liver disease (NAFLD)	105	High fasting plasma glucose	3	Rate	2016	0.113069	0.224306	0.0117987
1	Deaths	1	Global	1	Male	22	All ages	1028	Total burden related to Non-alcoholic fatty liver disease (NAFLD)	105	High fasting plasma glucose	1	Number	2017	4460.85	8637.3	484.356
1	Deaths	1	Global	2	Female	22	All ages	1028	Total burden related to Non-alcoholic fatty liver disease (NAFLD)	105	High fasting plasma glucose	1	Number	2017	4386.45	8715.65	456.927
1	Deaths	1	Global	1	Male	22	All ages	1028	Total burden related to Non-alcoholic fatty liver disease (NAFLD)	105	High fasting plasma glucose	3	Rate	2017	0.11731	0.22714	0.0127374
1	Deaths	1	Global	2	Female	22	All ages	1028	Total burden related to Non-alcoholic fatty liver disease (NAFLD)	105	High fasting plasma glucose	3	Rate	2017	0.116261	0.231005	0.0121107
1	Deaths	1	Global	1	Male	22	All ages	1028	Total burden related to Non-alcoholic fatty liver disease (NAFLD)	105	High fasting plasma glucose	1	Number	2018	4658.96	9076.86	503.541
1	Deaths	1	Global	2	Female	22	All ages	1028	Total burden related to Non-alcoholic fatty liver disease (NAFLD)	105	High fasting plasma glucose	1	Number	2018	4549.06	9309.69	467.446
1	Deaths	1	Global	1	Male	22	All ages	1028	Total burden related to Non-alcoholic fatty liver disease (NAFLD)	105	High fasting plasma glucose	3	Rate	2018	0.121137	0.236006	0.0130925
1	Deaths	1	Global	2	Female	22	All ages	1028	Total burden related to Non-alcoholic fatty liver disease (NAFLD)	105	High fasting plasma glucose	3	Rate	2018	0.11921	0.243965	0.0122496
1	Deaths	1	Global	1	Male	22	All ages	1028	Total burden related to Non-alcoholic fatty liver disease (NAFLD)	105	High fasting plasma glucose	1	Number	2019	4820.4	9576.63	528.773
1	Deaths	1	Global	2	Female	22	All ages	1028	Total burden related to Non-alcoholic fatty liver disease (NAFLD)	105	High fasting plasma glucose	1	Number	2019	4691.44	9521.71	494.971
1	Deaths	1	Global	1	Male	22	All ages	1028	Total burden related to Non-alcoholic fatty liver disease (NAFLD)	105	High fasting plasma glucose	3	Rate	2019	0.123989	0.246328	0.013601
1	Deaths	1	Global	2	Female	22	All ages	1028	Total burden related to Non-alcoholic fatty liver disease (NAFLD)	105	High fasting plasma glucose	3	Rate	2019	0.121617	0.246832	0.0128312
1	Deaths	1	Global	1	Male	22	All ages	1028	Total burden related to Non-alcoholic fatty liver disease (NAFLD)	105	High fasting plasma glucose	1	Number	2020	5011.61	9887.06	548.412
1	Deaths	1	Global	2	Female	22	All ages	1028	Total burden related to Non-alcoholic fatty liver disease (NAFLD)	105	High fasting plasma glucose	1	Number	2020	4814.17	9667.38	510.616
1	Deaths	1	Global	1	Male	22	All ages	1028	Total burden related to Non-alcoholic fatty liver disease (NAFLD)	105	High fasting plasma glucose	3	Rate	2020	0.127654	0.251841	0.013969
1	Deaths	1	Global	2	Female	22	All ages	1028	Total burden related to Non-alcoholic fatty liver disease (NAFLD)	105	High fasting plasma glucose	3	Rate	2020	0.123553	0.248108	0.0131047
1	Deaths	1	Global	1	Male	22	All ages	1028	Total burden related to Non-alcoholic fatty liver disease (NAFLD)	105	High fasting plasma glucose	1	Number	2021	5110.69	10106.8	565.92
1	Deaths	1	Global	2	Female	22	All ages	1028	Total burden related to Non-alcoholic fatty liver disease (NAFLD)	105	High fasting plasma glucose	1	Number	2021	4910.02	10021.8	518.56
1	Deaths	1	Global	1	Male	22	All ages	1028	Total burden related to Non-alcoholic fatty liver disease (NAFLD)	105	High fasting plasma glucose	3	Rate	2021	0.129078	0.255262	0.0142931
1	Deaths	1	Global	2	Female	22	All ages	1028	Total burden related to Non-alcoholic fatty liver disease (NAFLD)	105	High fasting plasma glucose	3	Rate	2021	0.124875	0.254881	0.0131883
1	Deaths	1	Global	1	Male	27	Age-standardized	1028	Total burden related to Non-alcoholic fatty liver disease (NAFLD)	105	High fasting plasma glucose	3	Rate	1990	0.0672008	0.138494	0.00720165
1	Deaths	1	Global	2	Female	27	Age-standardized	1028	Total burden related to Non-alcoholic fatty liver disease (NAFLD)	105	High fasting plasma glucose	3	Rate	1990	0.0568118	0.115113	0.00600703
1	Deaths	1	Global	1	Male	27	Age-standardized	1028	Total burden related to Non-alcoholic fatty liver disease (NAFLD)	105	High fasting plasma glucose	3	Rate	1991	0.0685425	0.138814	0.00745871
1	Deaths	1	Global	2	Female	27	Age-standardized	1028	Total burden related to Non-alcoholic fatty liver disease (NAFLD)	105	High fasting plasma glucose	3	Rate	1991	0.0575795	0.117813	0.00597309
1	Deaths	1	Global	1	Male	27	Age-standardized	1028	Total burden related to Non-alcoholic fatty liver disease (NAFLD)	105	High fasting plasma glucose	3	Rate	1992	0.0700489	0.144619	0.0075958
1	Deaths	1	Global	2	Female	27	Age-standardized	1028	Total burden related to Non-alcoholic fatty liver disease (NAFLD)	105	High fasting plasma glucose	3	Rate	1992	0.0587815	0.120283	0.006083
1	Deaths	1	Global	1	Male	27	Age-standardized	1028	Total burden related to Non-alcoholic fatty liver disease (NAFLD)	105	High fasting plasma glucose	3	Rate	1993	0.0720209	0.144174	0.00764182
1	Deaths	1	Global	2	Female	27	Age-standardized	1028	Total burden related to Non-alcoholic fatty liver disease (NAFLD)	105	High fasting plasma glucose	3	Rate	1993	0.0598085	0.12156	0.00607118
1	Deaths	1	Global	1	Male	27	Age-standardized	1028	Total burden related to Non-alcoholic fatty liver disease (NAFLD)	105	High fasting plasma glucose	3	Rate	1994	0.0742367	0.151059	0.00795095
1	Deaths	1	Global	2	Female	27	Age-standardized	1028	Total burden related to Non-alcoholic fatty liver disease (NAFLD)	105	High fasting plasma glucose	3	Rate	1994	0.0613126	0.122413	0.0063114
1	Deaths	1	Global	1	Male	27	Age-standardized	1028	Total burden related to Non-alcoholic fatty liver disease (NAFLD)	105	High fasting plasma glucose	3	Rate	1995	0.0776843	0.157126	0.00826443
1	Deaths	1	Global	2	Female	27	Age-standardized	1028	Total burden related to Non-alcoholic fatty liver disease (NAFLD)	105	High fasting plasma glucose	3	Rate	1995	0.0638367	0.129676	0.00660112
1	Deaths	1	Global	1	Male	27	Age-standardized	1028	Total burden related to Non-alcoholic fatty liver disease (NAFLD)	105	High fasting plasma glucose	3	Rate	1996	0.0807096	0.164502	0.00864462
1	Deaths	1	Global	2	Female	27	Age-standardized	1028	Total burden related to Non-alcoholic fatty liver disease (NAFLD)	105	High fasting plasma glucose	3	Rate	1996	0.0661386	0.132509	0.00695083
1	Deaths	1	Global	1	Male	27	Age-standardized	1028	Total burden related to Non-alcoholic fatty liver disease (NAFLD)	105	High fasting plasma glucose	3	Rate	1997	0.083672	0.168692	0.00892717
1	Deaths	1	Global	2	Female	27	Age-standardized	1028	Total burden related to Non-alcoholic fatty liver disease (NAFLD)	105	High fasting plasma glucose	3	Rate	1997	0.068383	0.137118	0.00721759
1	Deaths	1	Global	1	Male	27	Age-standardized	1028	Total burden related to Non-alcoholic fatty liver disease (NAFLD)	105	High fasting plasma glucose	3	Rate	1998	0.088516	0.177922	0.00938898
1	Deaths	1	Global	2	Female	27	Age-standardized	1028	Total burden related to Non-alcoholic fatty liver disease (NAFLD)	105	High fasting plasma glucose	3	Rate	1998	0.0715269	0.143468	0.00744594
1	Deaths	1	Global	1	Male	27	Age-standardized	1028	Total burden related to Non-alcoholic fatty liver disease (NAFLD)	105	High fasting plasma glucose	3	Rate	1999	0.0926456	0.186673	0.00979815
1	Deaths	1	Global	2	Female	27	Age-standardized	1028	Total burden related to Non-alcoholic fatty liver disease (NAFLD)	105	High fasting plasma glucose	3	Rate	1999	0.075036	0.149613	0.00787873
1	Deaths	1	Global	1	Male	27	Age-standardized	1028	Total burden related to Non-alcoholic fatty liver disease (NAFLD)	105	High fasting plasma glucose	3	Rate	2000	0.0962253	0.191469	0.0100742
1	Deaths	1	Global	2	Female	27	Age-standardized	1028	Total burden related to Non-alcoholic fatty liver disease (NAFLD)	105	High fasting plasma glucose	3	Rate	2000	0.0773378	0.15317	0.00824466
1	Deaths	1	Global	1	Male	27	Age-standardized	1028	Total burden related to Non-alcoholic fatty liver disease (NAFLD)	105	High fasting plasma glucose	3	Rate	2001	0.0977849	0.193918	0.0100699
1	Deaths	1	Global	2	Female	27	Age-standardized	1028	Total burden related to Non-alcoholic fatty liver disease (NAFLD)	105	High fasting plasma glucose	3	Rate	2001	0.0783771	0.155314	0.00831309
1	Deaths	1	Global	1	Male	27	Age-standardized	1028	Total burden related to Non-alcoholic fatty liver disease (NAFLD)	105	High fasting plasma glucose	3	Rate	2002	0.0989249	0.195584	0.0102837
1	Deaths	1	Global	2	Female	27	Age-standardized	1028	Total burden related to Non-alcoholic fatty liver disease (NAFLD)	105	High fasting plasma glucose	3	Rate	2002	0.0793278	0.156458	0.00829941
1	Deaths	1	Global	1	Male	27	Age-standardized	1028	Total burden related to Non-alcoholic fatty liver disease (NAFLD)	105	High fasting plasma glucose	3	Rate	2003	0.09928	0.195615	0.0104018
1	Deaths	1	Global	2	Female	27	Age-standardized	1028	Total burden related to Non-alcoholic fatty liver disease (NAFLD)	105	High fasting plasma glucose	3	Rate	2003	0.0794443	0.156207	0.00836694
1	Deaths	1	Global	1	Male	27	Age-standardized	1028	Total burden related to Non-alcoholic fatty liver disease (NAFLD)	105	High fasting plasma glucose	3	Rate	2004	0.0988877	0.194798	0.0104062
1	Deaths	1	Global	2	Female	27	Age-standardized	1028	Total burden related to Non-alcoholic fatty liver disease (NAFLD)	105	High fasting plasma glucose	3	Rate	2004	0.0792472	0.15771	0.00828484
1	Deaths	1	Global	1	Male	27	Age-standardized	1028	Total burden related to Non-alcoholic fatty liver disease (NAFLD)	105	High fasting plasma glucose	3	Rate	2005	0.0996414	0.193874	0.0106181
1	Deaths	1	Global	2	Female	27	Age-standardized	1028	Total burden related to Non-alcoholic fatty liver disease (NAFLD)	105	High fasting plasma glucose	3	Rate	2005	0.0800133	0.157556	0.00832941
1	Deaths	1	Global	1	Male	27	Age-standardized	1028	Total burden related to Non-alcoholic fatty liver disease (NAFLD)	105	High fasting plasma glucose	3	Rate	2006	0.10019	0.194333	0.010599
1	Deaths	1	Global	2	Female	27	Age-standardized	1028	Total burden related to Non-alcoholic fatty liver disease (NAFLD)	105	High fasting plasma glucose	3	Rate	2006	0.0811226	0.160085	0.00843147
1	Deaths	1	Global	1	Male	27	Age-standardized	1028	Total burden related to Non-alcoholic fatty liver disease (NAFLD)	105	High fasting plasma glucose	3	Rate	2007	0.102071	0.198636	0.0106713
1	Deaths	1	Global	2	Female	27	Age-standardized	1028	Total burden related to Non-alcoholic fatty liver disease (NAFLD)	105	High fasting plasma glucose	3	Rate	2007	0.0828604	0.162573	0.00860554
1	Deaths	1	Global	1	Male	27	Age-standardized	1028	Total burden related to Non-alcoholic fatty liver disease (NAFLD)	105	High fasting plasma glucose	3	Rate	2008	0.105869	0.20446	0.0113784
1	Deaths	1	Global	2	Female	27	Age-standardized	1028	Total burden related to Non-alcoholic fatty liver disease (NAFLD)	105	High fasting plasma glucose	3	Rate	2008	0.0858151	0.167327	0.00882825
1	Deaths	1	Global	1	Male	27	Age-standardized	1028	Total burden related to Non-alcoholic fatty liver disease (NAFLD)	105	High fasting plasma glucose	3	Rate	2009	0.109067	0.211829	0.011656
1	Deaths	1	Global	2	Female	27	Age-standardized	1028	Total burden related to Non-alcoholic fatty liver disease (NAFLD)	105	High fasting plasma glucose	3	Rate	2009	0.0882273	0.173272	0.00906926
1	Deaths	1	Global	1	Male	27	Age-standardized	1028	Total burden related to Non-alcoholic fatty liver disease (NAFLD)	105	High fasting plasma glucose	3	Rate	2010	0.112261	0.216235	0.0120742
1	Deaths	1	Global	2	Female	27	Age-standardized	1028	Total burden related to Non-alcoholic fatty liver disease (NAFLD)	105	High fasting plasma glucose	3	Rate	2010	0.0902146	0.174188	0.00931739
1	Deaths	1	Global	1	Male	27	Age-standardized	1028	Total burden related to Non-alcoholic fatty liver disease (NAFLD)	105	High fasting plasma glucose	3	Rate	2011	0.113912	0.217826	0.0121103
1	Deaths	1	Global	2	Female	27	Age-standardized	1028	Total burden related to Non-alcoholic fatty liver disease (NAFLD)	105	High fasting plasma glucose	3	Rate	2011	0.0917813	0.177735	0.00943604
1	Deaths	1	Global	1	Male	27	Age-standardized	1028	Total burden related to Non-alcoholic fatty liver disease (NAFLD)	105	High fasting plasma glucose	3	Rate	2012	0.116191	0.224998	0.0126116
1	Deaths	1	Global	2	Female	27	Age-standardized	1028	Total burden related to Non-alcoholic fatty liver disease (NAFLD)	105	High fasting plasma glucose	3	Rate	2012	0.0939059	0.183097	0.00983738
1	Deaths	1	Global	1	Male	27	Age-standardized	1028	Total burden related to Non-alcoholic fatty liver disease (NAFLD)	105	High fasting plasma glucose	3	Rate	2013	0.120502	0.232551	0.0133784
1	Deaths	1	Global	2	Female	27	Age-standardized	1028	Total burden related to Non-alcoholic fatty liver disease (NAFLD)	105	High fasting plasma glucose	3	Rate	2013	0.0973773	0.187699	0.0100586
1	Deaths	1	Global	1	Male	27	Age-standardized	1028	Total burden related to Non-alcoholic fatty liver disease (NAFLD)	105	High fasting plasma glucose	3	Rate	2014	0.124459	0.238564	0.013659
1	Deaths	1	Global	2	Female	27	Age-standardized	1028	Total burden related to Non-alcoholic fatty liver disease (NAFLD)	105	High fasting plasma glucose	3	Rate	2014	0.100789	0.197654	0.0103398
1	Deaths	1	Global	1	Male	27	Age-standardized	1028	Total burden related to Non-alcoholic fatty liver disease (NAFLD)	105	High fasting plasma glucose	3	Rate	2015	0.12682	0.242846	0.0138648
1	Deaths	1	Global	2	Female	27	Age-standardized	1028	Total burden related to Non-alcoholic fatty liver disease (NAFLD)	105	High fasting plasma glucose	3	Rate	2015	0.102527	0.199586	0.010755
1	Deaths	1	Global	1	Male	27	Age-standardized	1028	Total burden related to Non-alcoholic fatty liver disease (NAFLD)	105	High fasting plasma glucose	3	Rate	2016	0.128026	0.244771	0.0140246
1	Deaths	1	Global	2	Female	27	Age-standardized	1028	Total burden related to Non-alcoholic fatty liver disease (NAFLD)	105	High fasting plasma glucose	3	Rate	2016	0.104341	0.207263	0.0108824
1	Deaths	1	Global	1	Male	27	Age-standardized	1028	Total burden related to Non-alcoholic fatty liver disease (NAFLD)	105	High fasting plasma glucose	3	Rate	2017	0.129243	0.250049	0.0140093
1	Deaths	1	Global	2	Female	27	Age-standardized	1028	Total burden related to Non-alcoholic fatty liver disease (NAFLD)	105	High fasting plasma glucose	3	Rate	2017	0.105325	0.209463	0.0109735
1	Deaths	1	Global	1	Male	27	Age-standardized	1028	Total burden related to Non-alcoholic fatty liver disease (NAFLD)	105	High fasting plasma glucose	3	Rate	2018	0.130774	0.253525	0.0140972
1	Deaths	1	Global	2	Female	27	Age-standardized	1028	Total burden related to Non-alcoholic fatty liver disease (NAFLD)	105	High fasting plasma glucose	3	Rate	2018	0.106024	0.21697	0.0109016
1	Deaths	1	Global	1	Male	27	Age-standardized	1028	Total burden related to Non-alcoholic fatty liver disease (NAFLD)	105	High fasting plasma glucose	3	Rate	2019	0.131008	0.260839	0.0143227
1	Deaths	1	Global	2	Female	27	Age-standardized	1028	Total burden related to Non-alcoholic fatty liver disease (NAFLD)	105	High fasting plasma glucose	3	Rate	2019	0.106086	0.215342	0.0111943
1	Deaths	1	Global	1	Male	27	Age-standardized	1028	Total burden related to Non-alcoholic fatty liver disease (NAFLD)	105	High fasting plasma glucose	3	Rate	2020	0.132555	0.256775	0.0144514
1	Deaths	1	Global	2	Female	27	Age-standardized	1028	Total burden related to Non-alcoholic fatty liver disease (NAFLD)	105	High fasting plasma glucose	3	Rate	2020	0.105903	0.212867	0.0112531
1	Deaths	1	Global	1	Male	27	Age-standardized	1028	Total burden related to Non-alcoholic fatty liver disease (NAFLD)	105	High fasting plasma glucose	3	Rate	2021	0.132146	0.258048	0.0145714
1	Deaths	1	Global	2	Female	27	Age-standardized	1028	Total burden related to Non-alcoholic fatty liver disease (NAFLD)	105	High fasting plasma glucose	3	Rate	2021	0.10529	0.214963	0.0111297
2	DALYs (Disability-Adjusted Life Years)	6	China	1	Male	22	All ages	1028	Total burden related to Non-alcoholic fatty liver disease (NAFLD)	105	High fasting plasma glucose	1	Number	1990	8666.59	18249.3	834.646
2	DALYs (Disability-Adjusted Life Years)	6	China	2	Female	22	All ages	1028	Total burden related to Non-alcoholic fatty liver disease (NAFLD)	105	High fasting plasma glucose	1	Number	1990	7666.14	15867.7	812.422
2	DALYs (Disability-Adjusted Life Years)	6	China	1	Male	22	All ages	1028	Total burden related to Non-alcoholic fatty liver disease (NAFLD)	105	High fasting plasma glucose	3	Rate	1990	1.42815	3.00727	0.13754
2	DALYs (Disability-Adjusted Life Years)	6	China	2	Female	22	All ages	1028	Total burden related to Non-alcoholic fatty liver disease (NAFLD)	105	High fasting plasma glucose	3	Rate	1990	1.34584	2.78568	0.142626
2	DALYs (Disability-Adjusted Life Years)	6	China	1	Male	22	All ages	1028	Total burden related to Non-alcoholic fatty liver disease (NAFLD)	105	High fasting plasma glucose	1	Number	1991	8601.49	18923	875.649
2	DALYs (Disability-Adjusted Life Years)	6	China	2	Female	22	All ages	1028	Total burden related to Non-alcoholic fatty liver disease (NAFLD)	105	High fasting plasma glucose	1	Number	1991	7625.91	16276.9	751.788
2	DALYs (Disability-Adjusted Life Years)	6	China	1	Male	22	All ages	1028	Total burden related to Non-alcoholic fatty liver disease (NAFLD)	105	High fasting plasma glucose	3	Rate	1991	1.39672	3.07274	0.142189
2	DALYs (Disability-Adjusted Life Years)	6	China	2	Female	22	All ages	1028	Total burden related to Non-alcoholic fatty liver disease (NAFLD)	105	High fasting plasma glucose	3	Rate	1991	1.32171	2.82108	0.130298
2	DALYs (Disability-Adjusted Life Years)	6	China	1	Male	22	All ages	1028	Total burden related to Non-alcoholic fatty liver disease (NAFLD)	105	High fasting plasma glucose	1	Number	1992	8577.5	19008.4	868.131
2	DALYs (Disability-Adjusted Life Years)	6	China	2	Female	22	All ages	1028	Total burden related to Non-alcoholic fatty liver disease (NAFLD)	105	High fasting plasma glucose	1	Number	1992	7712.22	16611.7	771.702
2	DALYs (Disability-Adjusted Life Years)	6	China	1	Male	22	All ages	1028	Total burden related to Non-alcoholic fatty liver disease (NAFLD)	105	High fasting plasma glucose	3	Rate	1992	1.37631	3.05	0.139296
2	DALYs (Disability-Adjusted Life Years)	6	China	2	Female	22	All ages	1028	Total burden related to Non-alcoholic fatty liver disease (NAFLD)	105	High fasting plasma glucose	3	Rate	1992	1.32282	2.84928	0.132364
2	DALYs (Disability-Adjusted Life Years)	6	China	1	Male	22	All ages	1028	Total burden related to Non-alcoholic fatty liver disease (NAFLD)	105	High fasting plasma glucose	1	Number	1993	8705.89	18020.7	863.509
2	DALYs (Disability-Adjusted Life Years)	6	China	2	Female	22	All ages	1028	Total burden related to Non-alcoholic fatty liver disease (NAFLD)	105	High fasting plasma glucose	1	Number	1993	7812.14	16691.2	755.616
2	DALYs (Disability-Adjusted Life Years)	6	China	1	Male	22	All ages	1028	Total burden related to Non-alcoholic fatty liver disease (NAFLD)	105	High fasting plasma glucose	3	Rate	1993	1.38361	2.864	0.137236
2	DALYs (Disability-Adjusted Life Years)	6	China	2	Female	22	All ages	1028	Total burden related to Non-alcoholic fatty liver disease (NAFLD)	105	High fasting plasma glucose	3	Rate	1993	1.32853	2.83849	0.128499
2	DALYs (Disability-Adjusted Life Years)	6	China	1	Male	22	All ages	1028	Total burden related to Non-alcoholic fatty liver disease (NAFLD)	105	High fasting plasma glucose	1	Number	1994	8926.82	18895.3	843.919
2	DALYs (Disability-Adjusted Life Years)	6	China	2	Female	22	All ages	1028	Total burden related to Non-alcoholic fatty liver disease (NAFLD)	105	High fasting plasma glucose	1	Number	1994	8106.68	16997.9	811.628
2	DALYs (Disability-Adjusted Life Years)	6	China	1	Male	22	All ages	1028	Total burden related to Non-alcoholic fatty liver disease (NAFLD)	105	High fasting plasma glucose	3	Rate	1994	1.40794	2.98017	0.133103
2	DALYs (Disability-Adjusted Life Years)	6	China	2	Female	22	All ages	1028	Total burden related to Non-alcoholic fatty liver disease (NAFLD)	105	High fasting plasma glucose	3	Rate	1994	1.36874	2.86994	0.137036
2	DALYs (Disability-Adjusted Life Years)	6	China	1	Male	22	All ages	1028	Total burden related to Non-alcoholic fatty liver disease (NAFLD)	105	High fasting plasma glucose	1	Number	1995	9293.46	20075.7	880.317
2	DALYs (Disability-Adjusted Life Years)	6	China	2	Female	22	All ages	1028	Total burden related to Non-alcoholic fatty liver disease (NAFLD)	105	High fasting plasma glucose	1	Number	1995	8419.01	17385.3	838.629
2	DALYs (Disability-Adjusted Life Years)	6	China	1	Male	22	All ages	1028	Total burden related to Non-alcoholic fatty liver disease (NAFLD)	105	High fasting plasma glucose	3	Rate	1995	1.45705	3.14751	0.138018
2	DALYs (Disability-Adjusted Life Years)	6	China	2	Female	22	All ages	1028	Total burden related to Non-alcoholic fatty liver disease (NAFLD)	105	High fasting plasma glucose	3	Rate	1995	1.41277	2.91739	0.140728
2	DALYs (Disability-Adjusted Life Years)	6	China	1	Male	22	All ages	1028	Total burden related to Non-alcoholic fatty liver disease (NAFLD)	105	High fasting plasma glucose	1	Number	1996	9853.87	21392.9	958.096
2	DALYs (Disability-Adjusted Life Years)	6	China	2	Female	22	All ages	1028	Total burden related to Non-alcoholic fatty liver disease (NAFLD)	105	High fasting plasma glucose	1	Number	1996	8831.65	18710.5	859.287
2	DALYs (Disability-Adjusted Life Years)	6	China	1	Male	22	All ages	1028	Total burden related to Non-alcoholic fatty liver disease (NAFLD)	105	High fasting plasma glucose	3	Rate	1996	1.53788	3.33876	0.149529
2	DALYs (Disability-Adjusted Life Years)	6	China	2	Female	22	All ages	1028	Total burden related to Non-alcoholic fatty liver disease (NAFLD)	105	High fasting plasma glucose	3	Rate	1996	1.47413	3.12307	0.143428
2	DALYs (Disability-Adjusted Life Years)	6	China	1	Male	22	All ages	1028	Total burden related to Non-alcoholic fatty liver disease (NAFLD)	105	High fasting plasma glucose	1	Number	1997	10788.4	22634.5	1133.37
2	DALYs (Disability-Adjusted Life Years)	6	China	2	Female	22	All ages	1028	Total burden related to Non-alcoholic fatty liver disease (NAFLD)	105	High fasting plasma glucose	1	Number	1997	9453.46	20049.5	942.038
2	DALYs (Disability-Adjusted Life Years)	6	China	1	Male	22	All ages	1028	Total burden related to Non-alcoholic fatty liver disease (NAFLD)	105	High fasting plasma glucose	3	Rate	1997	1.67779	3.52007	0.176259
2	DALYs (Disability-Adjusted Life Years)	6	China	2	Female	22	All ages	1028	Total burden related to Non-alcoholic fatty liver disease (NAFLD)	105	High fasting plasma glucose	3	Rate	1997	1.5704	3.3306	0.156491
2	DALYs (Disability-Adjusted Life Years)	6	China	1	Male	22	All ages	1028	Total burden related to Non-alcoholic fatty liver disease (NAFLD)	105	High fasting plasma glucose	1	Number	1998	12042.9	25493.6	1219.71
2	DALYs (Disability-Adjusted Life Years)	6	China	2	Female	22	All ages	1028	Total burden related to Non-alcoholic fatty liver disease (NAFLD)	105	High fasting plasma glucose	1	Number	1998	10332.3	21185.5	976.931
2	DALYs (Disability-Adjusted Life Years)	6	China	1	Male	22	All ages	1028	Total burden related to Non-alcoholic fatty liver disease (NAFLD)	105	High fasting plasma glucose	3	Rate	1998	1.86739	3.95308	0.18913
2	DALYs (Disability-Adjusted Life Years)	6	China	2	Female	22	All ages	1028	Total burden related to Non-alcoholic fatty liver disease (NAFLD)	105	High fasting plasma glucose	3	Rate	1998	1.70867	3.50346	0.161556
2	DALYs (Disability-Adjusted Life Years)	6	China	1	Male	22	All ages	1028	Total burden related to Non-alcoholic fatty liver disease (NAFLD)	105	High fasting plasma glucose	1	Number	1999	13393	28225.6	1382.88
2	DALYs (Disability-Adjusted Life Years)	6	China	2	Female	22	All ages	1028	Total burden related to Non-alcoholic fatty liver disease (NAFLD)	105	High fasting plasma glucose	1	Number	1999	11263.8	23240.5	1147.92
2	DALYs (Disability-Adjusted Life Years)	6	China	1	Male	22	All ages	1028	Total burden related to Non-alcoholic fatty liver disease (NAFLD)	105	High fasting plasma glucose	3	Rate	1999	2.07099	4.36457	0.213837
2	DALYs (Disability-Adjusted Life Years)	6	China	2	Female	22	All ages	1028	Total burden related to Non-alcoholic fatty liver disease (NAFLD)	105	High fasting plasma glucose	3	Rate	1999	1.85426	3.82587	0.188971
2	DALYs (Disability-Adjusted Life Years)	6	China	1	Male	22	All ages	1028	Total burden related to Non-alcoholic fatty liver disease (NAFLD)	105	High fasting plasma glucose	1	Number	2000	14549.7	30409.2	1464.56
2	DALYs (Disability-Adjusted Life Years)	6	China	2	Female	22	All ages	1028	Total burden related to Non-alcoholic fatty liver disease (NAFLD)	105	High fasting plasma glucose	1	Number	2000	12020.2	24404.5	1248.31
2	DALYs (Disability-Adjusted Life Years)	6	China	1	Male	22	All ages	1028	Total burden related to Non-alcoholic fatty liver disease (NAFLD)	105	High fasting plasma glucose	3	Rate	2000	2.24305	4.68803	0.225784
2	DALYs (Disability-Adjusted Life Years)	6	China	2	Female	22	All ages	1028	Total burden related to Non-alcoholic fatty liver disease (NAFLD)	105	High fasting plasma glucose	3	Rate	2000	1.96914	3.99791	0.204496
2	DALYs (Disability-Adjusted Life Years)	6	China	1	Male	22	All ages	1028	Total burden related to Non-alcoholic fatty liver disease (NAFLD)	105	High fasting plasma glucose	1	Number	2001	14905	31164.3	1438.39
2	DALYs (Disability-Adjusted Life Years)	6	China	2	Female	22	All ages	1028	Total burden related to Non-alcoholic fatty liver disease (NAFLD)	105	High fasting plasma glucose	1	Number	2001	12135.8	25027.9	1241.63
2	DALYs (Disability-Adjusted Life Years)	6	China	1	Male	22	All ages	1028	Total burden related to Non-alcoholic fatty liver disease (NAFLD)	105	High fasting plasma glucose	3	Rate	2001	2.28939	4.78677	0.220934
2	DALYs (Disability-Adjusted Life Years)	6	China	2	Female	22	All ages	1028	Total burden related to Non-alcoholic fatty liver disease (NAFLD)	105	High fasting plasma glucose	3	Rate	2001	1.97714	4.07751	0.202285
2	DALYs (Disability-Adjusted Life Years)	6	China	1	Male	22	All ages	1028	Total burden related to Non-alcoholic fatty liver disease (NAFLD)	105	High fasting plasma glucose	1	Number	2002	14811.8	30892.8	1489.69
2	DALYs (Disability-Adjusted Life Years)	6	China	2	Female	22	All ages	1028	Total burden related to Non-alcoholic fatty liver disease (NAFLD)	105	High fasting plasma glucose	1	Number	2002	11938.9	24380.6	1213.13
2	DALYs (Disability-Adjusted Life Years)	6	China	1	Male	22	All ages	1028	Total burden related to Non-alcoholic fatty liver disease (NAFLD)	105	High fasting plasma glucose	3	Rate	2002	2.26552	4.72516	0.227854
2	DALYs (Disability-Adjusted Life Years)	6	China	2	Female	22	All ages	1028	Total burden related to Non-alcoholic fatty liver disease (NAFLD)	105	High fasting plasma glucose	3	Rate	2002	1.93343	3.94828	0.196459
2	DALYs (Disability-Adjusted Life Years)	6	China	1	Male	22	All ages	1028	Total burden related to Non-alcoholic fatty liver disease (NAFLD)	105	High fasting plasma glucose	1	Number	2003	14372.1	29845.5	1505.9
2	DALYs (Disability-Adjusted Life Years)	6	China	2	Female	22	All ages	1028	Total burden related to Non-alcoholic fatty liver disease (NAFLD)	105	High fasting plasma glucose	1	Number	2003	11538.1	23687.3	1165.02
2	DALYs (Disability-Adjusted Life Years)	6	China	1	Male	22	All ages	1028	Total burden related to Non-alcoholic fatty liver disease (NAFLD)	105	High fasting plasma glucose	3	Rate	2003	2.18849	4.54467	0.229309
2	DALYs (Disability-Adjusted Life Years)	6	China	2	Female	22	All ages	1028	Total burden related to Non-alcoholic fatty liver disease (NAFLD)	105	High fasting plasma glucose	3	Rate	2003	1.85679	3.81191	0.187482
2	DALYs (Disability-Adjusted Life Years)	6	China	1	Male	22	All ages	1028	Total burden related to Non-alcoholic fatty liver disease (NAFLD)	105	High fasting plasma glucose	1	Number	2004	14013.9	28876	1407.45
2	DALYs (Disability-Adjusted Life Years)	6	China	2	Female	22	All ages	1028	Total burden related to Non-alcoholic fatty liver disease (NAFLD)	105	High fasting plasma glucose	1	Number	2004	11110.6	22891.2	1144.57
2	DALYs (Disability-Adjusted Life Years)	6	China	1	Male	22	All ages	1028	Total burden related to Non-alcoholic fatty liver disease (NAFLD)	105	High fasting plasma glucose	3	Rate	2004	2.12407	4.37672	0.213327
2	DALYs (Disability-Adjusted Life Years)	6	China	2	Female	22	All ages	1028	Total burden related to Non-alcoholic fatty liver disease (NAFLD)	105	High fasting plasma glucose	3	Rate	2004	1.77638	3.65989	0.182996
2	DALYs (Disability-Adjusted Life Years)	6	China	1	Male	22	All ages	1028	Total burden related to Non-alcoholic fatty liver disease (NAFLD)	105	High fasting plasma glucose	1	Number	2005	14059.6	28537.5	1483.15
2	DALYs (Disability-Adjusted Life Years)	6	China	2	Female	22	All ages	1028	Total burden related to Non-alcoholic fatty liver disease (NAFLD)	105	High fasting plasma glucose	1	Number	2005	11055.1	22719.7	1167.84
2	DALYs (Disability-Adjusted Life Years)	6	China	1	Male	22	All ages	1028	Total burden related to Non-alcoholic fatty liver disease (NAFLD)	105	High fasting plasma glucose	3	Rate	2005	2.12032	4.30374	0.223673
2	DALYs (Disability-Adjusted Life Years)	6	China	2	Female	22	All ages	1028	Total burden related to Non-alcoholic fatty liver disease (NAFLD)	105	High fasting plasma glucose	3	Rate	2005	1.75542	3.60763	0.18544
2	DALYs (Disability-Adjusted Life Years)	6	China	1	Male	22	All ages	1028	Total burden related to Non-alcoholic fatty liver disease (NAFLD)	105	High fasting plasma glucose	1	Number	2006	14284.7	28997.2	1547.88
2	DALYs (Disability-Adjusted Life Years)	6	China	2	Female	22	All ages	1028	Total burden related to Non-alcoholic fatty liver disease (NAFLD)	105	High fasting plasma glucose	1	Number	2006	11236.6	22473	1152.34
2	DALYs (Disability-Adjusted Life Years)	6	China	1	Male	22	All ages	1028	Total burden related to Non-alcoholic fatty liver disease (NAFLD)	105	High fasting plasma glucose	3	Rate	2006	2.14201	4.34818	0.232108
2	DALYs (Disability-Adjusted Life Years)	6	China	2	Female	22	All ages	1028	Total burden related to Non-alcoholic fatty liver disease (NAFLD)	105	High fasting plasma glucose	3	Rate	2006	1.77108	3.54214	0.18163
2	DALYs (Disability-Adjusted Life Years)	6	China	1	Male	22	All ages	1028	Total burden related to Non-alcoholic fatty liver disease (NAFLD)	105	High fasting plasma glucose	1	Number	2007	15007.9	30284.8	1537.6
2	DALYs (Disability-Adjusted Life Years)	6	China	2	Female	22	All ages	1028	Total burden related to Non-alcoholic fatty liver disease (NAFLD)	105	High fasting plasma glucose	1	Number	2007	11860.4	23606.6	1181.6
2	DALYs (Disability-Adjusted Life Years)	6	China	1	Male	22	All ages	1028	Total burden related to Non-alcoholic fatty liver disease (NAFLD)	105	High fasting plasma glucose	3	Rate	2007	2.23631	4.51271	0.229117
2	DALYs (Disability-Adjusted Life Years)	6	China	2	Female	22	All ages	1028	Total burden related to Non-alcoholic fatty liver disease (NAFLD)	105	High fasting plasma glucose	3	Rate	2007	1.85481	3.69176	0.184786
2	DALYs (Disability-Adjusted Life Years)	6	China	1	Male	22	All ages	1028	Total burden related to Non-alcoholic fatty liver disease (NAFLD)	105	High fasting plasma glucose	1	Number	2008	16227.9	32559.6	1782.05
2	DALYs (Disability-Adjusted Life Years)	6	China	2	Female	22	All ages	1028	Total burden related to Non-alcoholic fatty liver disease (NAFLD)	105	High fasting plasma glucose	1	Number	2008	12942.5	26137.5	1324.92
2	DALYs (Disability-Adjusted Life Years)	6	China	1	Male	22	All ages	1028	Total burden related to Non-alcoholic fatty liver disease (NAFLD)	105	High fasting plasma glucose	3	Rate	2008	2.40254	4.82044	0.263832
2	DALYs (Disability-Adjusted Life Years)	6	China	2	Female	22	All ages	1028	Total burden related to Non-alcoholic fatty liver disease (NAFLD)	105	High fasting plasma glucose	3	Rate	2008	2.00823	4.05562	0.205581
2	DALYs (Disability-Adjusted Life Years)	6	China	1	Male	22	All ages	1028	Total burden related to Non-alcoholic fatty liver disease (NAFLD)	105	High fasting plasma glucose	1	Number	2009	17110.3	35194.9	1811.95
2	DALYs (Disability-Adjusted Life Years)	6	China	2	Female	22	All ages	1028	Total burden related to Non-alcoholic fatty liver disease (NAFLD)	105	High fasting plasma glucose	1	Number	2009	13759.8	27850.9	1383.51
2	DALYs (Disability-Adjusted Life Years)	6	China	1	Male	22	All ages	1028	Total burden related to Non-alcoholic fatty liver disease (NAFLD)	105	High fasting plasma glucose	3	Rate	2009	2.51752	5.1784	0.266601
2	DALYs (Disability-Adjusted Life Years)	6	China	2	Female	22	All ages	1028	Total burden related to Non-alcoholic fatty liver disease (NAFLD)	105	High fasting plasma glucose	3	Rate	2009	2.11912	4.28928	0.213073
2	DALYs (Disability-Adjusted Life Years)	6	China	1	Male	22	All ages	1028	Total burden related to Non-alcoholic fatty liver disease (NAFLD)	105	High fasting plasma glucose	1	Number	2010	17835.3	37265.7	1895.79
2	DALYs (Disability-Adjusted Life Years)	6	China	2	Female	22	All ages	1028	Total burden related to Non-alcoholic fatty liver disease (NAFLD)	105	High fasting plasma glucose	1	Number	2010	14414.1	28612.2	1549.77
2	DALYs (Disability-Adjusted Life Years)	6	China	1	Male	22	All ages	1028	Total burden related to Non-alcoholic fatty liver disease (NAFLD)	105	High fasting plasma glucose	3	Rate	2010	2.61012	5.45366	0.277441
2	DALYs (Disability-Adjusted Life Years)	6	China	2	Female	22	All ages	1028	Total burden related to Non-alcoholic fatty liver disease (NAFLD)	105	High fasting plasma glucose	3	Rate	2010	2.20527	4.37748	0.237105
2	DALYs (Disability-Adjusted Life Years)	6	China	1	Male	22	All ages	1028	Total burden related to Non-alcoholic fatty liver disease (NAFLD)	105	High fasting plasma glucose	1	Number	2011	18356	37466.8	1823
2	DALYs (Disability-Adjusted Life Years)	6	China	2	Female	22	All ages	1028	Total burden related to Non-alcoholic fatty liver disease (NAFLD)	105	High fasting plasma glucose	1	Number	2011	14978.5	29988.7	1502.46
2	DALYs (Disability-Adjusted Life Years)	6	China	1	Male	22	All ages	1028	Total burden related to Non-alcoholic fatty liver disease (NAFLD)	105	High fasting plasma glucose	3	Rate	2011	2.67393	5.4578	0.265556
2	DALYs (Disability-Adjusted Life Years)	6	China	2	Female	22	All ages	1028	Total burden related to Non-alcoholic fatty liver disease (NAFLD)	105	High fasting plasma glucose	3	Rate	2011	2.27851	4.56184	0.228552
2	DALYs (Disability-Adjusted Life Years)	6	China	1	Male	22	All ages	1028	Total burden related to Non-alcoholic fatty liver disease (NAFLD)	105	High fasting plasma glucose	1	Number	2012	19449.8	39834.9	2146.38
2	DALYs (Disability-Adjusted Life Years)	6	China	2	Female	22	All ages	1028	Total burden related to Non-alcoholic fatty liver disease (NAFLD)	105	High fasting plasma glucose	1	Number	2012	15891.4	32210.1	1748.93
2	DALYs (Disability-Adjusted Life Years)	6	China	1	Male	22	All ages	1028	Total burden related to Non-alcoholic fatty liver disease (NAFLD)	105	High fasting plasma glucose	3	Rate	2012	2.81899	5.77353	0.311089
2	DALYs (Disability-Adjusted Life Years)	6	China	2	Female	22	All ages	1028	Total burden related to Non-alcoholic fatty liver disease (NAFLD)	105	High fasting plasma glucose	3	Rate	2012	2.40329	4.87122	0.264495
2	DALYs (Disability-Adjusted Life Years)	6	China	1	Male	22	All ages	1028	Total burden related to Non-alcoholic fatty liver disease (NAFLD)	105	High fasting plasma glucose	1	Number	2013	21295.4	44912.9	2483.65
2	DALYs (Disability-Adjusted Life Years)	6	China	2	Female	22	All ages	1028	Total burden related to Non-alcoholic fatty liver disease (NAFLD)	105	High fasting plasma glucose	1	Number	2013	17421.1	35073.1	1802.79
2	DALYs (Disability-Adjusted Life Years)	6	China	1	Male	22	All ages	1028	Total burden related to Non-alcoholic fatty liver disease (NAFLD)	105	High fasting plasma glucose	3	Rate	2013	3.06858	6.47175	0.357883
2	DALYs (Disability-Adjusted Life Years)	6	China	2	Female	22	All ages	1028	Total burden related to Non-alcoholic fatty liver disease (NAFLD)	105	High fasting plasma glucose	3	Rate	2013	2.61825	5.27122	0.270945
2	DALYs (Disability-Adjusted Life Years)	6	China	1	Male	22	All ages	1028	Total burden related to Non-alcoholic fatty liver disease (NAFLD)	105	High fasting plasma glucose	1	Number	2014	23468.2	48277	2630.64
2	DALYs (Disability-Adjusted Life Years)	6	China	2	Female	22	All ages	1028	Total burden related to Non-alcoholic fatty liver disease (NAFLD)	105	High fasting plasma glucose	1	Number	2014	19376.9	38737.8	1825.41
2	DALYs (Disability-Adjusted Life Years)	6	China	1	Male	22	All ages	1028	Total burden related to Non-alcoholic fatty liver disease (NAFLD)	105	High fasting plasma glucose	3	Rate	2014	3.36048	6.91293	0.37669
2	DALYs (Disability-Adjusted Life Years)	6	China	2	Female	22	All ages	1028	Total burden related to Non-alcoholic fatty liver disease (NAFLD)	105	High fasting plasma glucose	3	Rate	2014	2.89396	5.78554	0.272628
2	DALYs (Disability-Adjusted Life Years)	6	China	1	Male	22	All ages	1028	Total burden related to Non-alcoholic fatty liver disease (NAFLD)	105	High fasting plasma glucose	1	Number	2015	24822.2	51116.6	2608.53
2	DALYs (Disability-Adjusted Life Years)	6	China	2	Female	22	All ages	1028	Total burden related to Non-alcoholic fatty liver disease (NAFLD)	105	High fasting plasma glucose	1	Number	2015	20434.1	39043.1	2099.39
2	DALYs (Disability-Adjusted Life Years)	6	China	1	Male	22	All ages	1028	Total burden related to Non-alcoholic fatty liver disease (NAFLD)	105	High fasting plasma glucose	3	Rate	2015	3.52929	7.26791	0.370888
2	DALYs (Disability-Adjusted Life Years)	6	China	2	Female	22	All ages	1028	Total burden related to Non-alcoholic fatty liver disease (NAFLD)	105	High fasting plasma glucose	3	Rate	2015	3.03158	5.7924	0.311464
2	DALYs (Disability-Adjusted Life Years)	6	China	1	Male	22	All ages	1028	Total burden related to Non-alcoholic fatty liver disease (NAFLD)	105	High fasting plasma glucose	1	Number	2016	25204.5	51419.5	2757.52
2	DALYs (Disability-Adjusted Life Years)	6	China	2	Female	22	All ages	1028	Total burden related to Non-alcoholic fatty liver disease (NAFLD)	105	High fasting plasma glucose	1	Number	2016	21434.2	42427.4	2132.78
2	DALYs (Disability-Adjusted Life Years)	6	China	1	Male	22	All ages	1028	Total burden related to Non-alcoholic fatty liver disease (NAFLD)	105	High fasting plasma glucose	3	Rate	2016	3.55527	7.25306	0.388967
2	DALYs (Disability-Adjusted Life Years)	6	China	2	Female	22	All ages	1028	Total burden related to Non-alcoholic fatty liver disease (NAFLD)	105	High fasting plasma glucose	3	Rate	2016	3.15718	6.24939	0.31415
2	DALYs (Disability-Adjusted Life Years)	6	China	1	Male	22	All ages	1028	Total burden related to Non-alcoholic fatty liver disease (NAFLD)	105	High fasting plasma glucose	1	Number	2017	25714.9	53779.7	2550.15
2	DALYs (Disability-Adjusted Life Years)	6	China	2	Female	22	All ages	1028	Total burden related to Non-alcoholic fatty liver disease (NAFLD)	105	High fasting plasma glucose	1	Number	2017	22429.7	45840.1	2334.83
2	DALYs (Disability-Adjusted Life Years)	6	China	1	Male	22	All ages	1028	Total burden related to Non-alcoholic fatty liver disease (NAFLD)	105	High fasting plasma glucose	3	Rate	2017	3.5988	7.52648	0.356893
2	DALYs (Disability-Adjusted Life Years)	6	China	2	Female	22	All ages	1028	Total burden related to Non-alcoholic fatty liver disease (NAFLD)	105	High fasting plasma glucose	3	Rate	2017	3.281	6.70546	0.341537
2	DALYs (Disability-Adjusted Life Years)	6	China	1	Male	22	All ages	1028	Total burden related to Non-alcoholic fatty liver disease (NAFLD)	105	High fasting plasma glucose	1	Number	2018	26216.3	57583.4	2719.73
2	DALYs (Disability-Adjusted Life Years)	6	China	2	Female	22	All ages	1028	Total burden related to Non-alcoholic fatty liver disease (NAFLD)	105	High fasting plasma glucose	1	Number	2018	22744.1	48774.4	2253.7
2	DALYs (Disability-Adjusted Life Years)	6	China	1	Male	22	All ages	1028	Total burden related to Non-alcoholic fatty liver disease (NAFLD)	105	High fasting plasma glucose	3	Rate	2018	3.64376	8.00341	0.378011
2	DALYs (Disability-Adjusted Life Years)	6	China	2	Female	22	All ages	1028	Total burden related to Non-alcoholic fatty liver disease (NAFLD)	105	High fasting plasma glucose	3	Rate	2018	3.30733	7.09254	0.327723
2	DALYs (Disability-Adjusted Life Years)	6	China	1	Male	22	All ages	1028	Total burden related to Non-alcoholic fatty liver disease (NAFLD)	105	High fasting plasma glucose	1	Number	2019	26661.5	56152	2613.99
2	DALYs (Disability-Adjusted Life Years)	6	China	2	Female	22	All ages	1028	Total burden related to Non-alcoholic fatty liver disease (NAFLD)	105	High fasting plasma glucose	1	Number	2019	22825.7	47432.5	2372
2	DALYs (Disability-Adjusted Life Years)	6	China	1	Male	22	All ages	1028	Total burden related to Non-alcoholic fatty liver disease (NAFLD)	105	High fasting plasma glucose	3	Rate	2019	3.68524	7.76152	0.361314
2	DALYs (Disability-Adjusted Life Years)	6	China	2	Female	22	All ages	1028	Total burden related to Non-alcoholic fatty liver disease (NAFLD)	105	High fasting plasma glucose	3	Rate	2019	3.30375	6.8653	0.343319
2	DALYs (Disability-Adjusted Life Years)	6	China	1	Male	22	All ages	1028	Total burden related to Non-alcoholic fatty liver disease (NAFLD)	105	High fasting plasma glucose	1	Number	2020	27520.8	59340	2635.54
2	DALYs (Disability-Adjusted Life Years)	6	China	2	Female	22	All ages	1028	Total burden related to Non-alcoholic fatty liver disease (NAFLD)	105	High fasting plasma glucose	1	Number	2020	21783.8	44818.1	2126.41
2	DALYs (Disability-Adjusted Life Years)	6	China	1	Male	22	All ages	1028	Total burden related to Non-alcoholic fatty liver disease (NAFLD)	105	High fasting plasma glucose	3	Rate	2020	3.78914	8.17012	0.362869
2	DALYs (Disability-Adjusted Life Years)	6	China	2	Female	22	All ages	1028	Total burden related to Non-alcoholic fatty liver disease (NAFLD)	105	High fasting plasma glucose	3	Rate	2020	3.14259	6.46558	0.306762
2	DALYs (Disability-Adjusted Life Years)	6	China	1	Male	22	All ages	1028	Total burden related to Non-alcoholic fatty liver disease (NAFLD)	105	High fasting plasma glucose	1	Number	2021	25603.1	55007.9	2760.5
2	DALYs (Disability-Adjusted Life Years)	6	China	2	Female	22	All ages	1028	Total burden related to Non-alcoholic fatty liver disease (NAFLD)	105	High fasting plasma glucose	1	Number	2021	20228.6	42062.7	2090.66
2	DALYs (Disability-Adjusted Life Years)	6	China	1	Male	22	All ages	1028	Total burden related to Non-alcoholic fatty liver disease (NAFLD)	105	High fasting plasma glucose	3	Rate	2021	3.51641	7.55496	0.379135
2	DALYs (Disability-Adjusted Life Years)	6	China	2	Female	22	All ages	1028	Total burden related to Non-alcoholic fatty liver disease (NAFLD)	105	High fasting plasma glucose	3	Rate	2021	2.91208	6.0553	0.300969
2	DALYs (Disability-Adjusted Life Years)	6	China	1	Male	27	Age-standardized	1028	Total burden related to Non-alcoholic fatty liver disease (NAFLD)	105	High fasting plasma glucose	3	Rate	1990	2.02112	4.27898	0.197774
2	DALYs (Disability-Adjusted Life Years)	6	China	2	Female	27	Age-standardized	1028	Total burden related to Non-alcoholic fatty liver disease (NAFLD)	105	High fasting plasma glucose	3	Rate	1990	1.76445	3.63765	0.186185
2	DALYs (Disability-Adjusted Life Years)	6	China	1	Male	27	Age-standardized	1028	Total burden related to Non-alcoholic fatty liver disease (NAFLD)	105	High fasting plasma glucose	3	Rate	1991	1.95342	4.18892	0.199036
2	DALYs (Disability-Adjusted Life Years)	6	China	2	Female	27	Age-standardized	1028	Total burden related to Non-alcoholic fatty liver disease (NAFLD)	105	High fasting plasma glucose	3	Rate	1991	1.71109	3.63662	0.168441
2	DALYs (Disability-Adjusted Life Years)	6	China	1	Male	27	Age-standardized	1028	Total burden related to Non-alcoholic fatty liver disease (NAFLD)	105	High fasting plasma glucose	3	Rate	1992	1.8921	4.1725	0.191361
2	DALYs (Disability-Adjusted Life Years)	6	China	2	Female	27	Age-standardized	1028	Total burden related to Non-alcoholic fatty liver disease (NAFLD)	105	High fasting plasma glucose	3	Rate	1992	1.68519	3.60768	0.168693
2	DALYs (Disability-Adjusted Life Years)	6	China	1	Male	27	Age-standardized	1028	Total burden related to Non-alcoholic fatty liver disease (NAFLD)	105	High fasting plasma glucose	3	Rate	1993	1.87065	3.85803	0.182738
2	DALYs (Disability-Adjusted Life Years)	6	China	2	Female	27	Age-standardized	1028	Total burden related to Non-alcoholic fatty liver disease (NAFLD)	105	High fasting plasma glucose	3	Rate	1993	1.66551	3.53648	0.161644
2	DALYs (Disability-Adjusted Life Years)	6	China	1	Male	27	Age-standardized	1028	Total burden related to Non-alcoholic fatty liver disease (NAFLD)	105	High fasting plasma glucose	3	Rate	1994	1.8691	4.01155	0.177923
2	DALYs (Disability-Adjusted Life Years)	6	China	2	Female	27	Age-standardized	1028	Total burden related to Non-alcoholic fatty liver disease (NAFLD)	105	High fasting plasma glucose	3	Rate	1994	1.68567	3.52322	0.168607
2	DALYs (Disability-Adjusted Life Years)	6	China	1	Male	27	Age-standardized	1028	Total burden related to Non-alcoholic fatty liver disease (NAFLD)	105	High fasting plasma glucose	3	Rate	1995	1.89221	4.12763	0.180652
2	DALYs (Disability-Adjusted Life Years)	6	China	2	Female	27	Age-standardized	1028	Total burden related to Non-alcoholic fatty liver disease (NAFLD)	105	High fasting plasma glucose	3	Rate	1995	1.70603	3.52098	0.170052
2	DALYs (Disability-Adjusted Life Years)	6	China	1	Male	27	Age-standardized	1028	Total burden related to Non-alcoholic fatty liver disease (NAFLD)	105	High fasting plasma glucose	3	Rate	1996	1.95897	4.25583	0.192005
2	DALYs (Disability-Adjusted Life Years)	6	China	2	Female	27	Age-standardized	1028	Total burden related to Non-alcoholic fatty liver disease (NAFLD)	105	High fasting plasma glucose	3	Rate	1996	1.74543	3.69283	0.169778
2	DALYs (Disability-Adjusted Life Years)	6	China	1	Male	27	Age-standardized	1028	Total burden related to Non-alcoholic fatty liver disease (NAFLD)	105	High fasting plasma glucose	3	Rate	1997	2.09926	4.41604	0.221394
2	DALYs (Disability-Adjusted Life Years)	6	China	2	Female	27	Age-standardized	1028	Total burden related to Non-alcoholic fatty liver disease (NAFLD)	105	High fasting plasma glucose	3	Rate	1997	1.82515	3.86166	0.181723
2	DALYs (Disability-Adjusted Life Years)	6	China	1	Male	27	Age-standardized	1028	Total burden related to Non-alcoholic fatty liver disease (NAFLD)	105	High fasting plasma glucose	3	Rate	1998	2.2995	4.84402	0.233598
2	DALYs (Disability-Adjusted Life Years)	6	China	2	Female	27	Age-standardized	1028	Total burden related to Non-alcoholic fatty liver disease (NAFLD)	105	High fasting plasma glucose	3	Rate	1998	1.94859	4.00335	0.184523
2	DALYs (Disability-Adjusted Life Years)	6	China	1	Male	27	Age-standardized	1028	Total burden related to Non-alcoholic fatty liver disease (NAFLD)	105	High fasting plasma glucose	3	Rate	1999	2.49192	5.24849	0.253685
2	DALYs (Disability-Adjusted Life Years)	6	China	2	Female	27	Age-standardized	1028	Total burden related to Non-alcoholic fatty liver disease (NAFLD)	105	High fasting plasma glucose	3	Rate	1999	2.06785	4.26121	0.210413
2	DALYs (Disability-Adjusted Life Years)	6	China	1	Male	27	Age-standardized	1028	Total burden related to Non-alcoholic fatty liver disease (NAFLD)	105	High fasting plasma glucose	3	Rate	2000	2.64475	5.53103	0.263284
2	DALYs (Disability-Adjusted Life Years)	6	China	2	Female	27	Age-standardized	1028	Total burden related to Non-alcoholic fatty liver disease (NAFLD)	105	High fasting plasma glucose	3	Rate	2000	2.15239	4.35327	0.224159
2	DALYs (Disability-Adjusted Life Years)	6	China	1	Male	27	Age-standardized	1028	Total burden related to Non-alcoholic fatty liver disease (NAFLD)	105	High fasting plasma glucose	3	Rate	2001	2.64104	5.45009	0.252314
2	DALYs (Disability-Adjusted Life Years)	6	China	2	Female	27	Age-standardized	1028	Total burden related to Non-alcoholic fatty liver disease (NAFLD)	105	High fasting plasma glucose	3	Rate	2001	2.11549	4.31966	0.217131
2	DALYs (Disability-Adjusted Life Years)	6	China	1	Male	27	Age-standardized	1028	Total burden related to Non-alcoholic fatty liver disease (NAFLD)	105	High fasting plasma glucose	3	Rate	2002	2.56502	5.38453	0.258903
2	DALYs (Disability-Adjusted Life Years)	6	China	2	Female	27	Age-standardized	1028	Total burden related to Non-alcoholic fatty liver disease (NAFLD)	105	High fasting plasma glucose	3	Rate	2002	2.02921	4.1096	0.207969
2	DALYs (Disability-Adjusted Life Years)	6	China	1	Male	27	Age-standardized	1028	Total burden related to Non-alcoholic fatty liver disease (NAFLD)	105	High fasting plasma glucose	3	Rate	2003	2.43138	5.00954	0.252067
2	DALYs (Disability-Adjusted Life Years)	6	China	2	Female	27	Age-standardized	1028	Total burden related to Non-alcoholic fatty liver disease (NAFLD)	105	High fasting plasma glucose	3	Rate	2003	1.90864	3.9133	0.193135
2	DALYs (Disability-Adjusted Life Years)	6	China	1	Male	27	Age-standardized	1028	Total burden related to Non-alcoholic fatty liver disease (NAFLD)	105	High fasting plasma glucose	3	Rate	2004	2.29776	4.71627	0.231742
2	DALYs (Disability-Adjusted Life Years)	6	China	2	Female	27	Age-standardized	1028	Total burden related to Non-alcoholic fatty liver disease (NAFLD)	105	High fasting plasma glucose	3	Rate	2004	1.78106	3.64619	0.182944
2	DALYs (Disability-Adjusted Life Years)	6	China	1	Male	27	Age-standardized	1028	Total burden related to Non-alcoholic fatty liver disease (NAFLD)	105	High fasting plasma glucose	3	Rate	2005	2.2392	4.58533	0.23653
2	DALYs (Disability-Adjusted Life Years)	6	China	2	Female	27	Age-standardized	1028	Total burden related to Non-alcoholic fatty liver disease (NAFLD)	105	High fasting plasma glucose	3	Rate	2005	1.72172	3.54509	0.181884
2	DALYs (Disability-Adjusted Life Years)	6	China	1	Male	27	Age-standardized	1028	Total burden related to Non-alcoholic fatty liver disease (NAFLD)	105	High fasting plasma glucose	3	Rate	2006	2.19277	4.45069	0.234039
2	DALYs (Disability-Adjusted Life Years)	6	China	2	Female	27	Age-standardized	1028	Total burden related to Non-alcoholic fatty liver disease (NAFLD)	105	High fasting plasma glucose	3	Rate	2006	1.68995	3.36179	0.173273
2	DALYs (Disability-Adjusted Life Years)	6	China	1	Male	27	Age-standardized	1028	Total burden related to Non-alcoholic fatty liver disease (NAFLD)	105	High fasting plasma glucose	3	Rate	2007	2.2314	4.48897	0.225486
2	DALYs (Disability-Adjusted Life Years)	6	China	2	Female	27	Age-standardized	1028	Total burden related to Non-alcoholic fatty liver disease (NAFLD)	105	High fasting plasma glucose	3	Rate	2007	1.72491	3.40647	0.171588
2	DALYs (Disability-Adjusted Life Years)	6	China	1	Male	27	Age-standardized	1028	Total burden related to Non-alcoholic fatty liver disease (NAFLD)	105	High fasting plasma glucose	3	Rate	2008	2.35256	4.73923	0.256275
2	DALYs (Disability-Adjusted Life Years)	6	China	2	Female	27	Age-standardized	1028	Total burden related to Non-alcoholic fatty liver disease (NAFLD)	105	High fasting plasma glucose	3	Rate	2008	1.82832	3.65013	0.185835
2	DALYs (Disability-Adjusted Life Years)	6	China	1	Male	27	Age-standardized	1028	Total burden related to Non-alcoholic fatty liver disease (NAFLD)	105	High fasting plasma glucose	3	Rate	2009	2.43722	4.95665	0.257391
2	DALYs (Disability-Adjusted Life Years)	6	China	2	Female	27	Age-standardized	1028	Total burden related to Non-alcoholic fatty liver disease (NAFLD)	105	High fasting plasma glucose	3	Rate	2009	1.88699	3.84387	0.188506
2	DALYs (Disability-Adjusted Life Years)	6	China	1	Male	27	Age-standardized	1028	Total burden related to Non-alcoholic fatty liver disease (NAFLD)	105	High fasting plasma glucose	3	Rate	2010	2.48823	5.16952	0.262264
2	DALYs (Disability-Adjusted Life Years)	6	China	2	Female	27	Age-standardized	1028	Total burden related to Non-alcoholic fatty liver disease (NAFLD)	105	High fasting plasma glucose	3	Rate	2010	1.91892	3.78639	0.204406
2	DALYs (Disability-Adjusted Life Years)	6	China	1	Male	27	Age-standardized	1028	Total burden related to Non-alcoholic fatty liver disease (NAFLD)	105	High fasting plasma glucose	3	Rate	2011	2.45497	5.00581	0.242581
2	DALYs (Disability-Adjusted Life Years)	6	China	2	Female	27	Age-standardized	1028	Total burden related to Non-alcoholic fatty liver disease (NAFLD)	105	High fasting plasma glucose	3	Rate	2011	1.9186	3.85034	0.191105
2	DALYs (Disability-Adjusted Life Years)	6	China	1	Male	27	Age-standardized	1028	Total burden related to Non-alcoholic fatty liver disease (NAFLD)	105	High fasting plasma glucose	3	Rate	2012	2.50007	5.15946	0.273682
2	DALYs (Disability-Adjusted Life Years)	6	China	2	Female	27	Age-standardized	1028	Total burden related to Non-alcoholic fatty liver disease (NAFLD)	105	High fasting plasma glucose	3	Rate	2012	1.96022	3.95804	0.215142
2	DALYs (Disability-Adjusted Life Years)	6	China	1	Male	27	Age-standardized	1028	Total burden related to Non-alcoholic fatty liver disease (NAFLD)	105	High fasting plasma glucose	3	Rate	2013	2.66988	5.69048	0.308386
2	DALYs (Disability-Adjusted Life Years)	6	China	2	Female	27	Age-standardized	1028	Total burden related to Non-alcoholic fatty liver disease (NAFLD)	105	High fasting plasma glucose	3	Rate	2013	2.0818	4.18959	0.214797
2	DALYs (Disability-Adjusted Life Years)	6	China	1	Male	27	Age-standardized	1028	Total burden related to Non-alcoholic fatty liver disease (NAFLD)	105	High fasting plasma glucose	3	Rate	2014	2.83071	5.81009	0.311463
2	DALYs (Disability-Adjusted Life Years)	6	China	2	Female	27	Age-standardized	1028	Total burden related to Non-alcoholic fatty liver disease (NAFLD)	105	High fasting plasma glucose	3	Rate	2014	2.22568	4.41399	0.208347
2	DALYs (Disability-Adjusted Life Years)	6	China	1	Male	27	Age-standardized	1028	Total burden related to Non-alcoholic fatty liver disease (NAFLD)	105	High fasting plasma glucose	3	Rate	2015	2.85448	5.82449	0.298365
2	DALYs (Disability-Adjusted Life Years)	6	China	2	Female	27	Age-standardized	1028	Total burden related to Non-alcoholic fatty liver disease (NAFLD)	105	High fasting plasma glucose	3	Rate	2015	2.24773	4.26529	0.229968
2	DALYs (Disability-Adjusted Life Years)	6	China	1	Male	27	Age-standardized	1028	Total burden related to Non-alcoholic fatty liver disease (NAFLD)	105	High fasting plasma glucose	3	Rate	2016	2.78851	5.62169	0.298685
2	DALYs (Disability-Adjusted Life Years)	6	China	2	Female	27	Age-standardized	1028	Total burden related to Non-alcoholic fatty liver disease (NAFLD)	105	High fasting plasma glucose	3	Rate	2016	2.25943	4.43584	0.224102
2	DALYs (Disability-Adjusted Life Years)	6	China	1	Male	27	Age-standardized	1028	Total burden related to Non-alcoholic fatty liver disease (NAFLD)	105	High fasting plasma glucose	3	Rate	2017	2.78468	5.71933	0.275448
2	DALYs (Disability-Adjusted Life Years)	6	China	2	Female	27	Age-standardized	1028	Total burden related to Non-alcoholic fatty liver disease (NAFLD)	105	High fasting plasma glucose	3	Rate	2017	2.28336	4.65986	0.236762
2	DALYs (Disability-Adjusted Life Years)	6	China	1	Male	27	Age-standardized	1028	Total burden related to Non-alcoholic fatty liver disease (NAFLD)	105	High fasting plasma glucose	3	Rate	2018	2.75704	6.07684	0.282248
2	DALYs (Disability-Adjusted Life Years)	6	China	2	Female	27	Age-standardized	1028	Total burden related to Non-alcoholic fatty liver disease (NAFLD)	105	High fasting plasma glucose	3	Rate	2018	2.23494	4.7726	0.22036
2	DALYs (Disability-Adjusted Life Years)	6	China	1	Male	27	Age-standardized	1028	Total burden related to Non-alcoholic fatty liver disease (NAFLD)	105	High fasting plasma glucose	3	Rate	2019	2.72057	5.73798	0.26722
2	DALYs (Disability-Adjusted Life Years)	6	China	2	Female	27	Age-standardized	1028	Total burden related to Non-alcoholic fatty liver disease (NAFLD)	105	High fasting plasma glucose	3	Rate	2019	2.16391	4.4724	0.22419
2	DALYs (Disability-Adjusted Life Years)	6	China	1	Male	27	Age-standardized	1028	Total burden related to Non-alcoholic fatty liver disease (NAFLD)	105	High fasting plasma glucose	3	Rate	2020	2.74008	5.9509	0.261885
2	DALYs (Disability-Adjusted Life Years)	6	China	2	Female	27	Age-standardized	1028	Total burden related to Non-alcoholic fatty liver disease (NAFLD)	105	High fasting plasma glucose	3	Rate	2020	2.00092	4.10887	0.194666
2	DALYs (Disability-Adjusted Life Years)	6	China	1	Male	27	Age-standardized	1028	Total burden related to Non-alcoholic fatty liver disease (NAFLD)	105	High fasting plasma glucose	3	Rate	2021	2.48097	5.33978	0.26494
2	DALYs (Disability-Adjusted Life Years)	6	China	2	Female	27	Age-standardized	1028	Total burden related to Non-alcoholic fatty liver disease (NAFLD)	105	High fasting plasma glucose	3	Rate	2021	1.79894	3.73096	0.184469
2	DALYs (Disability-Adjusted Life Years)	1	Global	1	Male	22	All ages	1028	Total burden related to Non-alcoholic fatty liver disease (NAFLD)	105	High fasting plasma glucose	1	Number	1990	27884.7	57827.4	2964.01
2	DALYs (Disability-Adjusted Life Years)	1	Global	2	Female	22	All ages	1028	Total burden related to Non-alcoholic fatty liver disease (NAFLD)	105	High fasting plasma glucose	1	Number	1990	26043.9	53815	2789.73
2	DALYs (Disability-Adjusted Life Years)	1	Global	1	Male	22	All ages	1028	Total burden related to Non-alcoholic fatty liver disease (NAFLD)	105	High fasting plasma glucose	3	Rate	1990	1.03825	2.15312	0.110361
2	DALYs (Disability-Adjusted Life Years)	1	Global	2	Female	22	All ages	1028	Total burden related to Non-alcoholic fatty liver disease (NAFLD)	105	High fasting plasma glucose	3	Rate	1990	0.983576	2.03238	0.105357
2	DALYs (Disability-Adjusted Life Years)	1	Global	1	Male	22	All ages	1028	Total burden related to Non-alcoholic fatty liver disease (NAFLD)	105	High fasting plasma glucose	1	Number	1991	28977.1	58993.6	3170.81
2	DALYs (Disability-Adjusted Life Years)	1	Global	2	Female	22	All ages	1028	Total burden related to Non-alcoholic fatty liver disease (NAFLD)	105	High fasting plasma glucose	1	Number	1991	26866.2	55568.8	2814.29
2	DALYs (Disability-Adjusted Life Years)	1	Global	1	Male	22	All ages	1028	Total burden related to Non-alcoholic fatty liver disease (NAFLD)	105	High fasting plasma glucose	3	Rate	1991	1.06199	2.16207	0.116208
2	DALYs (Disability-Adjusted Life Years)	1	Global	2	Female	22	All ages	1028	Total burden related to Non-alcoholic fatty liver disease (NAFLD)	105	High fasting plasma glucose	3	Rate	1991	0.999506	2.06733	0.1047
2	DALYs (Disability-Adjusted Life Years)	1	Global	1	Male	22	All ages	1028	Total burden related to Non-alcoholic fatty liver disease (NAFLD)	105	High fasting plasma glucose	1	Number	1992	30187.8	62229.8	3295.2
2	DALYs (Disability-Adjusted Life Years)	1	Global	2	Female	22	All ages	1028	Total burden related to Non-alcoholic fatty liver disease (NAFLD)	105	High fasting plasma glucose	1	Number	1992	27959.1	57901.5	2920.23
2	DALYs (Disability-Adjusted Life Years)	1	Global	1	Male	22	All ages	1028	Total burden related to Non-alcoholic fatty liver disease (NAFLD)	105	High fasting plasma glucose	3	Rate	1992	1.08976	2.24645	0.118954
2	DALYs (Disability-Adjusted Life Years)	1	Global	2	Female	22	All ages	1028	Total burden related to Non-alcoholic fatty liver disease (NAFLD)	105	High fasting plasma glucose	3	Rate	1992	1.02524	2.12322	0.107083
2	DALYs (Disability-Adjusted Life Years)	1	Global	1	Male	22	All ages	1028	Total burden related to Non-alcoholic fatty liver disease (NAFLD)	105	High fasting plasma glucose	1	Number	1993	31635.3	63656.2	3364.13
2	DALYs (Disability-Adjusted Life Years)	1	Global	2	Female	22	All ages	1028	Total burden related to Non-alcoholic fatty liver disease (NAFLD)	105	High fasting plasma glucose	1	Number	1993	28987.1	59129.8	2963.53
2	DALYs (Disability-Adjusted Life Years)	1	Global	1	Male	22	All ages	1028	Total burden related to Non-alcoholic fatty liver disease (NAFLD)	105	High fasting plasma glucose	3	Rate	1993	1.12573	2.26518	0.119711
2	DALYs (Disability-Adjusted Life Years)	1	Global	2	Female	22	All ages	1028	Total burden related to Non-alcoholic fatty liver disease (NAFLD)	105	High fasting plasma glucose	3	Rate	1993	1.04826	2.13831	0.10717
2	DALYs (Disability-Adjusted Life Years)	1	Global	1	Male	22	All ages	1028	Total burden related to Non-alcoholic fatty liver disease (NAFLD)	105	High fasting plasma glucose	1	Number	1994	33242.4	67718	3568.36
2	DALYs (Disability-Adjusted Life Years)	1	Global	2	Female	22	All ages	1028	Total burden related to Non-alcoholic fatty liver disease (NAFLD)	105	High fasting plasma glucose	1	Number	1994	30307.6	61165.8	3175.97
2	DALYs (Disability-Adjusted Life Years)	1	Global	1	Male	22	All ages	1028	Total burden related to Non-alcoholic fatty liver disease (NAFLD)	105	High fasting plasma glucose	3	Rate	1994	1.16711	2.37752	0.125282
2	DALYs (Disability-Adjusted Life Years)	1	Global	2	Female	22	All ages	1028	Total burden related to Non-alcoholic fatty liver disease (NAFLD)	105	High fasting plasma glucose	3	Rate	1994	1.08156	2.18278	0.113338
2	DALYs (Disability-Adjusted Life Years)	1	Global	1	Male	22	All ages	1028	Total burden related to Non-alcoholic fatty liver disease (NAFLD)	105	High fasting plasma glucose	1	Number	1995	35390.5	71784.4	3771.08
2	DALYs (Disability-Adjusted Life Years)	1	Global	2	Female	22	All ages	1028	Total burden related to Non-alcoholic fatty liver disease (NAFLD)	105	High fasting plasma glucose	1	Number	1995	32068.6	64940.9	3345.07
2	DALYs (Disability-Adjusted Life Years)	1	Global	1	Male	22	All ages	1028	Total burden related to Non-alcoholic fatty liver disease (NAFLD)	105	High fasting plasma glucose	3	Rate	1995	1.22653	2.48783	0.130694
2	DALYs (Disability-Adjusted Life Years)	1	Global	2	Female	22	All ages	1028	Total burden related to Non-alcoholic fatty liver disease (NAFLD)	105	High fasting plasma glucose	3	Rate	1995	1.12971	2.28775	0.11784
2	DALYs (Disability-Adjusted Life Years)	1	Global	1	Male	22	All ages	1028	Total burden related to Non-alcoholic fatty liver disease (NAFLD)	105	High fasting plasma glucose	1	Number	1996	37455.3	76240.4	4022.49
2	DALYs (Disability-Adjusted Life Years)	1	Global	2	Female	22	All ages	1028	Total burden related to Non-alcoholic fatty liver disease (NAFLD)	105	High fasting plasma glucose	1	Number	1996	33815.2	68371.3	3584.04
2	DALYs (Disability-Adjusted Life Years)	1	Global	1	Male	22	All ages	1028	Total burden related to Non-alcoholic fatty liver disease (NAFLD)	105	High fasting plasma glucose	3	Rate	1996	1.28149	2.60849	0.137625
2	DALYs (Disability-Adjusted Life Years)	1	Global	2	Female	22	All ages	1028	Total burden related to Non-alcoholic fatty liver disease (NAFLD)	105	High fasting plasma glucose	3	Rate	1996	1.17593	2.37763	0.124636
2	DALYs (Disability-Adjusted Life Years)	1	Global	1	Male	22	All ages	1028	Total burden related to Non-alcoholic fatty liver disease (NAFLD)	105	High fasting plasma glucose	1	Number	1997	39617	80377.6	4266.49
2	DALYs (Disability-Adjusted Life Years)	1	Global	2	Female	22	All ages	1028	Total burden related to Non-alcoholic fatty liver disease (NAFLD)	105	High fasting plasma glucose	1	Number	1997	35660	71666.8	3798.78
2	DALYs (Disability-Adjusted Life Years)	1	Global	1	Male	22	All ages	1028	Total burden related to Non-alcoholic fatty liver disease (NAFLD)	105	High fasting plasma glucose	3	Rate	1997	1.33837	2.71537	0.144134
2	DALYs (Disability-Adjusted Life Years)	1	Global	2	Female	22	All ages	1028	Total burden related to Non-alcoholic fatty liver disease (NAFLD)	105	High fasting plasma glucose	3	Rate	1997	1.22418	2.46026	0.130409
2	DALYs (Disability-Adjusted Life Years)	1	Global	1	Male	22	All ages	1028	Total burden related to Non-alcoholic fatty liver disease (NAFLD)	105	High fasting plasma glucose	1	Number	1998	42661.2	86648.2	4551.64
2	DALYs (Disability-Adjusted Life Years)	1	Global	2	Female	22	All ages	1028	Total burden related to Non-alcoholic fatty liver disease (NAFLD)	105	High fasting plasma glucose	1	Number	1998	38006.4	75616.2	3971.86
2	DALYs (Disability-Adjusted Life Years)	1	Global	1	Male	22	All ages	1028	Total burden related to Non-alcoholic fatty liver disease (NAFLD)	105	High fasting plasma glucose	3	Rate	1998	1.4233	2.89083	0.151855
2	DALYs (Disability-Adjusted Life Years)	1	Global	2	Female	22	All ages	1028	Total burden related to Non-alcoholic fatty liver disease (NAFLD)	105	High fasting plasma glucose	3	Rate	1998	1.28812	2.5628	0.134615
2	DALYs (Disability-Adjusted Life Years)	1	Global	1	Male	22	All ages	1028	Total burden related to Non-alcoholic fatty liver disease (NAFLD)	105	High fasting plasma glucose	1	Number	1999	45592.1	93286.1	4843.82
2	DALYs (Disability-Adjusted Life Years)	1	Global	2	Female	22	All ages	1028	Total burden related to Non-alcoholic fatty liver disease (NAFLD)	105	High fasting plasma glucose	1	Number	1999	40617.8	81367.8	4299.22
2	DALYs (Disability-Adjusted Life Years)	1	Global	1	Male	22	All ages	1028	Total burden related to Non-alcoholic fatty liver disease (NAFLD)	105	High fasting plasma glucose	3	Rate	1999	1.50241	3.07409	0.15962
2	DALYs (Disability-Adjusted Life Years)	1	Global	2	Female	22	All ages	1028	Total burden related to Non-alcoholic fatty liver disease (NAFLD)	105	High fasting plasma glucose	3	Rate	1999	1.35923	2.72289	0.143869
2	DALYs (Disability-Adjusted Life Years)	1	Global	1	Male	22	All ages	1028	Total burden related to Non-alcoholic fatty liver disease (NAFLD)	105	High fasting plasma glucose	1	Number	2000	48233.3	97883.8	5061.3
2	DALYs (Disability-Adjusted Life Years)	1	Global	2	Female	22	All ages	1028	Total burden related to Non-alcoholic fatty liver disease (NAFLD)	105	High fasting plasma glucose	1	Number	2000	42676.3	84856.5	4609.35
2	DALYs (Disability-Adjusted Life Years)	1	Global	1	Male	22	All ages	1028	Total burden related to Non-alcoholic fatty liver disease (NAFLD)	105	High fasting plasma glucose	3	Rate	2000	1.57	3.18613	0.164746
2	DALYs (Disability-Adjusted Life Years)	1	Global	2	Female	22	All ages	1028	Total burden related to Non-alcoholic fatty liver disease (NAFLD)	105	High fasting plasma glucose	3	Rate	2000	1.41005	2.8037	0.152295
2	DALYs (Disability-Adjusted Life Years)	1	Global	1	Male	22	All ages	1028	Total burden related to Non-alcoholic fatty liver disease (NAFLD)	105	High fasting plasma glucose	1	Number	2001	49974.4	101768	5150.17
2	DALYs (Disability-Adjusted Life Years)	1	Global	2	Female	22	All ages	1028	Total burden related to Non-alcoholic fatty liver disease (NAFLD)	105	High fasting plasma glucose	1	Number	2001	44153.7	88992.8	4695.54
2	DALYs (Disability-Adjusted Life Years)	1	Global	1	Male	22	All ages	1028	Total burden related to Non-alcoholic fatty liver disease (NAFLD)	105	High fasting plasma glucose	3	Rate	2001	1.60664	3.27178	0.165575
2	DALYs (Disability-Adjusted Life Years)	1	Global	2	Female	22	All ages	1028	Total burden related to Non-alcoholic fatty liver disease (NAFLD)	105	High fasting plasma glucose	3	Rate	2001	1.44024	2.90283	0.153163
2	DALYs (Disability-Adjusted Life Years)	1	Global	1	Male	22	All ages	1028	Total burden related to Non-alcoholic fatty liver disease (NAFLD)	105	High fasting plasma glucose	1	Number	2002	51518.1	105535	5383.3
2	DALYs (Disability-Adjusted Life Years)	1	Global	2	Female	22	All ages	1028	Total burden related to Non-alcoholic fatty liver disease (NAFLD)	105	High fasting plasma glucose	1	Number	2002	45567.6	92298.2	4905.99
2	DALYs (Disability-Adjusted Life Years)	1	Global	1	Male	22	All ages	1028	Total burden related to Non-alcoholic fatty liver disease (NAFLD)	105	High fasting plasma glucose	3	Rate	2002	1.63569	3.35071	0.170919
2	DALYs (Disability-Adjusted Life Years)	1	Global	2	Female	22	All ages	1028	Total burden related to Non-alcoholic fatty liver disease (NAFLD)	105	High fasting plasma glucose	3	Rate	2002	1.46719	2.97184	0.157964
2	DALYs (Disability-Adjusted Life Years)	1	Global	1	Male	22	All ages	1028	Total burden related to Non-alcoholic fatty liver disease (NAFLD)	105	High fasting plasma glucose	1	Number	2003	52697.4	105369	5614.79
2	DALYs (Disability-Adjusted Life Years)	1	Global	2	Female	22	All ages	1028	Total burden related to Non-alcoholic fatty liver disease (NAFLD)	105	High fasting plasma glucose	1	Number	2003	46589.2	93655.1	4952.55
2	DALYs (Disability-Adjusted Life Years)	1	Global	1	Male	22	All ages	1028	Total burden related to Non-alcoholic fatty liver disease (NAFLD)	105	High fasting plasma glucose	3	Rate	2003	1.65224	3.30367	0.176042
2	DALYs (Disability-Adjusted Life Years)	1	Global	2	Female	22	All ages	1028	Total burden related to Non-alcoholic fatty liver disease (NAFLD)	105	High fasting plasma glucose	3	Rate	2003	1.48059	2.97633	0.157391
2	DALYs (Disability-Adjusted Life Years)	1	Global	1	Male	22	All ages	1028	Total burden related to Non-alcoholic fatty liver disease (NAFLD)	105	High fasting plasma glucose	1	Number	2004	53750.4	109946	5696.99
2	DALYs (Disability-Adjusted Life Years)	1	Global	2	Female	22	All ages	1028	Total burden related to Non-alcoholic fatty liver disease (NAFLD)	105	High fasting plasma glucose	1	Number	2004	47412.5	96069.2	5047.48
2	DALYs (Disability-Adjusted Life Years)	1	Global	1	Male	22	All ages	1028	Total burden related to Non-alcoholic fatty liver disease (NAFLD)	105	High fasting plasma glucose	3	Rate	2004	1.66411	3.40394	0.176379
2	DALYs (Disability-Adjusted Life Years)	1	Global	2	Female	22	All ages	1028	Total burden related to Non-alcoholic fatty liver disease (NAFLD)	105	High fasting plasma glucose	3	Rate	2004	1.48703	3.01309	0.158308
2	DALYs (Disability-Adjusted Life Years)	1	Global	1	Male	22	All ages	1028	Total burden related to Non-alcoholic fatty liver disease (NAFLD)	105	High fasting plasma glucose	1	Number	2005	55482.4	110411	5968.58
2	DALYs (Disability-Adjusted Life Years)	1	Global	2	Female	22	All ages	1028	Total burden related to Non-alcoholic fatty liver disease (NAFLD)	105	High fasting plasma glucose	1	Number	2005	48940.5	97496.6	5150.48
2	DALYs (Disability-Adjusted Life Years)	1	Global	1	Male	22	All ages	1028	Total burden related to Non-alcoholic fatty liver disease (NAFLD)	105	High fasting plasma glucose	3	Rate	2005	1.69605	3.37518	0.182454
2	DALYs (Disability-Adjusted Life Years)	1	Global	2	Female	22	All ages	1028	Total burden related to Non-alcoholic fatty liver disease (NAFLD)	105	High fasting plasma glucose	3	Rate	2005	1.51468	3.01747	0.159405
2	DALYs (Disability-Adjusted Life Years)	1	Global	1	Male	22	All ages	1028	Total burden related to Non-alcoholic fatty liver disease (NAFLD)	105	High fasting plasma glucose	1	Number	2006	57294.4	113598	6159.26
2	DALYs (Disability-Adjusted Life Years)	1	Global	2	Female	22	All ages	1028	Total burden related to Non-alcoholic fatty liver disease (NAFLD)	105	High fasting plasma glucose	1	Number	2006	50780.1	102310	5394.21
2	DALYs (Disability-Adjusted Life Years)	1	Global	1	Male	22	All ages	1028	Total burden related to Non-alcoholic fatty liver disease (NAFLD)	105	High fasting plasma glucose	3	Rate	2006	1.72894	3.42799	0.185865
2	DALYs (Disability-Adjusted Life Years)	1	Global	2	Female	22	All ages	1028	Total burden related to Non-alcoholic fatty liver disease (NAFLD)	105	High fasting plasma glucose	3	Rate	2006	1.55059	3.1241	0.164715
2	DALYs (Disability-Adjusted Life Years)	1	Global	1	Male	22	All ages	1028	Total burden related to Non-alcoholic fatty liver disease (NAFLD)	105	High fasting plasma glucose	1	Number	2007	60053.9	118650	6342.73
2	DALYs (Disability-Adjusted Life Years)	1	Global	2	Female	22	All ages	1028	Total burden related to Non-alcoholic fatty liver disease (NAFLD)	105	High fasting plasma glucose	1	Number	2007	53181.3	107377	5583.87
2	DALYs (Disability-Adjusted Life Years)	1	Global	1	Male	22	All ages	1028	Total burden related to Non-alcoholic fatty liver disease (NAFLD)	105	High fasting plasma glucose	3	Rate	2007	1.78857	3.53372	0.188904
2	DALYs (Disability-Adjusted Life Years)	1	Global	2	Female	22	All ages	1028	Total burden related to Non-alcoholic fatty liver disease (NAFLD)	105	High fasting plasma glucose	3	Rate	2007	1.60197	3.23449	0.168202
2	DALYs (Disability-Adjusted Life Years)	1	Global	1	Male	22	All ages	1028	Total burden related to Non-alcoholic fatty liver disease (NAFLD)	105	High fasting plasma glucose	1	Number	2008	63800.7	125967	6960.55
2	DALYs (Disability-Adjusted Life Years)	1	Global	2	Female	22	All ages	1028	Total burden related to Non-alcoholic fatty liver disease (NAFLD)	105	High fasting plasma glucose	1	Number	2008	56359.8	113521	5982.91
2	DALYs (Disability-Adjusted Life Years)	1	Global	1	Male	22	All ages	1028	Total burden related to Non-alcoholic fatty liver disease (NAFLD)	105	High fasting plasma glucose	3	Rate	2008	1.87491	3.70179	0.20455
2	DALYs (Disability-Adjusted Life Years)	1	Global	2	Female	22	All ages	1028	Total burden related to Non-alcoholic fatty liver disease (NAFLD)	105	High fasting plasma glucose	3	Rate	2008	1.67454	3.37291	0.177762
2	DALYs (Disability-Adjusted Life Years)	1	Global	1	Male	22	All ages	1028	Total burden related to Non-alcoholic fatty liver disease (NAFLD)	105	High fasting plasma glucose	1	Number	2009	67126.1	133193	7283.31
2	DALYs (Disability-Adjusted Life Years)	1	Global	2	Female	22	All ages	1028	Total burden related to Non-alcoholic fatty liver disease (NAFLD)	105	High fasting plasma glucose	1	Number	2009	59237.7	119624	6292.41
2	DALYs (Disability-Adjusted Life Years)	1	Global	1	Male	22	All ages	1028	Total burden related to Non-alcoholic fatty liver disease (NAFLD)	105	High fasting plasma glucose	3	Rate	2009	1.94641	3.86211	0.21119
2	DALYs (Disability-Adjusted Life Years)	1	Global	2	Female	22	All ages	1028	Total burden related to Non-alcoholic fatty liver disease (NAFLD)	105	High fasting plasma glucose	3	Rate	2009	1.73598	3.50563	0.184401
2	DALYs (Disability-Adjusted Life Years)	1	Global	1	Male	22	All ages	1028	Total burden related to Non-alcoholic fatty liver disease (NAFLD)	105	High fasting plasma glucose	1	Number	2010	70575.7	141057	7693.01
2	DALYs (Disability-Adjusted Life Years)	1	Global	2	Female	22	All ages	1028	Total burden related to Non-alcoholic fatty liver disease (NAFLD)	105	High fasting plasma glucose	1	Number	2010	61950.4	125644	6580.84
2	DALYs (Disability-Adjusted Life Years)	1	Global	1	Male	22	All ages	1028	Total burden related to Non-alcoholic fatty liver disease (NAFLD)	105	High fasting plasma glucose	3	Rate	2010	2.02067	4.03865	0.220261
2	DALYs (Disability-Adjusted Life Years)	1	Global	2	Female	22	All ages	1028	Total burden related to Non-alcoholic fatty liver disease (NAFLD)	105	High fasting plasma glucose	3	Rate	2010	1.79147	3.63334	0.190304
2	DALYs (Disability-Adjusted Life Years)	1	Global	1	Male	22	All ages	1028	Total burden related to Non-alcoholic fatty liver disease (NAFLD)	105	High fasting plasma glucose	1	Number	2011	73829.3	145308	7946.23
2	DALYs (Disability-Adjusted Life Years)	1	Global	2	Female	22	All ages	1028	Total burden related to Non-alcoholic fatty liver disease (NAFLD)	105	High fasting plasma glucose	1	Number	2011	64742.4	129731	6845.15
2	DALYs (Disability-Adjusted Life Years)	1	Global	1	Male	22	All ages	1028	Total burden related to Non-alcoholic fatty liver disease (NAFLD)	105	High fasting plasma glucose	3	Rate	2011	2.0884	4.1103	0.224774
2	DALYs (Disability-Adjusted Life Years)	1	Global	2	Female	22	All ages	1028	Total burden related to Non-alcoholic fatty liver disease (NAFLD)	105	High fasting plasma glucose	3	Rate	2011	1.84839	3.70381	0.195428
2	DALYs (Disability-Adjusted Life Years)	1	Global	1	Male	22	All ages	1028	Total burden related to Non-alcoholic fatty liver disease (NAFLD)	105	High fasting plasma glucose	1	Number	2012	77711.6	152235	8537.82
2	DALYs (Disability-Adjusted Life Years)	1	Global	2	Female	22	All ages	1028	Total burden related to Non-alcoholic fatty liver disease (NAFLD)	105	High fasting plasma glucose	1	Number	2012	68196.3	137762	7275.45
2	DALYs (Disability-Adjusted Life Years)	1	Global	1	Male	22	All ages	1028	Total burden related to Non-alcoholic fatty liver disease (NAFLD)	105	High fasting plasma glucose	3	Rate	2012	2.17152	4.25397	0.238575
2	DALYs (Disability-Adjusted Life Years)	1	Global	2	Female	22	All ages	1028	Total burden related to Non-alcoholic fatty liver disease (NAFLD)	105	High fasting plasma glucose	3	Rate	2012	1.92229	3.88318	0.205077
2	DALYs (Disability-Adjusted Life Years)	1	Global	1	Male	22	All ages	1028	Total burden related to Non-alcoholic fatty liver disease (NAFLD)	105	High fasting plasma glucose	1	Number	2013	82509	165436	9336.13
2	DALYs (Disability-Adjusted Life Years)	1	Global	2	Female	22	All ages	1028	Total burden related to Non-alcoholic fatty liver disease (NAFLD)	105	High fasting plasma glucose	1	Number	2013	72430.1	145702	7603.82
2	DALYs (Disability-Adjusted Life Years)	1	Global	1	Male	22	All ages	1028	Total burden related to Non-alcoholic fatty liver disease (NAFLD)	105	High fasting plasma glucose	3	Rate	2013	2.27731	4.56617	0.257685
2	DALYs (Disability-Adjusted Life Years)	1	Global	2	Female	22	All ages	1028	Total burden related to Non-alcoholic fatty liver disease (NAFLD)	105	High fasting plasma glucose	3	Rate	2013	2.01579	4.055	0.211621
2	DALYs (Disability-Adjusted Life Years)	1	Global	1	Male	22	All ages	1028	Total burden related to Non-alcoholic fatty liver disease (NAFLD)	105	High fasting plasma glucose	1	Number	2014	87747	174756	9782.19
2	DALYs (Disability-Adjusted Life Years)	1	Global	2	Female	22	All ages	1028	Total burden related to Non-alcoholic fatty liver disease (NAFLD)	105	High fasting plasma glucose	1	Number	2014	77038.1	154197	8102.94
2	DALYs (Disability-Adjusted Life Years)	1	Global	1	Male	22	All ages	1028	Total burden related to Non-alcoholic fatty liver disease (NAFLD)	105	High fasting plasma glucose	3	Rate	2014	2.39242	4.76471	0.266711
2	DALYs (Disability-Adjusted Life Years)	1	Global	2	Female	22	All ages	1028	Total burden related to Non-alcoholic fatty liver disease (NAFLD)	105	High fasting plasma glucose	3	Rate	2014	2.11735	4.23804	0.222705
2	DALYs (Disability-Adjusted Life Years)	1	Global	1	Male	22	All ages	1028	Total burden related to Non-alcoholic fatty liver disease (NAFLD)	105	High fasting plasma glucose	1	Number	2015	92797	184399	10201.3
2	DALYs (Disability-Adjusted Life Years)	1	Global	2	Female	22	All ages	1028	Total burden related to Non-alcoholic fatty liver disease (NAFLD)	105	High fasting plasma glucose	1	Number	2015	81068.1	163222	8690.41
2	DALYs (Disability-Adjusted Life Years)	1	Global	1	Male	22	All ages	1028	Total burden related to Non-alcoholic fatty liver disease (NAFLD)	105	High fasting plasma glucose	3	Rate	2015	2.49939	4.96661	0.274763
2	DALYs (Disability-Adjusted Life Years)	1	Global	2	Female	22	All ages	1028	Total burden related to Non-alcoholic fatty liver disease (NAFLD)	105	High fasting plasma glucose	3	Rate	2015	2.20077	4.431	0.23592
2	DALYs (Disability-Adjusted Life Years)	1	Global	1	Male	22	All ages	1028	Total burden related to Non-alcoholic fatty liver disease (NAFLD)	105	High fasting plasma glucose	1	Number	2016	96699.7	192772	10770
2	DALYs (Disability-Adjusted Life Years)	1	Global	2	Female	22	All ages	1028	Total burden related to Non-alcoholic fatty liver disease (NAFLD)	105	High fasting plasma glucose	1	Number	2016	85189.2	171679	9117.08
2	DALYs (Disability-Adjusted Life Years)	1	Global	1	Male	22	All ages	1028	Total burden related to Non-alcoholic fatty liver disease (NAFLD)	105	High fasting plasma glucose	3	Rate	2016	2.57318	5.12966	0.286589
2	DALYs (Disability-Adjusted Life Years)	1	Global	2	Female	22	All ages	1028	Total burden related to Non-alcoholic fatty liver disease (NAFLD)	105	High fasting plasma glucose	3	Rate	2016	2.28474	4.60435	0.244516
2	DALYs (Disability-Adjusted Life Years)	1	Global	1	Male	22	All ages	1028	Total burden related to Non-alcoholic fatty liver disease (NAFLD)	105	High fasting plasma glucose	1	Number	2017	100095	195188	10878.8
2	DALYs (Disability-Adjusted Life Years)	1	Global	2	Female	22	All ages	1028	Total burden related to Non-alcoholic fatty liver disease (NAFLD)	105	High fasting plasma glucose	1	Number	2017	88603.2	178034	9558.23
2	DALYs (Disability-Adjusted Life Years)	1	Global	1	Male	22	All ages	1028	Total burden related to Non-alcoholic fatty liver disease (NAFLD)	105	High fasting plasma glucose	3	Rate	2017	2.63227	5.13297	0.286085
2	DALYs (Disability-Adjusted Life Years)	1	Global	2	Female	22	All ages	1028	Total burden related to Non-alcoholic fatty liver disease (NAFLD)	105	High fasting plasma glucose	3	Rate	2017	2.34839	4.71872	0.253337
2	DALYs (Disability-Adjusted Life Years)	1	Global	1	Male	22	All ages	1028	Total burden related to Non-alcoholic fatty liver disease (NAFLD)	105	High fasting plasma glucose	1	Number	2018	104423	208986	11340.6
2	DALYs (Disability-Adjusted Life Years)	1	Global	2	Female	22	All ages	1028	Total burden related to Non-alcoholic fatty liver disease (NAFLD)	105	High fasting plasma glucose	1	Number	2018	92033.6	184649	9753.79
2	DALYs (Disability-Adjusted Life Years)	1	Global	1	Male	22	All ages	1028	Total burden related to Non-alcoholic fatty liver disease (NAFLD)	105	High fasting plasma glucose	3	Rate	2018	2.71509	5.43381	0.294866
2	DALYs (Disability-Adjusted Life Years)	1	Global	2	Female	22	All ages	1028	Total burden related to Non-alcoholic fatty liver disease (NAFLD)	105	High fasting plasma glucose	3	Rate	2018	2.41178	4.83881	0.255602
2	DALYs (Disability-Adjusted Life Years)	1	Global	1	Male	22	All ages	1028	Total burden related to Non-alcoholic fatty liver disease (NAFLD)	105	High fasting plasma glucose	1	Number	2019	107990	221610	11918.6
2	DALYs (Disability-Adjusted Life Years)	1	Global	2	Female	22	All ages	1028	Total burden related to Non-alcoholic fatty liver disease (NAFLD)	105	High fasting plasma glucose	1	Number	2019	95048.3	194138	10263.4
2	DALYs (Disability-Adjusted Life Years)	1	Global	1	Male	22	All ages	1028	Total burden related to Non-alcoholic fatty liver disease (NAFLD)	105	High fasting plasma glucose	3	Rate	2019	2.7777	5.7002	0.306567
2	DALYs (Disability-Adjusted Life Years)	1	Global	2	Female	22	All ages	1028	Total burden related to Non-alcoholic fatty liver disease (NAFLD)	105	High fasting plasma glucose	3	Rate	2019	2.46394	5.03264	0.266058
2	DALYs (Disability-Adjusted Life Years)	1	Global	1	Male	22	All ages	1028	Total burden related to Non-alcoholic fatty liver disease (NAFLD)	105	High fasting plasma glucose	1	Number	2020	112110	227259	12377.2
2	DALYs (Disability-Adjusted Life Years)	1	Global	2	Female	22	All ages	1028	Total burden related to Non-alcoholic fatty liver disease (NAFLD)	105	High fasting plasma glucose	1	Number	2020	97539.1	195544	10670.2
2	DALYs (Disability-Adjusted Life Years)	1	Global	1	Male	22	All ages	1028	Total burden related to Non-alcoholic fatty liver disease (NAFLD)	105	High fasting plasma glucose	3	Rate	2020	2.85564	5.78868	0.315269
2	DALYs (Disability-Adjusted Life Years)	1	Global	2	Female	22	All ages	1028	Total burden related to Non-alcoholic fatty liver disease (NAFLD)	105	High fasting plasma glucose	3	Rate	2020	2.50328	5.01853	0.273844
2	DALYs (Disability-Adjusted Life Years)	1	Global	1	Male	22	All ages	1028	Total burden related to Non-alcoholic fatty liver disease (NAFLD)	105	High fasting plasma glucose	1	Number	2021	114072	230072	12760.7
2	DALYs (Disability-Adjusted Life Years)	1	Global	2	Female	22	All ages	1028	Total burden related to Non-alcoholic fatty liver disease (NAFLD)	105	High fasting plasma glucose	1	Number	2021	99408.9	204996	10792.7
2	DALYs (Disability-Adjusted Life Years)	1	Global	1	Male	22	All ages	1028	Total burden related to Non-alcoholic fatty liver disease (NAFLD)	105	High fasting plasma glucose	3	Rate	2021	2.88106	5.8108	0.322289
2	DALYs (Disability-Adjusted Life Years)	1	Global	2	Female	22	All ages	1028	Total burden related to Non-alcoholic fatty liver disease (NAFLD)	105	High fasting plasma glucose	3	Rate	2021	2.52823	5.21358	0.274485
2	DALYs (Disability-Adjusted Life Years)	1	Global	1	Male	27	Age-standardized	1028	Total burden related to Non-alcoholic fatty liver disease (NAFLD)	105	High fasting plasma glucose	3	Rate	1990	1.50332	3.11657	0.159929
2	DALYs (Disability-Adjusted Life Years)	1	Global	2	Female	27	Age-standardized	1028	Total burden related to Non-alcoholic fatty liver disease (NAFLD)	105	High fasting plasma glucose	3	Rate	1990	1.2179	2.52649	0.130239
2	DALYs (Disability-Adjusted Life Years)	1	Global	1	Male	27	Age-standardized	1028	Total burden related to Non-alcoholic fatty liver disease (NAFLD)	105	High fasting plasma glucose	3	Rate	1991	1.52759	3.12196	0.166714
2	DALYs (Disability-Adjusted Life Years)	1	Global	2	Female	27	Age-standardized	1028	Total burden related to Non-alcoholic fatty liver disease (NAFLD)	105	High fasting plasma glucose	3	Rate	1991	1.22969	2.54116	0.128789
2	DALYs (Disability-Adjusted Life Years)	1	Global	1	Male	27	Age-standardized	1028	Total burden related to Non-alcoholic fatty liver disease (NAFLD)	105	High fasting plasma glucose	3	Rate	1992	1.5559	3.19791	0.169389
2	DALYs (Disability-Adjusted Life Years)	1	Global	2	Female	27	Age-standardized	1028	Total burden related to Non-alcoholic fatty liver disease (NAFLD)	105	High fasting plasma glucose	3	Rate	1992	1.25245	2.59638	0.130857
2	DALYs (Disability-Adjusted Life Years)	1	Global	1	Male	27	Age-standardized	1028	Total burden related to Non-alcoholic fatty liver disease (NAFLD)	105	High fasting plasma glucose	3	Rate	1993	1.59492	3.19609	0.169507
2	DALYs (Disability-Adjusted Life Years)	1	Global	2	Female	27	Age-standardized	1028	Total burden related to Non-alcoholic fatty liver disease (NAFLD)	105	High fasting plasma glucose	3	Rate	1993	1.27166	2.59542	0.13016
2	DALYs (Disability-Adjusted Life Years)	1	Global	1	Male	27	Age-standardized	1028	Total burden related to Non-alcoholic fatty liver disease (NAFLD)	105	High fasting plasma glucose	3	Rate	1994	1.63962	3.35861	0.17604
2	DALYs (Disability-Adjusted Life Years)	1	Global	2	Female	27	Age-standardized	1028	Total burden related to Non-alcoholic fatty liver disease (NAFLD)	105	High fasting plasma glucose	3	Rate	1994	1.30219	2.62394	0.136439
2	DALYs (Disability-Adjusted Life Years)	1	Global	1	Male	27	Age-standardized	1028	Total burden related to Non-alcoholic fatty liver disease (NAFLD)	105	High fasting plasma glucose	3	Rate	1995	1.70949	3.47547	0.182348
2	DALYs (Disability-Adjusted Life Years)	1	Global	2	Female	27	Age-standardized	1028	Total burden related to Non-alcoholic fatty liver disease (NAFLD)	105	High fasting plasma glucose	3	Rate	1995	1.34993	2.7347	0.141123
2	DALYs (Disability-Adjusted Life Years)	1	Global	1	Male	27	Age-standardized	1028	Total burden related to Non-alcoholic fatty liver disease (NAFLD)	105	High fasting plasma glucose	3	Rate	1996	1.77042	3.58565	0.190398
2	DALYs (Disability-Adjusted Life Years)	1	Global	2	Female	27	Age-standardized	1028	Total burden related to Non-alcoholic fatty liver disease (NAFLD)	105	High fasting plasma glucose	3	Rate	1996	1.3934	2.81312	0.14808
2	DALYs (Disability-Adjusted Life Years)	1	Global	1	Male	27	Age-standardized	1028	Total burden related to Non-alcoholic fatty liver disease (NAFLD)	105	High fasting plasma glucose	3	Rate	1997	1.83089	3.72695	0.196691
2	DALYs (Disability-Adjusted Life Years)	1	Global	2	Female	27	Age-standardized	1028	Total burden related to Non-alcoholic fatty liver disease (NAFLD)	105	High fasting plasma glucose	3	Rate	1997	1.43726	2.88588	0.153603
2	DALYs (Disability-Adjusted Life Years)	1	Global	1	Male	27	Age-standardized	1028	Total burden related to Non-alcoholic fatty liver disease (NAFLD)	105	High fasting plasma glucose	3	Rate	1998	1.92886	3.88853	0.20608
2	DALYs (Disability-Adjusted Life Years)	1	Global	2	Female	27	Age-standardized	1028	Total burden related to Non-alcoholic fatty liver disease (NAFLD)	105	High fasting plasma glucose	3	Rate	1998	1.49844	2.97796	0.157252
2	DALYs (Disability-Adjusted Life Years)	1	Global	1	Male	27	Age-standardized	1028	Total burden related to Non-alcoholic fatty liver disease (NAFLD)	105	High fasting plasma glucose	3	Rate	1999	2.01416	4.11191	0.214463
2	DALYs (Disability-Adjusted Life Years)	1	Global	2	Female	27	Age-standardized	1028	Total burden related to Non-alcoholic fatty liver disease (NAFLD)	105	High fasting plasma glucose	3	Rate	1999	1.56603	3.13208	0.166537
2	DALYs (Disability-Adjusted Life Years)	1	Global	1	Male	27	Age-standardized	1028	Total burden related to Non-alcoholic fatty liver disease (NAFLD)	105	High fasting plasma glucose	3	Rate	2000	2.08416	4.20475	0.219444
2	DALYs (Disability-Adjusted Life Years)	1	Global	2	Female	27	Age-standardized	1028	Total burden related to Non-alcoholic fatty liver disease (NAFLD)	105	High fasting plasma glucose	3	Rate	2000	1.60962	3.19802	0.17443
2	DALYs (Disability-Adjusted Life Years)	1	Global	1	Male	27	Age-standardized	1028	Total burden related to Non-alcoholic fatty liver disease (NAFLD)	105	High fasting plasma glucose	3	Rate	2001	2.11004	4.30197	0.218404
2	DALYs (Disability-Adjusted Life Years)	1	Global	2	Female	27	Age-standardized	1028	Total burden related to Non-alcoholic fatty liver disease (NAFLD)	105	High fasting plasma glucose	3	Rate	2001	1.62726	3.27379	0.174091
2	DALYs (Disability-Adjusted Life Years)	1	Global	1	Male	27	Age-standardized	1028	Total burden related to Non-alcoholic fatty liver disease (NAFLD)	105	High fasting plasma glucose	3	Rate	2002	2.12559	4.33819	0.222624
2	DALYs (Disability-Adjusted Life Years)	1	Global	2	Female	27	Age-standardized	1028	Total burden related to Non-alcoholic fatty liver disease (NAFLD)	105	High fasting plasma glucose	3	Rate	2002	1.64089	3.3233	0.177243
2	DALYs (Disability-Adjusted Life Years)	1	Global	1	Male	27	Age-standardized	1028	Total burden related to Non-alcoholic fatty liver disease (NAFLD)	105	High fasting plasma glucose	3	Rate	2003	2.12425	4.2781	0.224697
2	DALYs (Disability-Adjusted Life Years)	1	Global	2	Female	27	Age-standardized	1028	Total burden related to Non-alcoholic fatty liver disease (NAFLD)	105	High fasting plasma glucose	3	Rate	2003	1.63888	3.28575	0.175427
2	DALYs (Disability-Adjusted Life Years)	1	Global	1	Male	27	Age-standardized	1028	Total burden related to Non-alcoholic fatty liver disease (NAFLD)	105	High fasting plasma glucose	3	Rate	2004	2.11272	4.29436	0.224346
2	DALYs (Disability-Adjusted Life Years)	1	Global	2	Female	27	Age-standardized	1028	Total burden related to Non-alcoholic fatty liver disease (NAFLD)	105	High fasting plasma glucose	3	Rate	2004	1.62783	3.30231	0.173735
2	DALYs (Disability-Adjusted Life Years)	1	Global	1	Male	27	Age-standardized	1028	Total burden related to Non-alcoholic fatty liver disease (NAFLD)	105	High fasting plasma glucose	3	Rate	2005	2.12668	4.19915	0.229009
2	DALYs (Disability-Adjusted Life Years)	1	Global	2	Female	27	Age-standardized	1028	Total burden related to Non-alcoholic fatty liver disease (NAFLD)	105	High fasting plasma glucose	3	Rate	2005	1.6404	3.25865	0.173578
2	DALYs (Disability-Adjusted Life Years)	1	Global	1	Male	27	Age-standardized	1028	Total burden related to Non-alcoholic fatty liver disease (NAFLD)	105	High fasting plasma glucose	3	Rate	2006	2.13768	4.22818	0.228603
2	DALYs (Disability-Adjusted Life Years)	1	Global	2	Female	27	Age-standardized	1028	Total burden related to Non-alcoholic fatty liver disease (NAFLD)	105	High fasting plasma glucose	3	Rate	2006	1.65931	3.33321	0.177196
2	DALYs (Disability-Adjusted Life Years)	1	Global	1	Male	27	Age-standardized	1028	Total burden related to Non-alcoholic fatty liver disease (NAFLD)	105	High fasting plasma glucose	3	Rate	2007	2.1781	4.28694	0.22984
2	DALYs (Disability-Adjusted Life Years)	1	Global	2	Female	27	Age-standardized	1028	Total burden related to Non-alcoholic fatty liver disease (NAFLD)	105	High fasting plasma glucose	3	Rate	2007	1.69194	3.40686	0.178504
2	DALYs (Disability-Adjusted Life Years)	1	Global	1	Male	27	Age-standardized	1028	Total burden related to Non-alcoholic fatty liver disease (NAFLD)	105	High fasting plasma glucose	3	Rate	2008	2.25266	4.43066	0.245253
2	DALYs (Disability-Adjusted Life Years)	1	Global	2	Female	27	Age-standardized	1028	Total burden related to Non-alcoholic fatty liver disease (NAFLD)	105	High fasting plasma glucose	3	Rate	2008	1.74625	3.5093	0.185606
2	DALYs (Disability-Adjusted Life Years)	1	Global	1	Male	27	Age-standardized	1028	Total burden related to Non-alcoholic fatty liver disease (NAFLD)	105	High fasting plasma glucose	3	Rate	2009	2.30803	4.53767	0.249697
2	DALYs (Disability-Adjusted Life Years)	1	Global	2	Female	27	Age-standardized	1028	Total burden related to Non-alcoholic fatty liver disease (NAFLD)	105	High fasting plasma glucose	3	Rate	2009	1.78683	3.60204	0.190235
2	DALYs (Disability-Adjusted Life Years)	1	Global	1	Male	27	Age-standardized	1028	Total burden related to Non-alcoholic fatty liver disease (NAFLD)	105	High fasting plasma glucose	3	Rate	2010	2.36446	4.6955	0.256878
2	DALYs (Disability-Adjusted Life Years)	1	Global	2	Female	27	Age-standardized	1028	Total burden related to Non-alcoholic fatty liver disease (NAFLD)	105	High fasting plasma glucose	3	Rate	2010	1.82025	3.70568	0.193709
2	DALYs (Disability-Adjusted Life Years)	1	Global	1	Male	27	Age-standardized	1028	Total burden related to Non-alcoholic fatty liver disease (NAFLD)	105	High fasting plasma glucose	3	Rate	2011	2.40279	4.74738	0.257717
2	DALYs (Disability-Adjusted Life Years)	1	Global	2	Female	27	Age-standardized	1028	Total burden related to Non-alcoholic fatty liver disease (NAFLD)	105	High fasting plasma glucose	3	Rate	2011	1.851	3.71397	0.196037
2	DALYs (Disability-Adjusted Life Years)	1	Global	1	Male	27	Age-standardized	1028	Total burden related to Non-alcoholic fatty liver disease (NAFLD)	105	High fasting plasma glucose	3	Rate	2012	2.45491	4.75596	0.269448
2	DALYs (Disability-Adjusted Life Years)	1	Global	2	Female	27	Age-standardized	1028	Total burden related to Non-alcoholic fatty liver disease (NAFLD)	105	High fasting plasma glucose	3	Rate	2012	1.89521	3.83371	0.202291
2	DALYs (Disability-Adjusted Life Years)	1	Global	1	Male	27	Age-standardized	1028	Total burden related to Non-alcoholic fatty liver disease (NAFLD)	105	High fasting plasma glucose	3	Rate	2013	2.53472	5.06284	0.285321
2	DALYs (Disability-Adjusted Life Years)	1	Global	2	Female	27	Age-standardized	1028	Total burden related to Non-alcoholic fatty liver disease (NAFLD)	105	High fasting plasma glucose	3	Rate	2013	1.95691	3.94768	0.205514
2	DALYs (Disability-Adjusted Life Years)	1	Global	1	Male	27	Age-standardized	1028	Total burden related to Non-alcoholic fatty liver disease (NAFLD)	105	High fasting plasma glucose	3	Rate	2014	2.6171	5.14787	0.29059
2	DALYs (Disability-Adjusted Life Years)	1	Global	2	Female	27	Age-standardized	1028	Total burden related to Non-alcoholic fatty liver disease (NAFLD)	105	High fasting plasma glucose	3	Rate	2014	2.02197	4.05493	0.212581
2	DALYs (Disability-Adjusted Life Years)	1	Global	1	Male	27	Age-standardized	1028	Total burden related to Non-alcoholic fatty liver disease (NAFLD)	105	High fasting plasma glucose	3	Rate	2015	2.6834	5.30048	0.294462
2	DALYs (Disability-Adjusted Life Years)	1	Global	2	Female	27	Age-standardized	1028	Total burden related to Non-alcoholic fatty liver disease (NAFLD)	105	High fasting plasma glucose	3	Rate	2015	2.06881	4.16676	0.221759
2	DALYs (Disability-Adjusted Life Years)	1	Global	1	Male	27	Age-standardized	1028	Total burden related to Non-alcoholic fatty liver disease (NAFLD)	105	High fasting plasma glucose	3	Rate	2016	2.7138	5.37372	0.301027
2	DALYs (Disability-Adjusted Life Years)	1	Global	2	Female	27	Age-standardized	1028	Total burden related to Non-alcoholic fatty liver disease (NAFLD)	105	High fasting plasma glucose	3	Rate	2016	2.11209	4.25943	0.225936
2	DALYs (Disability-Adjusted Life Years)	1	Global	1	Male	27	Age-standardized	1028	Total burden related to Non-alcoholic fatty liver disease (NAFLD)	105	High fasting plasma glucose	3	Rate	2017	2.73086	5.3647	0.296409
2	DALYs (Disability-Adjusted Life Years)	1	Global	2	Female	27	Age-standardized	1028	Total burden related to Non-alcoholic fatty liver disease (NAFLD)	105	High fasting plasma glucose	3	Rate	2017	2.13345	4.29138	0.230098
2	DALYs (Disability-Adjusted Life Years)	1	Global	1	Male	27	Age-standardized	1028	Total burden related to Non-alcoholic fatty liver disease (NAFLD)	105	High fasting plasma glucose	3	Rate	2018	2.76634	5.48924	0.299986
2	DALYs (Disability-Adjusted Life Years)	1	Global	2	Female	27	Age-standardized	1028	Total burden related to Non-alcoholic fatty liver disease (NAFLD)	105	High fasting plasma glucose	3	Rate	2018	2.15296	4.31902	0.228097
2	DALYs (Disability-Adjusted Life Years)	1	Global	1	Male	27	Age-standardized	1028	Total burden related to Non-alcoholic fatty liver disease (NAFLD)	105	High fasting plasma glucose	3	Rate	2019	2.77764	5.65231	0.305961
2	DALYs (Disability-Adjusted Life Years)	1	Global	2	Female	27	Age-standardized	1028	Total burden related to Non-alcoholic fatty liver disease (NAFLD)	105	High fasting plasma glucose	3	Rate	2019	2.15988	4.41304	0.233195
2	DALYs (Disability-Adjusted Life Years)	1	Global	1	Male	27	Age-standardized	1028	Total burden related to Non-alcoholic fatty liver disease (NAFLD)	105	High fasting plasma glucose	3	Rate	2020	2.80975	5.64295	0.309573
2	DALYs (Disability-Adjusted Life Years)	1	Global	2	Female	27	Age-standardized	1028	Total burden related to Non-alcoholic fatty liver disease (NAFLD)	105	High fasting plasma glucose	3	Rate	2020	2.15746	4.32552	0.235881
2	DALYs (Disability-Adjusted Life Years)	1	Global	1	Male	27	Age-standardized	1028	Total burden related to Non-alcoholic fatty liver disease (NAFLD)	105	High fasting plasma glucose	3	Rate	2021	2.79649	5.59154	0.311891
2	DALYs (Disability-Adjusted Life Years)	1	Global	2	Female	27	Age-standardized	1028	Total burden related to Non-alcoholic fatty liver disease (NAFLD)	105	High fasting plasma glucose	3	Rate	2021	2.14468	4.4157	0.232977
