# Supplementary material for: Divergent Trajectories of the Burden of MASLD Attributable to High Fasting Plasma Glucose in China and Globally: A GBD Study 1990–2021 and Projections to 2046
Source: Gastroenterol Res Pract. 2026 Jun 20;2026:1090542. doi: 10.1155/grp/1090542 (PMC13282686; doi:10.1155/grp/1090542)
Supplement: Supplementary file 3 — Supporting Information 3 Supporting Information Dataset S3 (global.csv). Global burden estimates of HFPG‐related MASLD, including deaths, DALYs, age‐standardized death rates (ASDRs), and age‐standardized DALY rates (ASDARs) from 1990 to 2021. [file GRP-2026-1090542-s002.xlsx]

## Sheet: 1090542.f3
measure_id	measure_name	location_id	location_name	sex_id	sex_name	age_id	age_name	cause_id	cause_name	rei_id	rei_name	metric_id	metric_name	year	val	upper	lower
1	Deaths	6	China	3	Both	22	All ages	1028	Total burden related to Non-alcoholic fatty liver disease (NAFLD)	105	High fasting plasma glucose	1	Number	1990	631.324	1330.57	64.3446
1	Deaths	6	China	3	Both	22	All ages	1028	Total burden related to Non-alcoholic fatty liver disease (NAFLD)	105	High fasting plasma glucose	3	Rate	1990	0.0536631	0.1131	0.00546935
1	Deaths	6	China	3	Both	22	All ages	1028	Total burden related to Non-alcoholic fatty liver disease (NAFLD)	105	High fasting plasma glucose	1	Number	1991	631.089	1354.22	63.5235
1	Deaths	6	China	3	Both	22	All ages	1028	Total burden related to Non-alcoholic fatty liver disease (NAFLD)	105	High fasting plasma glucose	3	Rate	1991	0.0529078	0.113532	0.00532554
1	Deaths	6	China	3	Both	22	All ages	1028	Total burden related to Non-alcoholic fatty liver disease (NAFLD)	105	High fasting plasma glucose	1	Number	1992	636.423	1352.67	67.457
1	Deaths	6	China	3	Both	22	All ages	1028	Total burden related to Non-alcoholic fatty liver disease (NAFLD)	105	High fasting plasma glucose	3	Rate	1992	0.0527609	0.11214	0.00559234
1	Deaths	6	China	3	Both	22	All ages	1028	Total burden related to Non-alcoholic fatty liver disease (NAFLD)	105	High fasting plasma glucose	1	Number	1993	648.268	1355.03	63.6414
1	Deaths	6	China	3	Both	22	All ages	1028	Total burden related to Non-alcoholic fatty liver disease (NAFLD)	105	High fasting plasma glucose	3	Rate	1993	0.0532569	0.111319	0.00522831
1	Deaths	6	China	3	Both	22	All ages	1028	Total burden related to Non-alcoholic fatty liver disease (NAFLD)	105	High fasting plasma glucose	1	Number	1994	672.474	1433.76	63.0121
1	Deaths	6	China	3	Both	22	All ages	1028	Total burden related to Non-alcoholic fatty liver disease (NAFLD)	105	High fasting plasma glucose	3	Rate	1994	0.0548373	0.116917	0.00513835
1	Deaths	6	China	3	Both	22	All ages	1028	Total burden related to Non-alcoholic fatty liver disease (NAFLD)	105	High fasting plasma glucose	1	Number	1995	701.745	1467.75	67.4681
1	Deaths	6	China	3	Both	22	All ages	1028	Total burden related to Non-alcoholic fatty liver disease (NAFLD)	105	High fasting plasma glucose	3	Rate	1995	0.0568792	0.118967	0.00546855
1	Deaths	6	China	3	Both	22	All ages	1028	Total burden related to Non-alcoholic fatty liver disease (NAFLD)	105	High fasting plasma glucose	1	Number	1996	743.881	1580.5	72.1663
1	Deaths	6	China	3	Both	22	All ages	1028	Total burden related to Non-alcoholic fatty liver disease (NAFLD)	105	High fasting plasma glucose	3	Rate	1996	0.0599976	0.127475	0.00582056
1	Deaths	6	China	3	Both	22	All ages	1028	Total burden related to Non-alcoholic fatty liver disease (NAFLD)	105	High fasting plasma glucose	1	Number	1997	811.632	1661.75	82.0626
1	Deaths	6	China	3	Both	22	All ages	1028	Total burden related to Non-alcoholic fatty liver disease (NAFLD)	105	High fasting plasma glucose	3	Rate	1997	0.0651918	0.133475	0.00659142
1	Deaths	6	China	3	Both	22	All ages	1028	Total burden related to Non-alcoholic fatty liver disease (NAFLD)	105	High fasting plasma glucose	1	Number	1998	906.183	1898.26	87.2367
1	Deaths	6	China	3	Both	22	All ages	1028	Total burden related to Non-alcoholic fatty liver disease (NAFLD)	105	High fasting plasma glucose	3	Rate	1998	0.0725175	0.151908	0.00698113
1	Deaths	6	China	3	Both	22	All ages	1028	Total burden related to Non-alcoholic fatty liver disease (NAFLD)	105	High fasting plasma glucose	1	Number	1999	1004.59	2102.88	100.564
1	Deaths	6	China	3	Both	22	All ages	1028	Total burden related to Non-alcoholic fatty liver disease (NAFLD)	105	High fasting plasma glucose	3	Rate	1999	0.0801009	0.167673	0.00801846
1	Deaths	6	China	3	Both	22	All ages	1028	Total burden related to Non-alcoholic fatty liver disease (NAFLD)	105	High fasting plasma glucose	1	Number	2000	1090.06	2239.43	108.769
1	Deaths	6	China	3	Both	22	All ages	1028	Total burden related to Non-alcoholic fatty liver disease (NAFLD)	105	High fasting plasma glucose	3	Rate	2000	0.0865758	0.177861	0.00863875
1	Deaths	6	China	3	Both	22	All ages	1028	Total burden related to Non-alcoholic fatty liver disease (NAFLD)	105	High fasting plasma glucose	1	Number	2001	1113.26	2268.51	107.869
1	Deaths	6	China	3	Both	22	All ages	1028	Total burden related to Non-alcoholic fatty liver disease (NAFLD)	105	High fasting plasma glucose	3	Rate	2001	0.0880153	0.17935	0.00852816
1	Deaths	6	China	3	Both	22	All ages	1028	Total burden related to Non-alcoholic fatty liver disease (NAFLD)	105	High fasting plasma glucose	1	Number	2002	1104.47	2296.61	109.293
1	Deaths	6	China	3	Both	22	All ages	1028	Total burden related to Non-alcoholic fatty liver disease (NAFLD)	105	High fasting plasma glucose	3	Rate	2002	0.086878	0.180652	0.00859698
1	Deaths	6	China	3	Both	22	All ages	1028	Total burden related to Non-alcoholic fatty liver disease (NAFLD)	105	High fasting plasma glucose	1	Number	2003	1073.53	2191.29	106.847
1	Deaths	6	China	3	Both	22	All ages	1028	Total burden related to Non-alcoholic fatty liver disease (NAFLD)	105	High fasting plasma glucose	3	Rate	2003	0.0839928	0.171447	0.00835975
1	Deaths	6	China	3	Both	22	All ages	1028	Total burden related to Non-alcoholic fatty liver disease (NAFLD)	105	High fasting plasma glucose	1	Number	2004	1040.17	2121.23	103.722
1	Deaths	6	China	3	Both	22	All ages	1028	Total burden related to Non-alcoholic fatty liver disease (NAFLD)	105	High fasting plasma glucose	3	Rate	2004	0.0809328	0.165047	0.00807034
1	Deaths	6	China	3	Both	22	All ages	1028	Total burden related to Non-alcoholic fatty liver disease (NAFLD)	105	High fasting plasma glucose	1	Number	2005	1041.36	2117.45	109.461
1	Deaths	6	China	3	Both	22	All ages	1028	Total burden related to Non-alcoholic fatty liver disease (NAFLD)	105	High fasting plasma glucose	3	Rate	2005	0.0805474	0.163781	0.0084666
1	Deaths	6	China	3	Both	22	All ages	1028	Total burden related to Non-alcoholic fatty liver disease (NAFLD)	105	High fasting plasma glucose	1	Number	2006	1055.76	2151.76	108.449
1	Deaths	6	China	3	Both	22	All ages	1028	Total burden related to Non-alcoholic fatty liver disease (NAFLD)	105	High fasting plasma glucose	3	Rate	2006	0.0811294	0.165351	0.00833369
1	Deaths	6	China	3	Both	22	All ages	1028	Total burden related to Non-alcoholic fatty liver disease (NAFLD)	105	High fasting plasma glucose	1	Number	2007	1118.33	2244.86	110.114
1	Deaths	6	China	3	Both	22	All ages	1028	Total burden related to Non-alcoholic fatty liver disease (NAFLD)	105	High fasting plasma glucose	3	Rate	2007	0.0853332	0.171292	0.00840215
1	Deaths	6	China	3	Both	22	All ages	1028	Total burden related to Non-alcoholic fatty liver disease (NAFLD)	105	High fasting plasma glucose	1	Number	2008	1231.55	2468.26	127.2
1	Deaths	6	China	3	Both	22	All ages	1028	Total burden related to Non-alcoholic fatty liver disease (NAFLD)	105	High fasting plasma glucose	3	Rate	2008	0.0933048	0.187	0.00963689
1	Deaths	6	China	3	Both	22	All ages	1028	Total burden related to Non-alcoholic fatty liver disease (NAFLD)	105	High fasting plasma glucose	1	Number	2009	1332.92	2648.26	136.889
1	Deaths	6	China	3	Both	22	All ages	1028	Total burden related to Non-alcoholic fatty liver disease (NAFLD)	105	High fasting plasma glucose	3	Rate	2009	0.100298	0.199273	0.0103004
1	Deaths	6	China	3	Both	22	All ages	1028	Total burden related to Non-alcoholic fatty liver disease (NAFLD)	105	High fasting plasma glucose	1	Number	2010	1417.24	2826.9	149.697
1	Deaths	6	China	3	Both	22	All ages	1028	Total burden related to Non-alcoholic fatty liver disease (NAFLD)	105	High fasting plasma glucose	3	Rate	2010	0.106007	0.211446	0.011197
1	Deaths	6	China	3	Both	22	All ages	1028	Total burden related to Non-alcoholic fatty liver disease (NAFLD)	105	High fasting plasma glucose	1	Number	2011	1461.45	2890.9	144.871
1	Deaths	6	China	3	Both	22	All ages	1028	Total burden related to Non-alcoholic fatty liver disease (NAFLD)	105	High fasting plasma glucose	3	Rate	2011	0.10875	0.215119	0.0107802
1	Deaths	6	China	3	Both	22	All ages	1028	Total burden related to Non-alcoholic fatty liver disease (NAFLD)	105	High fasting plasma glucose	1	Number	2012	1548.64	3106.77	169.376
1	Deaths	6	China	3	Both	22	All ages	1028	Total burden related to Non-alcoholic fatty liver disease (NAFLD)	105	High fasting plasma glucose	3	Rate	2012	0.114613	0.229928	0.0125353
1	Deaths	6	China	3	Both	22	All ages	1028	Total burden related to Non-alcoholic fatty liver disease (NAFLD)	105	High fasting plasma glucose	1	Number	2013	1728.04	3448.64	189.33
1	Deaths	6	China	3	Both	22	All ages	1028	Total burden related to Non-alcoholic fatty liver disease (NAFLD)	105	High fasting plasma glucose	3	Rate	2013	0.127122	0.253697	0.013928
1	Deaths	6	China	3	Both	22	All ages	1028	Total burden related to Non-alcoholic fatty liver disease (NAFLD)	105	High fasting plasma glucose	1	Number	2014	1925.31	3804.98	194.735
1	Deaths	6	China	3	Both	22	All ages	1028	Total burden related to Non-alcoholic fatty liver disease (NAFLD)	105	High fasting plasma glucose	3	Rate	2014	0.140747	0.278158	0.0142358
1	Deaths	6	China	3	Both	22	All ages	1028	Total burden related to Non-alcoholic fatty liver disease (NAFLD)	105	High fasting plasma glucose	1	Number	2015	2005.69	3878.02	206.706
1	Deaths	6	China	3	Both	22	All ages	1028	Total burden related to Non-alcoholic fatty liver disease (NAFLD)	105	High fasting plasma glucose	3	Rate	2015	0.145618	0.281555	0.0150074
1	Deaths	6	China	3	Both	22	All ages	1028	Total burden related to Non-alcoholic fatty liver disease (NAFLD)	105	High fasting plasma glucose	1	Number	2016	2056.43	4044.74	210.916
1	Deaths	6	China	3	Both	22	All ages	1028	Total burden related to Non-alcoholic fatty liver disease (NAFLD)	105	High fasting plasma glucose	3	Rate	2016	0.148175	0.291442	0.0151974
1	Deaths	6	China	3	Both	22	All ages	1028	Total burden related to Non-alcoholic fatty liver disease (NAFLD)	105	High fasting plasma glucose	1	Number	2017	2150.51	4370.58	229.123
1	Deaths	6	China	3	Both	22	All ages	1028	Total burden related to Non-alcoholic fatty liver disease (NAFLD)	105	High fasting plasma glucose	3	Rate	2017	0.15381	0.312595	0.0163874
1	Deaths	6	China	3	Both	22	All ages	1028	Total burden related to Non-alcoholic fatty liver disease (NAFLD)	105	High fasting plasma glucose	1	Number	2018	2188.81	4623.58	220.286
1	Deaths	6	China	3	Both	22	All ages	1028	Total burden related to Non-alcoholic fatty liver disease (NAFLD)	105	High fasting plasma glucose	3	Rate	2018	0.155547	0.328572	0.0156545
1	Deaths	6	China	3	Both	22	All ages	1028	Total burden related to Non-alcoholic fatty liver disease (NAFLD)	105	High fasting plasma glucose	1	Number	2019	2203.66	4549.48	221.197
1	Deaths	6	China	3	Both	22	All ages	1028	Total burden related to Non-alcoholic fatty liver disease (NAFLD)	105	High fasting plasma glucose	3	Rate	2019	0.155805	0.321661	0.0156393
1	Deaths	6	China	3	Both	22	All ages	1028	Total burden related to Non-alcoholic fatty liver disease (NAFLD)	105	High fasting plasma glucose	1	Number	2020	2199.04	4553.84	227.055
1	Deaths	6	China	3	Both	22	All ages	1028	Total burden related to Non-alcoholic fatty liver disease (NAFLD)	105	High fasting plasma glucose	3	Rate	2020	0.154918	0.320809	0.0159956
1	Deaths	6	China	3	Both	22	All ages	1028	Total burden related to Non-alcoholic fatty liver disease (NAFLD)	105	High fasting plasma glucose	1	Number	2021	2037.6	4105.33	219.785
1	Deaths	6	China	3	Both	22	All ages	1028	Total burden related to Non-alcoholic fatty liver disease (NAFLD)	105	High fasting plasma glucose	3	Rate	2021	0.143216	0.28855	0.0154479
1	Deaths	6	China	3	Both	27	Age-standardized	1028	Total burden related to Non-alcoholic fatty liver disease (NAFLD)	105	High fasting plasma glucose	3	Rate	1990	0.082209	0.169457	0.00833866
1	Deaths	6	China	3	Both	27	Age-standardized	1028	Total burden related to Non-alcoholic fatty liver disease (NAFLD)	105	High fasting plasma glucose	3	Rate	1991	0.080015	0.170409	0.00799025
1	Deaths	6	China	3	Both	27	Age-standardized	1028	Total burden related to Non-alcoholic fatty liver disease (NAFLD)	105	High fasting plasma glucose	3	Rate	1992	0.0782895	0.166193	0.0082639
1	Deaths	6	China	3	Both	27	Age-standardized	1028	Total burden related to Non-alcoholic fatty liver disease (NAFLD)	105	High fasting plasma glucose	3	Rate	1993	0.0776112	0.160442	0.00753412
1	Deaths	6	China	3	Both	27	Age-standardized	1028	Total burden related to Non-alcoholic fatty liver disease (NAFLD)	105	High fasting plasma glucose	3	Rate	1994	0.0784817	0.168108	0.00730908
1	Deaths	6	China	3	Both	27	Age-standardized	1028	Total burden related to Non-alcoholic fatty liver disease (NAFLD)	105	High fasting plasma glucose	3	Rate	1995	0.0794029	0.167222	0.00759268
1	Deaths	6	China	3	Both	27	Age-standardized	1028	Total burden related to Non-alcoholic fatty liver disease (NAFLD)	105	High fasting plasma glucose	3	Rate	1996	0.0819198	0.174255	0.00790202
1	Deaths	6	China	3	Both	27	Age-standardized	1028	Total burden related to Non-alcoholic fatty liver disease (NAFLD)	105	High fasting plasma glucose	3	Rate	1997	0.0872544	0.177818	0.00871795
1	Deaths	6	China	3	Both	27	Age-standardized	1028	Total burden related to Non-alcoholic fatty liver disease (NAFLD)	105	High fasting plasma glucose	3	Rate	1998	0.0951031	0.198392	0.00908438
1	Deaths	6	China	3	Both	27	Age-standardized	1028	Total burden related to Non-alcoholic fatty liver disease (NAFLD)	105	High fasting plasma glucose	3	Rate	1999	0.102274	0.21358	0.010113
1	Deaths	6	China	3	Both	27	Age-standardized	1028	Total burden related to Non-alcoholic fatty liver disease (NAFLD)	105	High fasting plasma glucose	3	Rate	2000	0.107975	0.222482	0.0107491
1	Deaths	6	China	3	Both	27	Age-standardized	1028	Total burden related to Non-alcoholic fatty liver disease (NAFLD)	105	High fasting plasma glucose	3	Rate	2001	0.107209	0.219381	0.0103783
1	Deaths	6	China	3	Both	27	Age-standardized	1028	Total burden related to Non-alcoholic fatty liver disease (NAFLD)	105	High fasting plasma glucose	3	Rate	2002	0.103563	0.215209	0.0101919
1	Deaths	6	China	3	Both	27	Age-standardized	1028	Total burden related to Non-alcoholic fatty liver disease (NAFLD)	105	High fasting plasma glucose	3	Rate	2003	0.0978727	0.197417	0.00971551
1	Deaths	6	China	3	Both	27	Age-standardized	1028	Total burden related to Non-alcoholic fatty liver disease (NAFLD)	105	High fasting plasma glucose	3	Rate	2004	0.0919031	0.187194	0.00912441
1	Deaths	6	China	3	Both	27	Age-standardized	1028	Total burden related to Non-alcoholic fatty liver disease (NAFLD)	105	High fasting plasma glucose	3	Rate	2005	0.0894237	0.183181	0.00934166
1	Deaths	6	China	3	Both	27	Age-standardized	1028	Total burden related to Non-alcoholic fatty liver disease (NAFLD)	105	High fasting plasma glucose	3	Rate	2006	0.0874014	0.175153	0.00892062
1	Deaths	6	China	3	Both	27	Age-standardized	1028	Total burden related to Non-alcoholic fatty liver disease (NAFLD)	105	High fasting plasma glucose	3	Rate	2007	0.0895416	0.177078	0.00876945
1	Deaths	6	China	3	Both	27	Age-standardized	1028	Total burden related to Non-alcoholic fatty liver disease (NAFLD)	105	High fasting plasma glucose	3	Rate	2008	0.0960412	0.192931	0.0098312
1	Deaths	6	China	3	Both	27	Age-standardized	1028	Total burden related to Non-alcoholic fatty liver disease (NAFLD)	105	High fasting plasma glucose	3	Rate	2009	0.10173	0.200331	0.0103433
1	Deaths	6	China	3	Both	27	Age-standardized	1028	Total burden related to Non-alcoholic fatty liver disease (NAFLD)	105	High fasting plasma glucose	3	Rate	2010	0.105563	0.209316	0.011032
1	Deaths	6	China	3	Both	27	Age-standardized	1028	Total burden related to Non-alcoholic fatty liver disease (NAFLD)	105	High fasting plasma glucose	3	Rate	2011	0.104057	0.206988	0.0102417
1	Deaths	6	China	3	Both	27	Age-standardized	1028	Total burden related to Non-alcoholic fatty liver disease (NAFLD)	105	High fasting plasma glucose	3	Rate	2012	0.105652	0.212135	0.0114254
1	Deaths	6	China	3	Both	27	Age-standardized	1028	Total burden related to Non-alcoholic fatty liver disease (NAFLD)	105	High fasting plasma glucose	3	Rate	2013	0.114714	0.229315	0.0124212
1	Deaths	6	China	3	Both	27	Age-standardized	1028	Total burden related to Non-alcoholic fatty liver disease (NAFLD)	105	High fasting plasma glucose	3	Rate	2014	0.122726	0.244044	0.0122854
1	Deaths	6	China	3	Both	27	Age-standardized	1028	Total burden related to Non-alcoholic fatty liver disease (NAFLD)	105	High fasting plasma glucose	3	Rate	2015	0.12134	0.234368	0.0123801
1	Deaths	6	China	3	Both	27	Age-standardized	1028	Total burden related to Non-alcoholic fatty liver disease (NAFLD)	105	High fasting plasma glucose	3	Rate	2016	0.118784	0.229507	0.0120616
1	Deaths	6	China	3	Both	27	Age-standardized	1028	Total burden related to Non-alcoholic fatty liver disease (NAFLD)	105	High fasting plasma glucose	3	Rate	2017	0.120435	0.24369	0.0127829
1	Deaths	6	China	3	Both	27	Age-standardized	1028	Total burden related to Non-alcoholic fatty liver disease (NAFLD)	105	High fasting plasma glucose	3	Rate	2018	0.118076	0.245028	0.0117153
1	Deaths	6	China	3	Both	27	Age-standardized	1028	Total burden related to Non-alcoholic fatty liver disease (NAFLD)	105	High fasting plasma glucose	3	Rate	2019	0.114141	0.2341	0.0114102
1	Deaths	6	China	3	Both	27	Age-standardized	1028	Total burden related to Non-alcoholic fatty liver disease (NAFLD)	105	High fasting plasma glucose	3	Rate	2020	0.110137	0.225265	0.0113357
1	Deaths	6	China	3	Both	27	Age-standardized	1028	Total burden related to Non-alcoholic fatty liver disease (NAFLD)	105	High fasting plasma glucose	3	Rate	2021	0.0983942	0.198824	0.0105297
1	Deaths	1	Global	3	Both	22	All ages	1028	Total burden related to Non-alcoholic fatty liver disease (NAFLD)	105	High fasting plasma glucose	1	Number	1990	2318.64	4800.82	247.404
1	Deaths	1	Global	3	Both	22	All ages	1028	Total burden related to Non-alcoholic fatty liver disease (NAFLD)	105	High fasting plasma glucose	3	Rate	1990	0.0434721	0.0900104	0.00463857
1	Deaths	1	Global	3	Both	22	All ages	1028	Total burden related to Non-alcoholic fatty liver disease (NAFLD)	105	High fasting plasma glucose	1	Number	1991	2412.41	4917.48	259.544
1	Deaths	1	Global	3	Both	22	All ages	1028	Total burden related to Non-alcoholic fatty liver disease (NAFLD)	105	High fasting plasma glucose	3	Rate	1991	0.044538	0.0907868	0.00479172
1	Deaths	1	Global	3	Both	22	All ages	1028	Total burden related to Non-alcoholic fatty liver disease (NAFLD)	105	High fasting plasma glucose	1	Number	1992	2521.84	5147.93	272.131
1	Deaths	1	Global	3	Both	22	All ages	1028	Total burden related to Non-alcoholic fatty liver disease (NAFLD)	105	High fasting plasma glucose	3	Rate	1992	0.0458749	0.0936462	0.00495034
1	Deaths	1	Global	3	Both	22	All ages	1028	Total burden related to Non-alcoholic fatty liver disease (NAFLD)	105	High fasting plasma glucose	1	Number	1993	2637.67	5289.27	277.226
1	Deaths	1	Global	3	Both	22	All ages	1028	Total burden related to Non-alcoholic fatty liver disease (NAFLD)	105	High fasting plasma glucose	3	Rate	1993	0.0473085	0.0948668	0.00497224
1	Deaths	1	Global	3	Both	22	All ages	1028	Total burden related to Non-alcoholic fatty liver disease (NAFLD)	105	High fasting plasma glucose	1	Number	1994	2773.12	5597.57	293.858
1	Deaths	1	Global	3	Both	22	All ages	1028	Total burden related to Non-alcoholic fatty liver disease (NAFLD)	105	High fasting plasma glucose	3	Rate	1994	0.0490777	0.099064	0.0052006
1	Deaths	1	Global	3	Both	22	All ages	1028	Total burden related to Non-alcoholic fatty liver disease (NAFLD)	105	High fasting plasma glucose	1	Number	1995	2959.51	6036.67	315.179
1	Deaths	1	Global	3	Both	22	All ages	1028	Total burden related to Non-alcoholic fatty liver disease (NAFLD)	105	High fasting plasma glucose	3	Rate	1995	0.051703	0.105461	0.00550622
1	Deaths	1	Global	3	Both	22	All ages	1028	Total burden related to Non-alcoholic fatty liver disease (NAFLD)	105	High fasting plasma glucose	1	Number	1996	3141.03	6362.67	334.741
1	Deaths	1	Global	3	Both	22	All ages	1028	Total burden related to Non-alcoholic fatty liver disease (NAFLD)	105	High fasting plasma glucose	3	Rate	1996	0.0541707	0.109732	0.005773
1	Deaths	1	Global	3	Both	22	All ages	1028	Total burden related to Non-alcoholic fatty liver disease (NAFLD)	105	High fasting plasma glucose	1	Number	1997	3329	6781.04	354.414
1	Deaths	1	Global	3	Both	22	All ages	1028	Total burden related to Non-alcoholic fatty liver disease (NAFLD)	105	High fasting plasma glucose	3	Rate	1997	0.0566823	0.11546	0.00603456
1	Deaths	1	Global	3	Both	22	All ages	1028	Total burden related to Non-alcoholic fatty liver disease (NAFLD)	105	High fasting plasma glucose	1	Number	1998	3584.58	7228.8	377.498
1	Deaths	1	Global	3	Both	22	All ages	1028	Total burden related to Non-alcoholic fatty liver disease (NAFLD)	105	High fasting plasma glucose	3	Rate	1998	0.0602665	0.121536	0.00634676
1	Deaths	1	Global	3	Both	22	All ages	1028	Total burden related to Non-alcoholic fatty liver disease (NAFLD)	105	High fasting plasma glucose	1	Number	1999	3847.99	7788.16	405.369
1	Deaths	1	Global	3	Both	22	All ages	1028	Total burden related to Non-alcoholic fatty liver disease (NAFLD)	105	High fasting plasma glucose	3	Rate	1999	0.0638895	0.12931	0.00673049
1	Deaths	1	Global	3	Both	22	All ages	1028	Total burden related to Non-alcoholic fatty liver disease (NAFLD)	105	High fasting plasma glucose	1	Number	2000	4076.82	8273.03	430.285
1	Deaths	1	Global	3	Both	22	All ages	1028	Total burden related to Non-alcoholic fatty liver disease (NAFLD)	105	High fasting plasma glucose	3	Rate	2000	0.0668466	0.135651	0.00705527
1	Deaths	1	Global	3	Both	22	All ages	1028	Total burden related to Non-alcoholic fatty liver disease (NAFLD)	105	High fasting plasma glucose	1	Number	2001	4239.52	8629.54	442.429
1	Deaths	1	Global	3	Both	22	All ages	1028	Total burden related to Non-alcoholic fatty liver disease (NAFLD)	105	High fasting plasma glucose	3	Rate	2001	0.0686428	0.139722	0.00716345
1	Deaths	1	Global	3	Both	22	All ages	1028	Total burden related to Non-alcoholic fatty liver disease (NAFLD)	105	High fasting plasma glucose	1	Number	2002	4395.39	8770.74	461.053
1	Deaths	1	Global	3	Both	22	All ages	1028	Total burden related to Non-alcoholic fatty liver disease (NAFLD)	105	High fasting plasma glucose	3	Rate	2002	0.0702657	0.140211	0.00737051
1	Deaths	1	Global	3	Both	22	All ages	1028	Total burden related to Non-alcoholic fatty liver disease (NAFLD)	105	High fasting plasma glucose	1	Number	2003	4515.83	8962.79	475.028
1	Deaths	1	Global	3	Both	22	All ages	1028	Total burden related to Non-alcoholic fatty liver disease (NAFLD)	105	High fasting plasma glucose	3	Rate	2003	0.0712712	0.141455	0.00749714
1	Deaths	1	Global	3	Both	22	All ages	1028	Total burden related to Non-alcoholic fatty liver disease (NAFLD)	105	High fasting plasma glucose	1	Number	2004	4619.09	9219.4	485.686
1	Deaths	1	Global	3	Both	22	All ages	1028	Total burden related to Non-alcoholic fatty liver disease (NAFLD)	105	High fasting plasma glucose	3	Rate	2004	0.0719667	0.143641	0.00756712
1	Deaths	1	Global	3	Both	22	All ages	1028	Total burden related to Non-alcoholic fatty liver disease (NAFLD)	105	High fasting plasma glucose	1	Number	2005	4782.22	9401.24	508.076
1	Deaths	1	Global	3	Both	22	All ages	1028	Total burden related to Non-alcoholic fatty liver disease (NAFLD)	105	High fasting plasma glucose	3	Rate	2005	0.0735461	0.144582	0.00781374
1	Deaths	1	Global	3	Both	22	All ages	1028	Total burden related to Non-alcoholic fatty liver disease (NAFLD)	105	High fasting plasma glucose	1	Number	2006	4963.18	9763.26	524.782
1	Deaths	1	Global	3	Both	22	All ages	1028	Total burden related to Non-alcoholic fatty liver disease (NAFLD)	105	High fasting plasma glucose	3	Rate	2006	0.0753284	0.148181	0.00796485
1	Deaths	1	Global	3	Both	22	All ages	1028	Total burden related to Non-alcoholic fatty liver disease (NAFLD)	105	High fasting plasma glucose	1	Number	2007	5212	10281.1	545.705
1	Deaths	1	Global	3	Both	22	All ages	1028	Total burden related to Non-alcoholic fatty liver disease (NAFLD)	105	High fasting plasma glucose	3	Rate	2007	0.0780545	0.153969	0.00817243
1	Deaths	1	Global	3	Both	22	All ages	1028	Total burden related to Non-alcoholic fatty liver disease (NAFLD)	105	High fasting plasma glucose	1	Number	2008	5553.32	10810.7	589.749
1	Deaths	1	Global	3	Both	22	All ages	1028	Total burden related to Non-alcoholic fatty liver disease (NAFLD)	105	High fasting plasma glucose	3	Rate	2008	0.0820461	0.159721	0.00871309
1	Deaths	1	Global	3	Both	22	All ages	1028	Total burden related to Non-alcoholic fatty liver disease (NAFLD)	105	High fasting plasma glucose	1	Number	2009	5873.36	11537.4	622.041
1	Deaths	1	Global	3	Both	22	All ages	1028	Total burden related to Non-alcoholic fatty liver disease (NAFLD)	105	High fasting plasma glucose	3	Rate	2009	0.0856043	0.168158	0.00906625
1	Deaths	1	Global	3	Both	22	All ages	1028	Total burden related to Non-alcoholic fatty liver disease (NAFLD)	105	High fasting plasma glucose	1	Number	2010	6190.33	12034.7	660.92
1	Deaths	1	Global	3	Both	22	All ages	1028	Total burden related to Non-alcoholic fatty liver disease (NAFLD)	105	High fasting plasma glucose	3	Rate	2010	0.0890598	0.173142	0.0095086
1	Deaths	1	Global	3	Both	22	All ages	1028	Total burden related to Non-alcoholic fatty liver disease (NAFLD)	105	High fasting plasma glucose	1	Number	2011	6478.6	12578.6	684.843
1	Deaths	1	Global	3	Both	22	All ages	1028	Total burden related to Non-alcoholic fatty liver disease (NAFLD)	105	High fasting plasma glucose	3	Rate	2011	0.0920538	0.178728	0.00973087
1	Deaths	1	Global	3	Both	22	All ages	1028	Total burden related to Non-alcoholic fatty liver disease (NAFLD)	105	High fasting plasma glucose	1	Number	2012	6822.11	13273.2	736.762
1	Deaths	1	Global	3	Both	22	All ages	1028	Total burden related to Non-alcoholic fatty liver disease (NAFLD)	105	High fasting plasma glucose	3	Rate	2012	0.0957311	0.186255	0.0103386
1	Deaths	1	Global	3	Both	22	All ages	1028	Total burden related to Non-alcoholic fatty liver disease (NAFLD)	105	High fasting plasma glucose	1	Number	2013	7278.65	14141.6	789.21
1	Deaths	1	Global	3	Both	22	All ages	1028	Total burden related to Non-alcoholic fatty liver disease (NAFLD)	105	High fasting plasma glucose	3	Rate	2013	0.100865	0.19597	0.0109366
1	Deaths	1	Global	3	Both	22	All ages	1028	Total burden related to Non-alcoholic fatty liver disease (NAFLD)	105	High fasting plasma glucose	1	Number	2014	7752.51	14810.4	825.984
1	Deaths	1	Global	3	Both	22	All ages	1028	Total burden related to Non-alcoholic fatty liver disease (NAFLD)	105	High fasting plasma glucose	3	Rate	2014	0.10611	0.202713	0.0113054
1	Deaths	1	Global	3	Both	22	All ages	1028	Total burden related to Non-alcoholic fatty liver disease (NAFLD)	105	High fasting plasma glucose	1	Number	2015	8137.82	15707.8	875.439
1	Deaths	1	Global	3	Both	22	All ages	1028	Total burden related to Non-alcoholic fatty liver disease (NAFLD)	105	High fasting plasma glucose	3	Rate	2015	0.110024	0.212371	0.011836
1	Deaths	1	Global	3	Both	22	All ages	1028	Total burden related to Non-alcoholic fatty liver disease (NAFLD)	105	High fasting plasma glucose	1	Number	2016	8505.22	16664.3	913.075
1	Deaths	1	Global	3	Both	22	All ages	1028	Total burden related to Non-alcoholic fatty liver disease (NAFLD)	105	High fasting plasma glucose	3	Rate	2016	0.113606	0.222587	0.0121961
1	Deaths	1	Global	3	Both	22	All ages	1028	Total burden related to Non-alcoholic fatty liver disease (NAFLD)	105	High fasting plasma glucose	1	Number	2017	8847.31	17421	957.023
1	Deaths	1	Global	3	Both	22	All ages	1028	Total burden related to Non-alcoholic fatty liver disease (NAFLD)	105	High fasting plasma glucose	3	Rate	2017	0.116788	0.229964	0.012633
1	Deaths	1	Global	3	Both	22	All ages	1028	Total burden related to Non-alcoholic fatty liver disease (NAFLD)	105	High fasting plasma glucose	1	Number	2018	9208.02	18178.7	975.108
1	Deaths	1	Global	3	Both	22	All ages	1028	Total burden related to Non-alcoholic fatty liver disease (NAFLD)	105	High fasting plasma glucose	3	Rate	2018	0.120177	0.237257	0.0127265
1	Deaths	1	Global	3	Both	22	All ages	1028	Total burden related to Non-alcoholic fatty liver disease (NAFLD)	105	High fasting plasma glucose	1	Number	2019	9511.85	18955.6	1025.56
1	Deaths	1	Global	3	Both	22	All ages	1028	Total burden related to Non-alcoholic fatty liver disease (NAFLD)	105	High fasting plasma glucose	3	Rate	2019	0.122808	0.244735	0.0132411
1	Deaths	1	Global	3	Both	22	All ages	1028	Total burden related to Non-alcoholic fatty liver disease (NAFLD)	105	High fasting plasma glucose	1	Number	2020	9825.78	19714.6	1067.86
1	Deaths	1	Global	3	Both	22	All ages	1028	Total burden related to Non-alcoholic fatty liver disease (NAFLD)	105	High fasting plasma glucose	3	Rate	2020	0.125611	0.252029	0.0136513
1	Deaths	1	Global	3	Both	22	All ages	1028	Total burden related to Non-alcoholic fatty liver disease (NAFLD)	105	High fasting plasma glucose	1	Number	2021	10020.7	19979.6	1097.16
1	Deaths	1	Global	3	Both	22	All ages	1028	Total burden related to Non-alcoholic fatty liver disease (NAFLD)	105	High fasting plasma glucose	3	Rate	2021	0.126983	0.253184	0.0139034
1	Deaths	1	Global	3	Both	27	Age-standardized	1028	Total burden related to Non-alcoholic fatty liver disease (NAFLD)	105	High fasting plasma glucose	3	Rate	1990	0.0616281	0.126966	0.00655518
1	Deaths	1	Global	3	Both	27	Age-standardized	1028	Total burden related to Non-alcoholic fatty liver disease (NAFLD)	105	High fasting plasma glucose	3	Rate	1991	0.0626578	0.12682	0.00671532
1	Deaths	1	Global	3	Both	27	Age-standardized	1028	Total burden related to Non-alcoholic fatty liver disease (NAFLD)	105	High fasting plasma glucose	3	Rate	1992	0.0639965	0.129123	0.00687877
1	Deaths	1	Global	3	Both	27	Age-standardized	1028	Total burden related to Non-alcoholic fatty liver disease (NAFLD)	105	High fasting plasma glucose	3	Rate	1993	0.0654391	0.131761	0.0068646
1	Deaths	1	Global	3	Both	27	Age-standardized	1028	Total burden related to Non-alcoholic fatty liver disease (NAFLD)	105	High fasting plasma glucose	3	Rate	1994	0.0672582	0.13589	0.00711122
1	Deaths	1	Global	3	Both	27	Age-standardized	1028	Total burden related to Non-alcoholic fatty liver disease (NAFLD)	105	High fasting plasma glucose	3	Rate	1995	0.0702079	0.142536	0.00746535
1	Deaths	1	Global	3	Both	27	Age-standardized	1028	Total burden related to Non-alcoholic fatty liver disease (NAFLD)	105	High fasting plasma glucose	3	Rate	1996	0.0728438	0.147777	0.00774979
1	Deaths	1	Global	3	Both	27	Age-standardized	1028	Total burden related to Non-alcoholic fatty liver disease (NAFLD)	105	High fasting plasma glucose	3	Rate	1997	0.0754128	0.15279	0.00801323
1	Deaths	1	Global	3	Both	27	Age-standardized	1028	Total burden related to Non-alcoholic fatty liver disease (NAFLD)	105	High fasting plasma glucose	3	Rate	1998	0.079321	0.159692	0.00834345
1	Deaths	1	Global	3	Both	27	Age-standardized	1028	Total burden related to Non-alcoholic fatty liver disease (NAFLD)	105	High fasting plasma glucose	3	Rate	1999	0.0831332	0.167979	0.0087508
1	Deaths	1	Global	3	Both	27	Age-standardized	1028	Total burden related to Non-alcoholic fatty liver disease (NAFLD)	105	High fasting plasma glucose	3	Rate	2000	0.0859964	0.172415	0.00907463
1	Deaths	1	Global	3	Both	27	Age-standardized	1028	Total burden related to Non-alcoholic fatty liver disease (NAFLD)	105	High fasting plasma glucose	3	Rate	2001	0.0872484	0.17612	0.00910633
1	Deaths	1	Global	3	Both	27	Age-standardized	1028	Total burden related to Non-alcoholic fatty liver disease (NAFLD)	105	High fasting plasma glucose	3	Rate	2002	0.0882774	0.174036	0.00925581
1	Deaths	1	Global	3	Both	27	Age-standardized	1028	Total burden related to Non-alcoholic fatty liver disease (NAFLD)	105	High fasting plasma glucose	3	Rate	2003	0.0884766	0.173617	0.00929747
1	Deaths	1	Global	3	Both	27	Age-standardized	1028	Total burden related to Non-alcoholic fatty liver disease (NAFLD)	105	High fasting plasma glucose	3	Rate	2004	0.088221	0.174281	0.00926275
1	Deaths	1	Global	3	Both	27	Age-standardized	1028	Total burden related to Non-alcoholic fatty liver disease (NAFLD)	105	High fasting plasma glucose	3	Rate	2005	0.0889926	0.17421	0.00943554
1	Deaths	1	Global	3	Both	27	Age-standardized	1028	Total burden related to Non-alcoholic fatty liver disease (NAFLD)	105	High fasting plasma glucose	3	Rate	2006	0.0898777	0.1754	0.00948465
1	Deaths	1	Global	3	Both	27	Age-standardized	1028	Total burden related to Non-alcoholic fatty liver disease (NAFLD)	105	High fasting plasma glucose	3	Rate	2007	0.0917079	0.179601	0.00958301
1	Deaths	1	Global	3	Both	27	Age-standardized	1028	Total burden related to Non-alcoholic fatty liver disease (NAFLD)	105	High fasting plasma glucose	3	Rate	2008	0.0950425	0.18373	0.0100633
1	Deaths	1	Global	3	Both	27	Age-standardized	1028	Total burden related to Non-alcoholic fatty liver disease (NAFLD)	105	High fasting plasma glucose	3	Rate	2009	0.0977874	0.190749	0.0103214
1	Deaths	1	Global	3	Both	27	Age-standardized	1028	Total burden related to Non-alcoholic fatty liver disease (NAFLD)	105	High fasting plasma glucose	3	Rate	2010	0.100301	0.193714	0.0106673
1	Deaths	1	Global	3	Both	27	Age-standardized	1028	Total burden related to Non-alcoholic fatty liver disease (NAFLD)	105	High fasting plasma glucose	3	Rate	2011	0.101946	0.196723	0.0107337
1	Deaths	1	Global	3	Both	27	Age-standardized	1028	Total burden related to Non-alcoholic fatty liver disease (NAFLD)	105	High fasting plasma glucose	3	Rate	2012	0.104163	0.203249	0.0111971
1	Deaths	1	Global	3	Both	27	Age-standardized	1028	Total burden related to Non-alcoholic fatty liver disease (NAFLD)	105	High fasting plasma glucose	3	Rate	2013	0.108009	0.209324	0.0116793
1	Deaths	1	Global	3	Both	27	Age-standardized	1028	Total burden related to Non-alcoholic fatty liver disease (NAFLD)	105	High fasting plasma glucose	3	Rate	2014	0.111694	0.213014	0.0118486
1	Deaths	1	Global	3	Both	27	Age-standardized	1028	Total burden related to Non-alcoholic fatty liver disease (NAFLD)	105	High fasting plasma glucose	3	Rate	2015	0.113755	0.219223	0.012182
1	Deaths	1	Global	3	Both	27	Age-standardized	1028	Total burden related to Non-alcoholic fatty liver disease (NAFLD)	105	High fasting plasma glucose	3	Rate	2016	0.115304	0.225615	0.0123269
1	Deaths	1	Global	3	Both	27	Age-standardized	1028	Total burden related to Non-alcoholic fatty liver disease (NAFLD)	105	High fasting plasma glucose	3	Rate	2017	0.116357	0.228319	0.0125393
1	Deaths	1	Global	3	Both	27	Age-standardized	1028	Total burden related to Non-alcoholic fatty liver disease (NAFLD)	105	High fasting plasma glucose	3	Rate	2018	0.117434	0.23161	0.0124044
1	Deaths	1	Global	3	Both	27	Age-standardized	1028	Total burden related to Non-alcoholic fatty liver disease (NAFLD)	105	High fasting plasma glucose	3	Rate	2019	0.117586	0.233517	0.0126417
1	Deaths	1	Global	3	Both	27	Age-standardized	1028	Total burden related to Non-alcoholic fatty liver disease (NAFLD)	105	High fasting plasma glucose	3	Rate	2020	0.118177	0.236152	0.0128087
1	Deaths	1	Global	3	Both	27	Age-standardized	1028	Total burden related to Non-alcoholic fatty liver disease (NAFLD)	105	High fasting plasma glucose	3	Rate	2021	0.117622	0.232546	0.012845
2	DALYs (Disability-Adjusted Life Years)	6	China	3	Both	22	All ages	1028	Total burden related to Non-alcoholic fatty liver disease (NAFLD)	105	High fasting plasma glucose	1	Number	1990	16332.7	34613.3	1662.75
2	DALYs (Disability-Adjusted Life Years)	6	China	3	Both	22	All ages	1028	Total burden related to Non-alcoholic fatty liver disease (NAFLD)	105	High fasting plasma glucose	3	Rate	1990	1.3883	2.94216	0.141336
2	DALYs (Disability-Adjusted Life Years)	6	China	3	Both	22	All ages	1028	Total burden related to Non-alcoholic fatty liver disease (NAFLD)	105	High fasting plasma glucose	1	Number	1991	16227.4	35301	1640.32
2	DALYs (Disability-Adjusted Life Years)	6	China	3	Both	22	All ages	1028	Total burden related to Non-alcoholic fatty liver disease (NAFLD)	105	High fasting plasma glucose	3	Rate	1991	1.36043	2.95948	0.137517
2	DALYs (Disability-Adjusted Life Years)	6	China	3	Both	22	All ages	1028	Total burden related to Non-alcoholic fatty liver disease (NAFLD)	105	High fasting plasma glucose	1	Number	1992	16289.7	35399.8	1700.05
2	DALYs (Disability-Adjusted Life Years)	6	China	3	Both	22	All ages	1028	Total burden related to Non-alcoholic fatty liver disease (NAFLD)	105	High fasting plasma glucose	3	Rate	1992	1.35046	2.93473	0.140938
2	DALYs (Disability-Adjusted Life Years)	6	China	3	Both	22	All ages	1028	Total burden related to Non-alcoholic fatty liver disease (NAFLD)	105	High fasting plasma glucose	1	Number	1993	16518	34637.8	1650.75
2	DALYs (Disability-Adjusted Life Years)	6	China	3	Both	22	All ages	1028	Total burden related to Non-alcoholic fatty liver disease (NAFLD)	105	High fasting plasma glucose	3	Rate	1993	1.357	2.84559	0.135613
2	DALYs (Disability-Adjusted Life Years)	6	China	3	Both	22	All ages	1028	Total burden related to Non-alcoholic fatty liver disease (NAFLD)	105	High fasting plasma glucose	1	Number	1994	17033.5	35906.7	1617.35
2	DALYs (Disability-Adjusted Life Years)	6	China	3	Both	22	All ages	1028	Total burden related to Non-alcoholic fatty liver disease (NAFLD)	105	High fasting plasma glucose	3	Rate	1994	1.38901	2.92804	0.131888
2	DALYs (Disability-Adjusted Life Years)	6	China	3	Both	22	All ages	1028	Total burden related to Non-alcoholic fatty liver disease (NAFLD)	105	High fasting plasma glucose	1	Number	1995	17712.5	38109.7	1703.6
2	DALYs (Disability-Adjusted Life Years)	6	China	3	Both	22	All ages	1028	Total burden related to Non-alcoholic fatty liver disease (NAFLD)	105	High fasting plasma glucose	3	Rate	1995	1.43566	3.08894	0.138084
2	DALYs (Disability-Adjusted Life Years)	6	China	3	Both	22	All ages	1028	Total burden related to Non-alcoholic fatty liver disease (NAFLD)	105	High fasting plasma glucose	1	Number	1996	18685.5	40146.8	1815.5
2	DALYs (Disability-Adjusted Life Years)	6	China	3	Both	22	All ages	1028	Total burden related to Non-alcoholic fatty liver disease (NAFLD)	105	High fasting plasma glucose	3	Rate	1996	1.50708	3.23803	0.146429
2	DALYs (Disability-Adjusted Life Years)	6	China	3	Both	22	All ages	1028	Total burden related to Non-alcoholic fatty liver disease (NAFLD)	105	High fasting plasma glucose	1	Number	1997	20241.9	42023.6	2082.1
2	DALYs (Disability-Adjusted Life Years)	6	China	3	Both	22	All ages	1028	Total burden related to Non-alcoholic fatty liver disease (NAFLD)	105	High fasting plasma glucose	3	Rate	1997	1.62586	3.37541	0.167238
2	DALYs (Disability-Adjusted Life Years)	6	China	3	Both	22	All ages	1028	Total burden related to Non-alcoholic fatty liver disease (NAFLD)	105	High fasting plasma glucose	1	Number	1998	22375.2	47119.6	2192.95
2	DALYs (Disability-Adjusted Life Years)	6	China	3	Both	22	All ages	1028	Total burden related to Non-alcoholic fatty liver disease (NAFLD)	105	High fasting plasma glucose	3	Rate	1998	1.79058	3.77075	0.175491
2	DALYs (Disability-Adjusted Life Years)	6	China	3	Both	22	All ages	1028	Total burden related to Non-alcoholic fatty liver disease (NAFLD)	105	High fasting plasma glucose	1	Number	1999	24656.9	50820.3	2530.8
2	DALYs (Disability-Adjusted Life Years)	6	China	3	Both	22	All ages	1028	Total burden related to Non-alcoholic fatty liver disease (NAFLD)	105	High fasting plasma glucose	3	Rate	1999	1.96601	4.05216	0.201793
2	DALYs (Disability-Adjusted Life Years)	6	China	3	Both	22	All ages	1028	Total burden related to Non-alcoholic fatty liver disease (NAFLD)	105	High fasting plasma glucose	1	Number	2000	26569.9	54701	2647.68
2	DALYs (Disability-Adjusted Life Years)	6	China	3	Both	22	All ages	1028	Total burden related to Non-alcoholic fatty liver disease (NAFLD)	105	High fasting plasma glucose	3	Rate	2000	2.11025	4.3445	0.210286
2	DALYs (Disability-Adjusted Life Years)	6	China	3	Both	22	All ages	1028	Total burden related to Non-alcoholic fatty liver disease (NAFLD)	105	High fasting plasma glucose	1	Number	2001	27040.8	55772	2657.31
2	DALYs (Disability-Adjusted Life Years)	6	China	3	Both	22	All ages	1028	Total burden related to Non-alcoholic fatty liver disease (NAFLD)	105	High fasting plasma glucose	3	Rate	2001	2.13786	4.40937	0.210089
2	DALYs (Disability-Adjusted Life Years)	6	China	3	Both	22	All ages	1028	Total burden related to Non-alcoholic fatty liver disease (NAFLD)	105	High fasting plasma glucose	1	Number	2002	26750.7	56308.6	2706.56
2	DALYs (Disability-Adjusted Life Years)	6	China	3	Both	22	All ages	1028	Total burden related to Non-alcoholic fatty liver disease (NAFLD)	105	High fasting plasma glucose	3	Rate	2002	2.10421	4.42924	0.212898
2	DALYs (Disability-Adjusted Life Years)	6	China	3	Both	22	All ages	1028	Total burden related to Non-alcoholic fatty liver disease (NAFLD)	105	High fasting plasma glucose	1	Number	2003	25910.3	53671	2621.8
2	DALYs (Disability-Adjusted Life Years)	6	China	3	Both	22	All ages	1028	Total burden related to Non-alcoholic fatty liver disease (NAFLD)	105	High fasting plasma glucose	3	Rate	2003	2.02722	4.19922	0.20513
2	DALYs (Disability-Adjusted Life Years)	6	China	3	Both	22	All ages	1028	Total burden related to Non-alcoholic fatty liver disease (NAFLD)	105	High fasting plasma glucose	1	Number	2004	25124.4	52276.7	2534.78
2	DALYs (Disability-Adjusted Life Years)	6	China	3	Both	22	All ages	1028	Total burden related to Non-alcoholic fatty liver disease (NAFLD)	105	High fasting plasma glucose	3	Rate	2004	1.95487	4.06752	0.197224
2	DALYs (Disability-Adjusted Life Years)	6	China	3	Both	22	All ages	1028	Total burden related to Non-alcoholic fatty liver disease (NAFLD)	105	High fasting plasma glucose	1	Number	2005	25114.7	51174.1	2654.4
2	DALYs (Disability-Adjusted Life Years)	6	China	3	Both	22	All ages	1028	Total burden related to Non-alcoholic fatty liver disease (NAFLD)	105	High fasting plasma glucose	3	Rate	2005	1.94257	3.95823	0.205313
2	DALYs (Disability-Adjusted Life Years)	6	China	3	Both	22	All ages	1028	Total burden related to Non-alcoholic fatty liver disease (NAFLD)	105	High fasting plasma glucose	1	Number	2006	25521.2	52093.7	2673.43
2	DALYs (Disability-Adjusted Life Years)	6	China	3	Both	22	All ages	1028	Total burden related to Non-alcoholic fatty liver disease (NAFLD)	105	High fasting plasma glucose	3	Rate	2006	1.96117	4.00312	0.205438
2	DALYs (Disability-Adjusted Life Years)	6	China	3	Both	22	All ages	1028	Total burden related to Non-alcoholic fatty liver disease (NAFLD)	105	High fasting plasma glucose	1	Number	2007	26868.3	54285.5	2714.2
2	DALYs (Disability-Adjusted Life Years)	6	China	3	Both	22	All ages	1028	Total burden related to Non-alcoholic fatty liver disease (NAFLD)	105	High fasting plasma glucose	3	Rate	2007	2.05017	4.14223	0.207105
2	DALYs (Disability-Adjusted Life Years)	6	China	3	Both	22	All ages	1028	Total burden related to Non-alcoholic fatty liver disease (NAFLD)	105	High fasting plasma glucose	1	Number	2008	29170.4	58723.2	3101.48
2	DALYs (Disability-Adjusted Life Years)	6	China	3	Both	22	All ages	1028	Total burden related to Non-alcoholic fatty liver disease (NAFLD)	105	High fasting plasma glucose	3	Rate	2008	2.21001	4.44898	0.234974
2	DALYs (Disability-Adjusted Life Years)	6	China	3	Both	22	All ages	1028	Total burden related to Non-alcoholic fatty liver disease (NAFLD)	105	High fasting plasma glucose	1	Number	2009	30870	62626.7	3195.46
2	DALYs (Disability-Adjusted Life Years)	6	China	3	Both	22	All ages	1028	Total burden related to Non-alcoholic fatty liver disease (NAFLD)	105	High fasting plasma glucose	3	Rate	2009	2.32287	4.71245	0.240448
2	DALYs (Disability-Adjusted Life Years)	6	China	3	Both	22	All ages	1028	Total burden related to Non-alcoholic fatty liver disease (NAFLD)	105	High fasting plasma glucose	1	Number	2010	32249.5	64474.5	3432.67
2	DALYs (Disability-Adjusted Life Years)	6	China	3	Both	22	All ages	1028	Total burden related to Non-alcoholic fatty liver disease (NAFLD)	105	High fasting plasma glucose	3	Rate	2010	2.41219	4.82255	0.256756
2	DALYs (Disability-Adjusted Life Years)	6	China	3	Both	22	All ages	1028	Total burden related to Non-alcoholic fatty liver disease (NAFLD)	105	High fasting plasma glucose	1	Number	2011	33334.5	66515.1	3317.16
2	DALYs (Disability-Adjusted Life Years)	6	China	3	Both	22	All ages	1028	Total burden related to Non-alcoholic fatty liver disease (NAFLD)	105	High fasting plasma glucose	3	Rate	2011	2.4805	4.94954	0.246838
2	DALYs (Disability-Adjusted Life Years)	6	China	3	Both	22	All ages	1028	Total burden related to Non-alcoholic fatty liver disease (NAFLD)	105	High fasting plasma glucose	1	Number	2012	35341.2	71460.4	3906.67
2	DALYs (Disability-Adjusted Life Years)	6	China	3	Both	22	All ages	1028	Total burden related to Non-alcoholic fatty liver disease (NAFLD)	105	High fasting plasma glucose	3	Rate	2012	2.61556	5.28869	0.289128
2	DALYs (Disability-Adjusted Life Years)	6	China	3	Both	22	All ages	1028	Total burden related to Non-alcoholic fatty liver disease (NAFLD)	105	High fasting plasma glucose	1	Number	2013	38716.5	78807.4	4286.44
2	DALYs (Disability-Adjusted Life Years)	6	China	3	Both	22	All ages	1028	Total burden related to Non-alcoholic fatty liver disease (NAFLD)	105	High fasting plasma glucose	3	Rate	2013	2.84816	5.79742	0.315329
2	DALYs (Disability-Adjusted Life Years)	6	China	3	Both	22	All ages	1028	Total burden related to Non-alcoholic fatty liver disease (NAFLD)	105	High fasting plasma glucose	1	Number	2014	42845	85271.4	4456.06
2	DALYs (Disability-Adjusted Life Years)	6	China	3	Both	22	All ages	1028	Total burden related to Non-alcoholic fatty liver disease (NAFLD)	105	High fasting plasma glucose	3	Rate	2014	3.13213	6.23365	0.325754
2	DALYs (Disability-Adjusted Life Years)	6	China	3	Both	22	All ages	1028	Total burden related to Non-alcoholic fatty liver disease (NAFLD)	105	High fasting plasma glucose	1	Number	2015	45256.3	89028.7	4714.58
2	DALYs (Disability-Adjusted Life Years)	6	China	3	Both	22	All ages	1028	Total burden related to Non-alcoholic fatty liver disease (NAFLD)	105	High fasting plasma glucose	3	Rate	2015	3.28573	6.46372	0.342291
2	DALYs (Disability-Adjusted Life Years)	6	China	3	Both	22	All ages	1028	Total burden related to Non-alcoholic fatty liver disease (NAFLD)	105	High fasting plasma glucose	1	Number	2016	46638.7	92401.2	4842.34
2	DALYs (Disability-Adjusted Life Years)	6	China	3	Both	22	All ages	1028	Total burden related to Non-alcoholic fatty liver disease (NAFLD)	105	High fasting plasma glucose	3	Rate	2016	3.36053	6.65792	0.348912
2	DALYs (Disability-Adjusted Life Years)	6	China	3	Both	22	All ages	1028	Total burden related to Non-alcoholic fatty liver disease (NAFLD)	105	High fasting plasma glucose	1	Number	2017	48144.5	98176	5097.4
2	DALYs (Disability-Adjusted Life Years)	6	China	3	Both	22	All ages	1028	Total burden related to Non-alcoholic fatty liver disease (NAFLD)	105	High fasting plasma glucose	3	Rate	2017	3.44341	7.02179	0.364579
2	DALYs (Disability-Adjusted Life Years)	6	China	3	Both	22	All ages	1028	Total burden related to Non-alcoholic fatty liver disease (NAFLD)	105	High fasting plasma glucose	1	Number	2018	48960.4	103962	5096.04
2	DALYs (Disability-Adjusted Life Years)	6	China	3	Both	22	All ages	1028	Total burden related to Non-alcoholic fatty liver disease (NAFLD)	105	High fasting plasma glucose	3	Rate	2018	3.47935	7.38799	0.362148
2	DALYs (Disability-Adjusted Life Years)	6	China	3	Both	22	All ages	1028	Total burden related to Non-alcoholic fatty liver disease (NAFLD)	105	High fasting plasma glucose	1	Number	2019	49487.2	104461	4989.19
2	DALYs (Disability-Adjusted Life Years)	6	China	3	Both	22	All ages	1028	Total burden related to Non-alcoholic fatty liver disease (NAFLD)	105	High fasting plasma glucose	3	Rate	2019	3.49888	7.3857	0.35275
2	DALYs (Disability-Adjusted Life Years)	6	China	3	Both	22	All ages	1028	Total burden related to Non-alcoholic fatty liver disease (NAFLD)	105	High fasting plasma glucose	1	Number	2020	49304.6	104980	5092.33
2	DALYs (Disability-Adjusted Life Years)	6	China	3	Both	22	All ages	1028	Total burden related to Non-alcoholic fatty liver disease (NAFLD)	105	High fasting plasma glucose	3	Rate	2020	3.47341	7.39563	0.358745
2	DALYs (Disability-Adjusted Life Years)	6	China	3	Both	22	All ages	1028	Total burden related to Non-alcoholic fatty liver disease (NAFLD)	105	High fasting plasma glucose	1	Number	2021	45831.7	92454.9	4934.62
2	DALYs (Disability-Adjusted Life Years)	6	China	3	Both	22	All ages	1028	Total burden related to Non-alcoholic fatty liver disease (NAFLD)	105	High fasting plasma glucose	3	Rate	2021	3.22136	6.49834	0.346838
2	DALYs (Disability-Adjusted Life Years)	6	China	3	Both	27	Age-standardized	1028	Total burden related to Non-alcoholic fatty liver disease (NAFLD)	105	High fasting plasma glucose	3	Rate	1990	1.89232	3.96916	0.192464
2	DALYs (Disability-Adjusted Life Years)	6	China	3	Both	27	Age-standardized	1028	Total burden related to Non-alcoholic fatty liver disease (NAFLD)	105	High fasting plasma glucose	3	Rate	1991	1.83177	3.97962	0.184587
2	DALYs (Disability-Adjusted Life Years)	6	China	3	Both	27	Age-standardized	1028	Total burden related to Non-alcoholic fatty liver disease (NAFLD)	105	High fasting plasma glucose	3	Rate	1992	1.78884	3.84644	0.187001
2	DALYs (Disability-Adjusted Life Years)	6	China	3	Both	27	Age-standardized	1028	Total burden related to Non-alcoholic fatty liver disease (NAFLD)	105	High fasting plasma glucose	3	Rate	1993	1.76811	3.70045	0.175592
2	DALYs (Disability-Adjusted Life Years)	6	China	3	Both	27	Age-standardized	1028	Total burden related to Non-alcoholic fatty liver disease (NAFLD)	105	High fasting plasma glucose	3	Rate	1994	1.77731	3.73796	0.168217
2	DALYs (Disability-Adjusted Life Years)	6	China	3	Both	27	Age-standardized	1028	Total burden related to Non-alcoholic fatty liver disease (NAFLD)	105	High fasting plasma glucose	3	Rate	1995	1.79887	3.8128	0.173114
2	DALYs (Disability-Adjusted Life Years)	6	China	3	Both	27	Age-standardized	1028	Total burden related to Non-alcoholic fatty liver disease (NAFLD)	105	High fasting plasma glucose	3	Rate	1996	1.85043	3.97123	0.179911
2	DALYs (Disability-Adjusted Life Years)	6	China	3	Both	27	Age-standardized	1028	Total burden related to Non-alcoholic fatty liver disease (NAFLD)	105	High fasting plasma glucose	3	Rate	1997	1.9585	4.06329	0.199886
2	DALYs (Disability-Adjusted Life Years)	6	China	3	Both	27	Age-standardized	1028	Total burden related to Non-alcoholic fatty liver disease (NAFLD)	105	High fasting plasma glucose	3	Rate	1998	2.11736	4.43122	0.206129
2	DALYs (Disability-Adjusted Life Years)	6	China	3	Both	27	Age-standardized	1028	Total burden related to Non-alcoholic fatty liver disease (NAFLD)	105	High fasting plasma glucose	3	Rate	1999	2.27093	4.71917	0.23154
2	DALYs (Disability-Adjusted Life Years)	6	China	3	Both	27	Age-standardized	1028	Total burden related to Non-alcoholic fatty liver disease (NAFLD)	105	High fasting plasma glucose	3	Rate	2000	2.38722	4.90351	0.238719
2	DALYs (Disability-Adjusted Life Years)	6	China	3	Both	27	Age-standardized	1028	Total burden related to Non-alcoholic fatty liver disease (NAFLD)	105	High fasting plasma glucose	3	Rate	2001	2.36494	4.89069	0.231348
2	DALYs (Disability-Adjusted Life Years)	6	China	3	Both	27	Age-standardized	1028	Total burden related to Non-alcoholic fatty liver disease (NAFLD)	105	High fasting plasma glucose	3	Rate	2002	2.28154	4.72145	0.22974
2	DALYs (Disability-Adjusted Life Years)	6	China	3	Both	27	Age-standardized	1028	Total burden related to Non-alcoholic fatty liver disease (NAFLD)	105	High fasting plasma glucose	3	Rate	2003	2.15191	4.42916	0.216551
2	DALYs (Disability-Adjusted Life Years)	6	China	3	Both	27	Age-standardized	1028	Total burden related to Non-alcoholic fatty liver disease (NAFLD)	105	High fasting plasma glucose	3	Rate	2004	2.02156	4.19003	0.202979
2	DALYs (Disability-Adjusted Life Years)	6	China	3	Both	27	Age-standardized	1028	Total burden related to Non-alcoholic fatty liver disease (NAFLD)	105	High fasting plasma glucose	3	Rate	2005	1.96283	3.98473	0.207567
2	DALYs (Disability-Adjusted Life Years)	6	China	3	Both	27	Age-standardized	1028	Total burden related to Non-alcoholic fatty liver disease (NAFLD)	105	High fasting plasma glucose	3	Rate	2006	1.92493	3.89432	0.199694
2	DALYs (Disability-Adjusted Life Years)	6	China	3	Both	27	Age-standardized	1028	Total burden related to Non-alcoholic fatty liver disease (NAFLD)	105	High fasting plasma glucose	3	Rate	2007	1.9616	3.95348	0.196415
2	DALYs (Disability-Adjusted Life Years)	6	China	3	Both	27	Age-standardized	1028	Total burden related to Non-alcoholic fatty liver disease (NAFLD)	105	High fasting plasma glucose	3	Rate	2008	2.07347	4.11342	0.217615
2	DALYs (Disability-Adjusted Life Years)	6	China	3	Both	27	Age-standardized	1028	Total burden related to Non-alcoholic fatty liver disease (NAFLD)	105	High fasting plasma glucose	3	Rate	2009	2.14186	4.30626	0.220433
2	DALYs (Disability-Adjusted Life Years)	6	China	3	Both	27	Age-standardized	1028	Total burden related to Non-alcoholic fatty liver disease (NAFLD)	105	High fasting plasma glucose	3	Rate	2010	2.1814	4.3607	0.230626
2	DALYs (Disability-Adjusted Life Years)	6	China	3	Both	27	Age-standardized	1028	Total burden related to Non-alcoholic fatty liver disease (NAFLD)	105	High fasting plasma glucose	3	Rate	2011	2.16906	4.28405	0.214886
2	DALYs (Disability-Adjusted Life Years)	6	China	3	Both	27	Age-standardized	1028	Total burden related to Non-alcoholic fatty liver disease (NAFLD)	105	High fasting plasma glucose	3	Rate	2012	2.21503	4.46969	0.242943
2	DALYs (Disability-Adjusted Life Years)	6	China	3	Both	27	Age-standardized	1028	Total burden related to Non-alcoholic fatty liver disease (NAFLD)	105	High fasting plasma glucose	3	Rate	2013	2.35991	4.77696	0.259567
2	DALYs (Disability-Adjusted Life Years)	6	China	3	Both	27	Age-standardized	1028	Total burden related to Non-alcoholic fatty liver disease (NAFLD)	105	High fasting plasma glucose	3	Rate	2014	2.51563	5.04389	0.257365
2	DALYs (Disability-Adjusted Life Years)	6	China	3	Both	27	Age-standardized	1028	Total burden related to Non-alcoholic fatty liver disease (NAFLD)	105	High fasting plasma glucose	3	Rate	2015	2.54222	4.98209	0.262985
2	DALYs (Disability-Adjusted Life Years)	6	China	3	Both	27	Age-standardized	1028	Total burden related to Non-alcoholic fatty liver disease (NAFLD)	105	High fasting plasma glucose	3	Rate	2016	2.51697	4.9357	0.259511
2	DALYs (Disability-Adjusted Life Years)	6	China	3	Both	27	Age-standardized	1028	Total burden related to Non-alcoholic fatty liver disease (NAFLD)	105	High fasting plasma glucose	3	Rate	2017	2.52519	5.14772	0.266865
2	DALYs (Disability-Adjusted Life Years)	6	China	3	Both	27	Age-standardized	1028	Total burden related to Non-alcoholic fatty liver disease (NAFLD)	105	High fasting plasma glucose	3	Rate	2018	2.48665	5.2651	0.255809
2	DALYs (Disability-Adjusted Life Years)	6	China	3	Both	27	Age-standardized	1028	Total burden related to Non-alcoholic fatty liver disease (NAFLD)	105	High fasting plasma glucose	3	Rate	2019	2.43178	5.11631	0.244441
2	DALYs (Disability-Adjusted Life Years)	6	China	3	Both	27	Age-standardized	1028	Total burden related to Non-alcoholic fatty liver disease (NAFLD)	105	High fasting plasma glucose	3	Rate	2020	2.3553	4.93318	0.24215
2	DALYs (Disability-Adjusted Life Years)	6	China	3	Both	27	Age-standardized	1028	Total burden related to Non-alcoholic fatty liver disease (NAFLD)	105	High fasting plasma glucose	3	Rate	2021	2.1275	4.28268	0.227508
2	DALYs (Disability-Adjusted Life Years)	1	Global	3	Both	22	All ages	1028	Total burden related to Non-alcoholic fatty liver disease (NAFLD)	105	High fasting plasma glucose	1	Number	1990	53928.6	111051	5766.44
2	DALYs (Disability-Adjusted Life Years)	1	Global	3	Both	22	All ages	1028	Total burden related to Non-alcoholic fatty liver disease (NAFLD)	105	High fasting plasma glucose	3	Rate	1990	1.01111	2.08209	0.108115
2	DALYs (Disability-Adjusted Life Years)	1	Global	3	Both	22	All ages	1028	Total burden related to Non-alcoholic fatty liver disease (NAFLD)	105	High fasting plasma glucose	1	Number	1991	55843.3	114126	6037.2
2	DALYs (Disability-Adjusted Life Years)	1	Global	3	Both	22	All ages	1028	Total burden related to Non-alcoholic fatty liver disease (NAFLD)	105	High fasting plasma glucose	3	Rate	1991	1.03098	2.10701	0.111459
2	DALYs (Disability-Adjusted Life Years)	1	Global	3	Both	22	All ages	1028	Total burden related to Non-alcoholic fatty liver disease (NAFLD)	105	High fasting plasma glucose	1	Number	1992	58146.9	119345	6310.71
2	DALYs (Disability-Adjusted Life Years)	1	Global	3	Both	22	All ages	1028	Total burden related to Non-alcoholic fatty liver disease (NAFLD)	105	High fasting plasma glucose	3	Rate	1992	1.05775	2.17101	0.114798
2	DALYs (Disability-Adjusted Life Years)	1	Global	3	Both	22	All ages	1028	Total burden related to Non-alcoholic fatty liver disease (NAFLD)	105	High fasting plasma glucose	1	Number	1993	60622.4	122645	6387.35
2	DALYs (Disability-Adjusted Life Years)	1	Global	3	Both	22	All ages	1028	Total burden related to Non-alcoholic fatty liver disease (NAFLD)	105	High fasting plasma glucose	3	Rate	1993	1.08731	2.19973	0.114562
2	DALYs (Disability-Adjusted Life Years)	1	Global	3	Both	22	All ages	1028	Total burden related to Non-alcoholic fatty liver disease (NAFLD)	105	High fasting plasma glucose	1	Number	1994	63550	128394	6775.43
2	DALYs (Disability-Adjusted Life Years)	1	Global	3	Both	22	All ages	1028	Total burden related to Non-alcoholic fatty liver disease (NAFLD)	105	High fasting plasma glucose	3	Rate	1994	1.12469	2.27227	0.119909
2	DALYs (Disability-Adjusted Life Years)	1	Global	3	Both	22	All ages	1028	Total burden related to Non-alcoholic fatty liver disease (NAFLD)	105	High fasting plasma glucose	1	Number	1995	67459.1	136314	7207.68
2	DALYs (Disability-Adjusted Life Years)	1	Global	3	Both	22	All ages	1028	Total burden related to Non-alcoholic fatty liver disease (NAFLD)	105	High fasting plasma glucose	3	Rate	1995	1.17852	2.38141	0.125919
2	DALYs (Disability-Adjusted Life Years)	1	Global	3	Both	22	All ages	1028	Total burden related to Non-alcoholic fatty liver disease (NAFLD)	105	High fasting plasma glucose	1	Number	1996	71270.5	144237	7655.28
2	DALYs (Disability-Adjusted Life Years)	1	Global	3	Both	22	All ages	1028	Total burden related to Non-alcoholic fatty liver disease (NAFLD)	105	High fasting plasma glucose	3	Rate	1996	1.22914	2.48753	0.132024
2	DALYs (Disability-Adjusted Life Years)	1	Global	3	Both	22	All ages	1028	Total burden related to Non-alcoholic fatty liver disease (NAFLD)	105	High fasting plasma glucose	1	Number	1997	75277	152317	8093.71
2	DALYs (Disability-Adjusted Life Years)	1	Global	3	Both	22	All ages	1028	Total burden related to Non-alcoholic fatty liver disease (NAFLD)	105	High fasting plasma glucose	3	Rate	1997	1.28173	2.59348	0.13781
2	DALYs (Disability-Adjusted Life Years)	1	Global	3	Both	22	All ages	1028	Total burden related to Non-alcoholic fatty liver disease (NAFLD)	105	High fasting plasma glucose	1	Number	1998	80667.6	161419	8573.86
2	DALYs (Disability-Adjusted Life Years)	1	Global	3	Both	22	All ages	1028	Total burden related to Non-alcoholic fatty liver disease (NAFLD)	105	High fasting plasma glucose	3	Rate	1998	1.35624	2.71389	0.14415
2	DALYs (Disability-Adjusted Life Years)	1	Global	3	Both	22	All ages	1028	Total burden related to Non-alcoholic fatty liver disease (NAFLD)	105	High fasting plasma glucose	1	Number	1999	86209.8	173324	9164.87
2	DALYs (Disability-Adjusted Life Years)	1	Global	3	Both	22	All ages	1028	Total burden related to Non-alcoholic fatty liver disease (NAFLD)	105	High fasting plasma glucose	3	Rate	1999	1.43137	2.87776	0.152168
2	DALYs (Disability-Adjusted Life Years)	1	Global	3	Both	22	All ages	1028	Total burden related to Non-alcoholic fatty liver disease (NAFLD)	105	High fasting plasma glucose	1	Number	2000	90909.6	182740	9670.65
2	DALYs (Disability-Adjusted Life Years)	1	Global	3	Both	22	All ages	1028	Total burden related to Non-alcoholic fatty liver disease (NAFLD)	105	High fasting plasma glucose	3	Rate	2000	1.49062	2.99634	0.158567
2	DALYs (Disability-Adjusted Life Years)	1	Global	3	Both	22	All ages	1028	Total burden related to Non-alcoholic fatty liver disease (NAFLD)	105	High fasting plasma glucose	1	Number	2001	94128	190752	9897.18
2	DALYs (Disability-Adjusted Life Years)	1	Global	3	Both	22	All ages	1028	Total burden related to Non-alcoholic fatty liver disease (NAFLD)	105	High fasting plasma glucose	3	Rate	2001	1.52404	3.08849	0.160247
2	DALYs (Disability-Adjusted Life Years)	1	Global	3	Both	22	All ages	1028	Total burden related to Non-alcoholic fatty liver disease (NAFLD)	105	High fasting plasma glucose	1	Number	2002	97085.7	197009	10283
2	DALYs (Disability-Adjusted Life Years)	1	Global	3	Both	22	All ages	1028	Total burden related to Non-alcoholic fatty liver disease (NAFLD)	105	High fasting plasma glucose	3	Rate	2002	1.55204	3.14943	0.164386
2	DALYs (Disability-Adjusted Life Years)	1	Global	3	Both	22	All ages	1028	Total burden related to Non-alcoholic fatty liver disease (NAFLD)	105	High fasting plasma glucose	1	Number	2003	99286.6	199015	10551.7
2	DALYs (Disability-Adjusted Life Years)	1	Global	3	Both	22	All ages	1028	Total burden related to Non-alcoholic fatty liver disease (NAFLD)	105	High fasting plasma glucose	3	Rate	2003	1.56699	3.14096	0.166532
2	DALYs (Disability-Adjusted Life Years)	1	Global	3	Both	22	All ages	1028	Total burden related to Non-alcoholic fatty liver disease (NAFLD)	105	High fasting plasma glucose	1	Number	2004	101163	206061	10744.5
2	DALYs (Disability-Adjusted Life Years)	1	Global	3	Both	22	All ages	1028	Total burden related to Non-alcoholic fatty liver disease (NAFLD)	105	High fasting plasma glucose	3	Rate	2004	1.57615	3.21049	0.167402
2	DALYs (Disability-Adjusted Life Years)	1	Global	3	Both	22	All ages	1028	Total burden related to Non-alcoholic fatty liver disease (NAFLD)	105	High fasting plasma glucose	1	Number	2005	104423	207349	11227.2
2	DALYs (Disability-Adjusted Life Years)	1	Global	3	Both	22	All ages	1028	Total burden related to Non-alcoholic fatty liver disease (NAFLD)	105	High fasting plasma glucose	3	Rate	2005	1.60593	3.18883	0.172664
2	DALYs (Disability-Adjusted Life Years)	1	Global	3	Both	22	All ages	1028	Total burden related to Non-alcoholic fatty liver disease (NAFLD)	105	High fasting plasma glucose	1	Number	2006	108074	215730	11564.2
2	DALYs (Disability-Adjusted Life Years)	1	Global	3	Both	22	All ages	1028	Total burden related to Non-alcoholic fatty liver disease (NAFLD)	105	High fasting plasma glucose	3	Rate	2006	1.6403	3.27424	0.175515
2	DALYs (Disability-Adjusted Life Years)	1	Global	3	Both	22	All ages	1028	Total burden related to Non-alcoholic fatty liver disease (NAFLD)	105	High fasting plasma glucose	1	Number	2007	113235	226187	11991.1
2	DALYs (Disability-Adjusted Life Years)	1	Global	3	Both	22	All ages	1028	Total burden related to Non-alcoholic fatty liver disease (NAFLD)	105	High fasting plasma glucose	3	Rate	2007	1.6958	3.38736	0.179578
2	DALYs (Disability-Adjusted Life Years)	1	Global	3	Both	22	All ages	1028	Total burden related to Non-alcoholic fatty liver disease (NAFLD)	105	High fasting plasma glucose	1	Number	2008	120160	240201	12943.5
2	DALYs (Disability-Adjusted Life Years)	1	Global	3	Both	22	All ages	1028	Total burden related to Non-alcoholic fatty liver disease (NAFLD)	105	High fasting plasma glucose	3	Rate	2008	1.77528	3.54879	0.19123
2	DALYs (Disability-Adjusted Life Years)	1	Global	3	Both	22	All ages	1028	Total burden related to Non-alcoholic fatty liver disease (NAFLD)	105	High fasting plasma glucose	1	Number	2009	126364	253121	13584.9
2	DALYs (Disability-Adjusted Life Years)	1	Global	3	Both	22	All ages	1028	Total burden related to Non-alcoholic fatty liver disease (NAFLD)	105	High fasting plasma glucose	3	Rate	2009	1.84175	3.68924	0.198
2	DALYs (Disability-Adjusted Life Years)	1	Global	3	Both	22	All ages	1028	Total burden related to Non-alcoholic fatty liver disease (NAFLD)	105	High fasting plasma glucose	1	Number	2010	132526	266185	14337.4
2	DALYs (Disability-Adjusted Life Years)	1	Global	3	Both	22	All ages	1028	Total burden related to Non-alcoholic fatty liver disease (NAFLD)	105	High fasting plasma glucose	3	Rate	2010	1.90664	3.82958	0.206272
2	DALYs (Disability-Adjusted Life Years)	1	Global	3	Both	22	All ages	1028	Total burden related to Non-alcoholic fatty liver disease (NAFLD)	105	High fasting plasma glucose	1	Number	2011	138572	273110	14835.7
2	DALYs (Disability-Adjusted Life Years)	1	Global	3	Both	22	All ages	1028	Total burden related to Non-alcoholic fatty liver disease (NAFLD)	105	High fasting plasma glucose	3	Rate	2011	1.96895	3.88059	0.210799
2	DALYs (Disability-Adjusted Life Years)	1	Global	3	Both	22	All ages	1028	Total burden related to Non-alcoholic fatty liver disease (NAFLD)	105	High fasting plasma glucose	1	Number	2012	145908	288139	15911.5
2	DALYs (Disability-Adjusted Life Years)	1	Global	3	Both	22	All ages	1028	Total burden related to Non-alcoholic fatty liver disease (NAFLD)	105	High fasting plasma glucose	3	Rate	2012	2.04745	4.0433	0.223277
2	DALYs (Disability-Adjusted Life Years)	1	Global	3	Both	22	All ages	1028	Total burden related to Non-alcoholic fatty liver disease (NAFLD)	105	High fasting plasma glucose	1	Number	2013	154939	309971	17061.1
2	DALYs (Disability-Adjusted Life Years)	1	Global	3	Both	22	All ages	1028	Total burden related to Non-alcoholic fatty liver disease (NAFLD)	105	High fasting plasma glucose	3	Rate	2013	2.1471	4.29547	0.236427
2	DALYs (Disability-Adjusted Life Years)	1	Global	3	Both	22	All ages	1028	Total burden related to Non-alcoholic fatty liver disease (NAFLD)	105	High fasting plasma glucose	1	Number	2014	164785	329883	17885.1
2	DALYs (Disability-Adjusted Life Years)	1	Global	3	Both	22	All ages	1028	Total burden related to Non-alcoholic fatty liver disease (NAFLD)	105	High fasting plasma glucose	3	Rate	2014	2.25544	4.51515	0.244796
2	DALYs (Disability-Adjusted Life Years)	1	Global	3	Both	22	All ages	1028	Total burden related to Non-alcoholic fatty liver disease (NAFLD)	105	High fasting plasma glucose	1	Number	2015	173865	347305	18983.6
2	DALYs (Disability-Adjusted Life Years)	1	Global	3	Both	22	All ages	1028	Total burden related to Non-alcoholic fatty liver disease (NAFLD)	105	High fasting plasma glucose	3	Rate	2015	2.35067	4.69558	0.25666
2	DALYs (Disability-Adjusted Life Years)	1	Global	3	Both	22	All ages	1028	Total burden related to Non-alcoholic fatty liver disease (NAFLD)	105	High fasting plasma glucose	1	Number	2016	181889	363135	19887.1
2	DALYs (Disability-Adjusted Life Years)	1	Global	3	Both	22	All ages	1028	Total burden related to Non-alcoholic fatty liver disease (NAFLD)	105	High fasting plasma glucose	3	Rate	2016	2.42952	4.85046	0.265635
2	DALYs (Disability-Adjusted Life Years)	1	Global	3	Both	22	All ages	1028	Total burden related to Non-alcoholic fatty liver disease (NAFLD)	105	High fasting plasma glucose	1	Number	2017	188699	375293	20658.4
2	DALYs (Disability-Adjusted Life Years)	1	Global	3	Both	22	All ages	1028	Total burden related to Non-alcoholic fatty liver disease (NAFLD)	105	High fasting plasma glucose	3	Rate	2017	2.49089	4.954	0.272698
2	DALYs (Disability-Adjusted Life Years)	1	Global	3	Both	22	All ages	1028	Total burden related to Non-alcoholic fatty liver disease (NAFLD)	105	High fasting plasma glucose	1	Number	2018	196457	392778	21094.4
2	DALYs (Disability-Adjusted Life Years)	1	Global	3	Both	22	All ages	1028	Total burden related to Non-alcoholic fatty liver disease (NAFLD)	105	High fasting plasma glucose	3	Rate	2018	2.56403	5.12629	0.275311
2	DALYs (Disability-Adjusted Life Years)	1	Global	3	Both	22	All ages	1028	Total burden related to Non-alcoholic fatty liver disease (NAFLD)	105	High fasting plasma glucose	1	Number	2019	203039	410960	22223.2
2	DALYs (Disability-Adjusted Life Years)	1	Global	3	Both	22	All ages	1028	Total burden related to Non-alcoholic fatty liver disease (NAFLD)	105	High fasting plasma glucose	3	Rate	2019	2.62143	5.30591	0.286924
2	DALYs (Disability-Adjusted Life Years)	1	Global	3	Both	22	All ages	1028	Total burden related to Non-alcoholic fatty liver disease (NAFLD)	105	High fasting plasma glucose	1	Number	2020	209649	421007	23201.3
2	DALYs (Disability-Adjusted Life Years)	1	Global	3	Both	22	All ages	1028	Total burden related to Non-alcoholic fatty liver disease (NAFLD)	105	High fasting plasma glucose	3	Rate	2020	2.68012	5.3821	0.296602
2	DALYs (Disability-Adjusted Life Years)	1	Global	3	Both	22	All ages	1028	Total burden related to Non-alcoholic fatty liver disease (NAFLD)	105	High fasting plasma glucose	1	Number	2021	213481	432139	23797.3
2	DALYs (Disability-Adjusted Life Years)	1	Global	3	Both	22	All ages	1028	Total burden related to Non-alcoholic fatty liver disease (NAFLD)	105	High fasting plasma glucose	3	Rate	2021	2.70526	5.47611	0.301561
2	DALYs (Disability-Adjusted Life Years)	1	Global	3	Both	27	Age-standardized	1028	Total burden related to Non-alcoholic fatty liver disease (NAFLD)	105	High fasting plasma glucose	3	Rate	1990	1.35433	2.81396	0.144497
2	DALYs (Disability-Adjusted Life Years)	1	Global	3	Both	27	Age-standardized	1028	Total burden related to Non-alcoholic fatty liver disease (NAFLD)	105	High fasting plasma glucose	3	Rate	1991	1.37198	2.79575	0.147927
2	DALYs (Disability-Adjusted Life Years)	1	Global	3	Both	27	Age-standardized	1028	Total burden related to Non-alcoholic fatty liver disease (NAFLD)	105	High fasting plasma glucose	3	Rate	1992	1.39728	2.88341	0.151271
2	DALYs (Disability-Adjusted Life Years)	1	Global	3	Both	27	Age-standardized	1028	Total burden related to Non-alcoholic fatty liver disease (NAFLD)	105	High fasting plasma glucose	3	Rate	1993	1.4256	2.86915	0.150086
2	DALYs (Disability-Adjusted Life Years)	1	Global	3	Both	27	Age-standardized	1028	Total burden related to Non-alcoholic fatty liver disease (NAFLD)	105	High fasting plasma glucose	3	Rate	1994	1.46263	2.94025	0.155901
2	DALYs (Disability-Adjusted Life Years)	1	Global	3	Both	27	Age-standardized	1028	Total burden related to Non-alcoholic fatty liver disease (NAFLD)	105	High fasting plasma glucose	3	Rate	1995	1.52085	3.08043	0.162553
2	DALYs (Disability-Adjusted Life Years)	1	Global	3	Both	27	Age-standardized	1028	Total burden related to Non-alcoholic fatty liver disease (NAFLD)	105	High fasting plasma glucose	3	Rate	1996	1.57264	3.16633	0.169056
2	DALYs (Disability-Adjusted Life Years)	1	Global	3	Both	27	Age-standardized	1028	Total burden related to Non-alcoholic fatty liver disease (NAFLD)	105	High fasting plasma glucose	3	Rate	1997	1.62434	3.28513	0.174792
2	DALYs (Disability-Adjusted Life Years)	1	Global	3	Both	27	Age-standardized	1028	Total burden related to Non-alcoholic fatty liver disease (NAFLD)	105	High fasting plasma glucose	3	Rate	1998	1.7026	3.40948	0.18123
2	DALYs (Disability-Adjusted Life Years)	1	Global	3	Both	27	Age-standardized	1028	Total burden related to Non-alcoholic fatty liver disease (NAFLD)	105	High fasting plasma glucose	3	Rate	1999	1.77892	3.57142	0.189475
2	DALYs (Disability-Adjusted Life Years)	1	Global	3	Both	27	Age-standardized	1028	Total burden related to Non-alcoholic fatty liver disease (NAFLD)	105	High fasting plasma glucose	3	Rate	2000	1.83473	3.69822	0.195691
2	DALYs (Disability-Adjusted Life Years)	1	Global	3	Both	27	Age-standardized	1028	Total burden related to Non-alcoholic fatty liver disease (NAFLD)	105	High fasting plasma glucose	3	Rate	2001	1.85599	3.75833	0.195753
2	DALYs (Disability-Adjusted Life Years)	1	Global	3	Both	27	Age-standardized	1028	Total burden related to Non-alcoholic fatty liver disease (NAFLD)	105	High fasting plasma glucose	3	Rate	2002	1.87041	3.80301	0.198631
2	DALYs (Disability-Adjusted Life Years)	1	Global	3	Both	27	Age-standardized	1028	Total burden related to Non-alcoholic fatty liver disease (NAFLD)	105	High fasting plasma glucose	3	Rate	2003	1.86841	3.7437	0.199001
2	DALYs (Disability-Adjusted Life Years)	1	Global	3	Both	27	Age-standardized	1028	Total burden related to Non-alcoholic fatty liver disease (NAFLD)	105	High fasting plasma glucose	3	Rate	2004	1.85764	3.77963	0.197636
2	DALYs (Disability-Adjusted Life Years)	1	Global	3	Both	27	Age-standardized	1028	Total burden related to Non-alcoholic fatty liver disease (NAFLD)	105	High fasting plasma glucose	3	Rate	2005	1.87112	3.71471	0.201405
2	DALYs (Disability-Adjusted Life Years)	1	Global	3	Both	27	Age-standardized	1028	Total burden related to Non-alcoholic fatty liver disease (NAFLD)	105	High fasting plasma glucose	3	Rate	2006	1.88681	3.76493	0.202061
2	DALYs (Disability-Adjusted Life Years)	1	Global	3	Both	27	Age-standardized	1028	Total burden related to Non-alcoholic fatty liver disease (NAFLD)	105	High fasting plasma glucose	3	Rate	2007	1.92358	3.84179	0.203779
2	DALYs (Disability-Adjusted Life Years)	1	Global	3	Both	27	Age-standardized	1028	Total burden related to Non-alcoholic fatty liver disease (NAFLD)	105	High fasting plasma glucose	3	Rate	2008	1.98753	3.9729	0.213929
2	DALYs (Disability-Adjusted Life Years)	1	Global	3	Both	27	Age-standardized	1028	Total burden related to Non-alcoholic fatty liver disease (NAFLD)	105	High fasting plasma glucose	3	Rate	2009	2.03484	4.07934	0.218407
2	DALYs (Disability-Adjusted Life Years)	1	Global	3	Both	27	Age-standardized	1028	Total burden related to Non-alcoholic fatty liver disease (NAFLD)	105	High fasting plasma glucose	3	Rate	2010	2.0788	4.17095	0.224696
2	DALYs (Disability-Adjusted Life Years)	1	Global	3	Both	27	Age-standardized	1028	Total burden related to Non-alcoholic fatty liver disease (NAFLD)	105	High fasting plasma glucose	3	Rate	2011	2.11366	4.16253	0.225882
2	DALYs (Disability-Adjusted Life Years)	1	Global	3	Both	27	Age-standardized	1028	Total burden related to Non-alcoholic fatty liver disease (NAFLD)	105	High fasting plasma glucose	3	Rate	2012	2.16197	4.26501	0.235675
2	DALYs (Disability-Adjusted Life Years)	1	Global	3	Both	27	Age-standardized	1028	Total burden related to Non-alcoholic fatty liver disease (NAFLD)	105	High fasting plasma glucose	3	Rate	2013	2.23215	4.45266	0.245273
2	DALYs (Disability-Adjusted Life Years)	1	Global	3	Both	27	Age-standardized	1028	Total burden related to Non-alcoholic fatty liver disease (NAFLD)	105	High fasting plasma glucose	3	Rate	2014	2.30576	4.60715	0.249431
2	DALYs (Disability-Adjusted Life Years)	1	Global	3	Both	27	Age-standardized	1028	Total burden related to Non-alcoholic fatty liver disease (NAFLD)	105	High fasting plasma glucose	3	Rate	2015	2.36225	4.70719	0.257396
2	DALYs (Disability-Adjusted Life Years)	1	Global	3	Both	27	Age-standardized	1028	Total burden related to Non-alcoholic fatty liver disease (NAFLD)	105	High fasting plasma glucose	3	Rate	2016	2.39958	4.79907	0.261529
2	DALYs (Disability-Adjusted Life Years)	1	Global	3	Both	27	Age-standardized	1028	Total burden related to Non-alcoholic fatty liver disease (NAFLD)	105	High fasting plasma glucose	3	Rate	2017	2.4183	4.81233	0.264318
2	DALYs (Disability-Adjusted Life Years)	1	Global	3	Both	27	Age-standardized	1028	Total burden related to Non-alcoholic fatty liver disease (NAFLD)	105	High fasting plasma glucose	3	Rate	2018	2.44522	4.85924	0.262032
2	DALYs (Disability-Adjusted Life Years)	1	Global	3	Both	27	Age-standardized	1028	Total burden related to Non-alcoholic fatty liver disease (NAFLD)	105	High fasting plasma glucose	3	Rate	2019	2.45431	4.94542	0.268104
2	DALYs (Disability-Adjusted Life Years)	1	Global	3	Both	27	Age-standardized	1028	Total burden related to Non-alcoholic fatty liver disease (NAFLD)	105	High fasting plasma glucose	3	Rate	2020	2.46781	4.94145	0.27256
2	DALYs (Disability-Adjusted Life Years)	1	Global	3	Both	27	Age-standardized	1028	Total burden related to Non-alcoholic fatty liver disease (NAFLD)	105	High fasting plasma glucose	3	Rate	2021	2.45416	4.95327	0.27297
