# Supplementary material for: Divergent Trajectories of the Burden of MASLD Attributable to High Fasting Plasma Glucose in China and Globally: A GBD Study 1990–2021 and Projections to 2046
Source: Gastroenterol Res Pract. 2026 Jun 20;2026:1090542. doi: 10.1155/grp/1090542 (PMC13282686; doi:10.1155/grp/1090542)
Supplement: Supplementary file 4 — Supporting Information 4 Supporting Information Dataset S4 (predict1.csv). Projected deaths, DALYs, ASDRs, and ASDARs attributable to HFPG‐related MASLD from 2022 to 2046 based on the age–period–cohort (APC) model. [file GRP-2026-1090542-s001.xlsx]

## Sheet: 1090542.f4
measure	location	sex	age	cause	rei	metric	year	val	upper	lower
Deaths	China	Male	25-29 years	Total burden related to Non-alcoholic fatty liver disease (NAFLD)	High fasting plasma glucose	Number	1990	0.752582	1.92854	0.0762339
Deaths	China	Female	25-29 years	Total burden related to Non-alcoholic fatty liver disease (NAFLD)	High fasting plasma glucose	Number	1990	0.672273	1.75777	0.0519591
Deaths	China	Male	25-29 years	Total burden related to Non-alcoholic fatty liver disease (NAFLD)	High fasting plasma glucose	Rate	1990	0.00133374	0.00341779	0.000135103
Deaths	China	Female	25-29 years	Total burden related to Non-alcoholic fatty liver disease (NAFLD)	High fasting plasma glucose	Rate	1990	0.00125745	0.00328783	9.71872e-05
Deaths	China	Male	25-29 years	Total burden related to Non-alcoholic fatty liver disease (NAFLD)	High fasting plasma glucose	Number	1991	0.809458	2.08753	0.0864521
Deaths	China	Female	25-29 years	Total burden related to Non-alcoholic fatty liver disease (NAFLD)	High fasting plasma glucose	Number	1991	0.717642	1.84633	0.0490482
Deaths	China	Male	25-29 years	Total burden related to Non-alcoholic fatty liver disease (NAFLD)	High fasting plasma glucose	Rate	1991	0.00132211	0.00340961	0.000141204
Deaths	China	Female	25-29 years	Total burden related to Non-alcoholic fatty liver disease (NAFLD)	High fasting plasma glucose	Rate	1991	0.00123934	0.00318853	8.4704e-05
Deaths	China	Male	25-29 years	Total burden related to Non-alcoholic fatty liver disease (NAFLD)	High fasting plasma glucose	Number	1992	0.920844	2.3595	0.0919919
Deaths	China	Female	25-29 years	Total burden related to Non-alcoholic fatty liver disease (NAFLD)	High fasting plasma glucose	Number	1992	0.794169	2.03898	0.0608263
Deaths	China	Male	25-29 years	Total burden related to Non-alcoholic fatty liver disease (NAFLD)	High fasting plasma glucose	Rate	1992	0.00141731	0.00363162	0.000141589
Deaths	China	Female	25-29 years	Total burden related to Non-alcoholic fatty liver disease (NAFLD)	High fasting plasma glucose	Rate	1992	0.00129765	0.00333162	9.93883e-05
Deaths	China	Male	25-29 years	Total burden related to Non-alcoholic fatty liver disease (NAFLD)	High fasting plasma glucose	Number	1993	0.976446	2.56084	0.0980488
Deaths	China	Female	25-29 years	Total burden related to Non-alcoholic fatty liver disease (NAFLD)	High fasting plasma glucose	Number	1993	0.855199	2.26594	0.069538
Deaths	China	Male	25-29 years	Total burden related to Non-alcoholic fatty liver disease (NAFLD)	High fasting plasma glucose	Rate	1993	0.00145651	0.00381985	0.000146254
Deaths	China	Female	25-29 years	Total burden related to Non-alcoholic fatty liver disease (NAFLD)	High fasting plasma glucose	Rate	1993	0.00136229	0.00360953	0.000110771
Deaths	China	Male	25-29 years	Total burden related to Non-alcoholic fatty liver disease (NAFLD)	High fasting plasma glucose	Number	1994	1.03686	2.63621	0.106945
Deaths	China	Female	25-29 years	Total burden related to Non-alcoholic fatty liver disease (NAFLD)	High fasting plasma glucose	Number	1994	0.899101	2.29615	0.0663132
Deaths	China	Male	25-29 years	Total burden related to Non-alcoholic fatty liver disease (NAFLD)	High fasting plasma glucose	Rate	1994	0.00152868	0.00388666	0.000157674
Deaths	China	Female	25-29 years	Total burden related to Non-alcoholic fatty liver disease (NAFLD)	High fasting plasma glucose	Rate	1994	0.00142423	0.00363725	0.000105044
Deaths	China	Male	25-29 years	Total burden related to Non-alcoholic fatty liver disease (NAFLD)	High fasting plasma glucose	Number	1995	1.1342	2.90934	0.118189
Deaths	China	Female	25-29 years	Total burden related to Non-alcoholic fatty liver disease (NAFLD)	High fasting plasma glucose	Number	1995	0.936277	2.42467	0.0720614
Deaths	China	Male	25-29 years	Total burden related to Non-alcoholic fatty liver disease (NAFLD)	High fasting plasma glucose	Rate	1995	0.00167513	0.0042969	0.000174557
Deaths	China	Female	25-29 years	Total burden related to Non-alcoholic fatty liver disease (NAFLD)	High fasting plasma glucose	Rate	1995	0.0014929	0.00386616	0.000114902
Deaths	China	Male	25-29 years	Total burden related to Non-alcoholic fatty liver disease (NAFLD)	High fasting plasma glucose	Number	1996	1.15171	2.96904	0.11507
Deaths	China	Female	25-29 years	Total burden related to Non-alcoholic fatty liver disease (NAFLD)	High fasting plasma glucose	Number	1996	0.960603	2.50917	0.0738543
Deaths	China	Male	25-29 years	Total burden related to Non-alcoholic fatty liver disease (NAFLD)	High fasting plasma glucose	Rate	1996	0.00171759	0.00442786	0.000171609
Deaths	China	Female	25-29 years	Total burden related to Non-alcoholic fatty liver disease (NAFLD)	High fasting plasma glucose	Rate	1996	0.00155321	0.00405711	0.000119416
Deaths	China	Male	25-29 years	Total burden related to Non-alcoholic fatty liver disease (NAFLD)	High fasting plasma glucose	Number	1997	1.14988	2.87036	0.118684
Deaths	China	Female	25-29 years	Total burden related to Non-alcoholic fatty liver disease (NAFLD)	High fasting plasma glucose	Number	1997	0.963952	2.61924	0.0757951
Deaths	China	Male	25-29 years	Total burden related to Non-alcoholic fatty liver disease (NAFLD)	High fasting plasma glucose	Rate	1997	0.00174259	0.00434991	0.00017986
Deaths	China	Female	25-29 years	Total burden related to Non-alcoholic fatty liver disease (NAFLD)	High fasting plasma glucose	Rate	1997	0.00158264	0.00430032	0.000124442
Deaths	China	Male	25-29 years	Total burden related to Non-alcoholic fatty liver disease (NAFLD)	High fasting plasma glucose	Number	1998	1.17114	2.95081	0.12684
Deaths	China	Female	25-29 years	Total burden related to Non-alcoholic fatty liver disease (NAFLD)	High fasting plasma glucose	Number	1998	0.914366	2.43036	0.0688728
Deaths	China	Male	25-29 years	Total burden related to Non-alcoholic fatty liver disease (NAFLD)	High fasting plasma glucose	Rate	1998	0.00181176	0.00456494	0.000196223
Deaths	China	Female	25-29 years	Total burden related to Non-alcoholic fatty liver disease (NAFLD)	High fasting plasma glucose	Rate	1998	0.0015227	0.00404731	0.000114695
Deaths	China	Male	25-29 years	Total burden related to Non-alcoholic fatty liver disease (NAFLD)	High fasting plasma glucose	Number	1999	1.14303	2.76726	0.124464
Deaths	China	Female	25-29 years	Total burden related to Non-alcoholic fatty liver disease (NAFLD)	High fasting plasma glucose	Number	1999	0.888252	2.3228	0.0705273
Deaths	China	Male	25-29 years	Total burden related to Non-alcoholic fatty liver disease (NAFLD)	High fasting plasma glucose	Rate	1999	0.0018183	0.00440208	0.000197994
Deaths	China	Female	25-29 years	Total burden related to Non-alcoholic fatty liver disease (NAFLD)	High fasting plasma glucose	Rate	1999	0.00150457	0.00393449	0.000119463
Deaths	China	Male	25-29 years	Total burden related to Non-alcoholic fatty liver disease (NAFLD)	High fasting plasma glucose	Number	2000	1.04569	2.53162	0.11209
Deaths	China	Female	25-29 years	Total burden related to Non-alcoholic fatty liver disease (NAFLD)	High fasting plasma glucose	Number	2000	0.829851	2.18364	0.0678053
Deaths	China	Male	25-29 years	Total burden related to Non-alcoholic fatty liver disease (NAFLD)	High fasting plasma glucose	Rate	2000	0.00172642	0.00417966	0.000185059
Deaths	China	Female	25-29 years	Total burden related to Non-alcoholic fatty liver disease (NAFLD)	High fasting plasma glucose	Rate	2000	0.00144115	0.0037922	0.000117754
Deaths	China	Male	25-29 years	Total burden related to Non-alcoholic fatty liver disease (NAFLD)	High fasting plasma glucose	Number	2001	0.969245	2.26699	0.105286
Deaths	China	Female	25-29 years	Total burden related to Non-alcoholic fatty liver disease (NAFLD)	High fasting plasma glucose	Number	2001	0.762513	1.93446	0.0619672
Deaths	China	Male	25-29 years	Total burden related to Non-alcoholic fatty liver disease (NAFLD)	High fasting plasma glucose	Rate	2001	0.00167661	0.00392148	0.000182125
Deaths	China	Female	25-29 years	Total burden related to Non-alcoholic fatty liver disease (NAFLD)	High fasting plasma glucose	Rate	2001	0.00137369	0.00348499	0.000111636
Deaths	China	Male	25-29 years	Total burden related to Non-alcoholic fatty liver disease (NAFLD)	High fasting plasma glucose	Number	2002	0.820847	1.99557	0.0888498
Deaths	China	Female	25-29 years	Total burden related to Non-alcoholic fatty liver disease (NAFLD)	High fasting plasma glucose	Number	2002	0.613292	1.61453	0.0490781
Deaths	China	Male	25-29 years	Total burden related to Non-alcoholic fatty liver disease (NAFLD)	High fasting plasma glucose	Rate	2002	0.00149636	0.00363782	0.000161969
Deaths	China	Female	25-29 years	Total burden related to Non-alcoholic fatty liver disease (NAFLD)	High fasting plasma glucose	Rate	2002	0.00115643	0.00304438	9.25421e-05
Deaths	China	Male	25-29 years	Total burden related to Non-alcoholic fatty liver disease (NAFLD)	High fasting plasma glucose	Number	2003	0.651352	1.50848	0.0691112
Deaths	China	Female	25-29 years	Total burden related to Non-alcoholic fatty liver disease (NAFLD)	High fasting plasma glucose	Number	2003	0.458906	1.12511	0.0334861
Deaths	China	Male	25-29 years	Total burden related to Non-alcoholic fatty liver disease (NAFLD)	High fasting plasma glucose	Rate	2003	0.00125009	0.0028951	0.000132639
Deaths	China	Female	25-29 years	Total burden related to Non-alcoholic fatty liver disease (NAFLD)	High fasting plasma glucose	Rate	2003	0.000907679	0.00222538	6.62328e-05
Deaths	China	Male	25-29 years	Total burden related to Non-alcoholic fatty liver disease (NAFLD)	High fasting plasma glucose	Number	2004	0.597508	1.36616	0.0593011
Deaths	China	Female	25-29 years	Total burden related to Non-alcoholic fatty liver disease (NAFLD)	High fasting plasma glucose	Number	2004	0.41325	1.02897	0.0332104
Deaths	China	Male	25-29 years	Total burden related to Non-alcoholic fatty liver disease (NAFLD)	High fasting plasma glucose	Rate	2004	0.00119557	0.00273359	0.000118657
Deaths	China	Female	25-29 years	Total burden related to Non-alcoholic fatty liver disease (NAFLD)	High fasting plasma glucose	Rate	2004	0.00085105	0.00211908	6.83937e-05
Deaths	China	Male	25-29 years	Total burden related to Non-alcoholic fatty liver disease (NAFLD)	High fasting plasma glucose	Number	2005	0.561355	1.35654	0.0619916
Deaths	China	Female	25-29 years	Total burden related to Non-alcoholic fatty liver disease (NAFLD)	High fasting plasma glucose	Number	2005	0.376495	0.903717	0.0299883
Deaths	China	Male	25-29 years	Total burden related to Non-alcoholic fatty liver disease (NAFLD)	High fasting plasma glucose	Rate	2005	0.00115576	0.00279296	0.000127633
Deaths	China	Female	25-29 years	Total burden related to Non-alcoholic fatty liver disease (NAFLD)	High fasting plasma glucose	Rate	2005	0.000797432	0.00191411	6.35164e-05
Deaths	China	Male	25-29 years	Total burden related to Non-alcoholic fatty liver disease (NAFLD)	High fasting plasma glucose	Number	2006	0.515748	1.24021	0.0536055
Deaths	China	Female	25-29 years	Total burden related to Non-alcoholic fatty liver disease (NAFLD)	High fasting plasma glucose	Number	2006	0.350192	0.842761	0.0277355
Deaths	China	Male	25-29 years	Total burden related to Non-alcoholic fatty liver disease (NAFLD)	High fasting plasma glucose	Rate	2006	0.00108141	0.00260047	0.000112399
Deaths	China	Female	25-29 years	Total burden related to Non-alcoholic fatty liver disease (NAFLD)	High fasting plasma glucose	Rate	2006	0.000754735	0.00181632	5.97757e-05
Deaths	China	Male	25-29 years	Total burden related to Non-alcoholic fatty liver disease (NAFLD)	High fasting plasma glucose	Number	2007	0.524446	1.28296	0.0488072
Deaths	China	Female	25-29 years	Total burden related to Non-alcoholic fatty liver disease (NAFLD)	High fasting plasma glucose	Number	2007	0.353419	0.834448	0.0284549
Deaths	China	Male	25-29 years	Total burden related to Non-alcoholic fatty liver disease (NAFLD)	High fasting plasma glucose	Rate	2007	0.00110863	0.00271205	0.000103174
Deaths	China	Female	25-29 years	Total burden related to Non-alcoholic fatty liver disease (NAFLD)	High fasting plasma glucose	Rate	2007	0.000766454	0.00180965	6.17097e-05
Deaths	China	Male	25-29 years	Total burden related to Non-alcoholic fatty liver disease (NAFLD)	High fasting plasma glucose	Number	2008	0.589169	1.39356	0.0583792
Deaths	China	Female	25-29 years	Total burden related to Non-alcoholic fatty liver disease (NAFLD)	High fasting plasma glucose	Number	2008	0.402644	0.956841	0.0349087
Deaths	China	Male	25-29 years	Total burden related to Non-alcoholic fatty liver disease (NAFLD)	High fasting plasma glucose	Rate	2008	0.00123701	0.00292588	0.000122572
Deaths	China	Female	25-29 years	Total burden related to Non-alcoholic fatty liver disease (NAFLD)	High fasting plasma glucose	Rate	2008	0.000864308	0.00205394	7.49344e-05
Deaths	China	Male	25-29 years	Total burden related to Non-alcoholic fatty liver disease (NAFLD)	High fasting plasma glucose	Number	2009	0.667131	1.66674	0.0645934
Deaths	China	Female	25-29 years	Total burden related to Non-alcoholic fatty liver disease (NAFLD)	High fasting plasma glucose	Number	2009	0.463728	1.11072	0.0363429
Deaths	China	Male	25-29 years	Total burden related to Non-alcoholic fatty liver disease (NAFLD)	High fasting plasma glucose	Rate	2009	0.00136535	0.00341114	0.000132196
Deaths	China	Female	25-29 years	Total burden related to Non-alcoholic fatty liver disease (NAFLD)	High fasting plasma glucose	Rate	2009	0.00096522	0.00231189	7.56455e-05
Deaths	China	Male	25-29 years	Total burden related to Non-alcoholic fatty liver disease (NAFLD)	High fasting plasma glucose	Number	2010	0.716661	1.75349	0.0671624
Deaths	China	Female	25-29 years	Total burden related to Non-alcoholic fatty liver disease (NAFLD)	High fasting plasma glucose	Number	2010	0.496381	1.20788	0.0441095
Deaths	China	Male	25-29 years	Total burden related to Non-alcoholic fatty liver disease (NAFLD)	High fasting plasma glucose	Rate	2010	0.00140293	0.00343263	0.000131477
Deaths	China	Female	25-29 years	Total burden related to Non-alcoholic fatty liver disease (NAFLD)	High fasting plasma glucose	Rate	2010	0.000981483	0.00238831	8.72167e-05
Deaths	China	Male	25-29 years	Total burden related to Non-alcoholic fatty liver disease (NAFLD)	High fasting plasma glucose	Number	2011	0.753782	1.88675	0.0730319
Deaths	China	Female	25-29 years	Total burden related to Non-alcoholic fatty liver disease (NAFLD)	High fasting plasma glucose	Number	2011	0.515267	1.25018	0.0452692
Deaths	China	Male	25-29 years	Total burden related to Non-alcoholic fatty liver disease (NAFLD)	High fasting plasma glucose	Rate	2011	0.00139001	0.00347926	0.000134675
Deaths	China	Female	25-29 years	Total burden related to Non-alcoholic fatty liver disease (NAFLD)	High fasting plasma glucose	Rate	2011	0.000952353	0.00231067	8.36697e-05
Deaths	China	Male	25-29 years	Total burden related to Non-alcoholic fatty liver disease (NAFLD)	High fasting plasma glucose	Number	2012	0.827745	2.15291	0.0821856
Deaths	China	Female	25-29 years	Total burden related to Non-alcoholic fatty liver disease (NAFLD)	High fasting plasma glucose	Number	2012	0.549648	1.30969	0.0483553
Deaths	China	Male	25-29 years	Total burden related to Non-alcoholic fatty liver disease (NAFLD)	High fasting plasma glucose	Rate	2012	0.001435	0.00373234	0.000142479
Deaths	China	Female	25-29 years	Total burden related to Non-alcoholic fatty liver disease (NAFLD)	High fasting plasma glucose	Rate	2012	0.000950409	0.00226462	8.36121e-05
Deaths	China	Male	25-29 years	Total burden related to Non-alcoholic fatty liver disease (NAFLD)	High fasting plasma glucose	Number	2013	0.945722	2.47521	0.0954377
Deaths	China	Female	25-29 years	Total burden related to Non-alcoholic fatty liver disease (NAFLD)	High fasting plasma glucose	Number	2013	0.612928	1.44331	0.0560749
Deaths	China	Male	25-29 years	Total burden related to Non-alcoholic fatty liver disease (NAFLD)	High fasting plasma glucose	Rate	2013	0.00155744	0.00407623	0.000157169
Deaths	China	Female	25-29 years	Total burden related to Non-alcoholic fatty liver disease (NAFLD)	High fasting plasma glucose	Rate	2013	0.00100659	0.00237031	9.20901e-05
Deaths	China	Male	25-29 years	Total burden related to Non-alcoholic fatty liver disease (NAFLD)	High fasting plasma glucose	Number	2014	1.0815	2.6608	0.109385
Deaths	China	Female	25-29 years	Total burden related to Non-alcoholic fatty liver disease (NAFLD)	High fasting plasma glucose	Number	2014	0.680266	1.65157	0.0603739
Deaths	China	Male	25-29 years	Total burden related to Non-alcoholic fatty liver disease (NAFLD)	High fasting plasma glucose	Rate	2014	0.00172356	0.00424047	0.000174325
Deaths	China	Female	25-29 years	Total burden related to Non-alcoholic fatty liver disease (NAFLD)	High fasting plasma glucose	Rate	2014	0.00108677	0.00263849	9.64512e-05
Deaths	China	Male	25-29 years	Total burden related to Non-alcoholic fatty liver disease (NAFLD)	High fasting plasma glucose	Number	2015	1.14246	2.87132	0.104806
Deaths	China	Female	25-29 years	Total burden related to Non-alcoholic fatty liver disease (NAFLD)	High fasting plasma glucose	Number	2015	0.697536	1.59159	0.063811
Deaths	China	Male	25-29 years	Total burden related to Non-alcoholic fatty liver disease (NAFLD)	High fasting plasma glucose	Rate	2015	0.00180533	0.00453732	0.000165617
Deaths	China	Female	25-29 years	Total burden related to Non-alcoholic fatty liver disease (NAFLD)	High fasting plasma glucose	Rate	2015	0.00111614	0.00254673	0.000102105
Deaths	China	Male	25-29 years	Total burden related to Non-alcoholic fatty liver disease (NAFLD)	High fasting plasma glucose	Number	2016	1.1146	2.61348	0.109717
Deaths	China	Female	25-29 years	Total burden related to Non-alcoholic fatty liver disease (NAFLD)	High fasting plasma glucose	Number	2016	0.696806	1.67584	0.0636002
Deaths	China	Male	25-29 years	Total burden related to Non-alcoholic fatty liver disease (NAFLD)	High fasting plasma glucose	Rate	2016	0.0017985	0.00421708	0.000177039
Deaths	China	Female	25-29 years	Total burden related to Non-alcoholic fatty liver disease (NAFLD)	High fasting plasma glucose	Rate	2016	0.00115379	0.0027749	0.000105311
Deaths	China	Male	25-29 years	Total burden related to Non-alcoholic fatty liver disease (NAFLD)	High fasting plasma glucose	Number	2017	1.08093	2.73662	0.102003
Deaths	China	Female	25-29 years	Total burden related to Non-alcoholic fatty liver disease (NAFLD)	High fasting plasma glucose	Number	2017	0.67684	1.641	0.0645761
Deaths	China	Male	25-29 years	Total burden related to Non-alcoholic fatty liver disease (NAFLD)	High fasting plasma glucose	Rate	2017	0.00182128	0.00461099	0.000171867
Deaths	China	Female	25-29 years	Total burden related to Non-alcoholic fatty liver disease (NAFLD)	High fasting plasma glucose	Rate	2017	0.00118925	0.00288333	0.000113464
Deaths	China	Male	25-29 years	Total burden related to Non-alcoholic fatty liver disease (NAFLD)	High fasting plasma glucose	Number	2018	1.04613	2.57283	0.0980859
Deaths	China	Female	25-29 years	Total burden related to Non-alcoholic fatty liver disease (NAFLD)	High fasting plasma glucose	Number	2018	0.637492	1.5922	0.0573178
Deaths	China	Male	25-29 years	Total burden related to Non-alcoholic fatty liver disease (NAFLD)	High fasting plasma glucose	Rate	2018	0.00187097	0.00460142	0.000175423
Deaths	China	Female	25-29 years	Total burden related to Non-alcoholic fatty liver disease (NAFLD)	High fasting plasma glucose	Rate	2018	0.00121027	0.00302276	0.000108817
Deaths	China	Male	25-29 years	Total burden related to Non-alcoholic fatty liver disease (NAFLD)	High fasting plasma glucose	Number	2019	0.982814	2.45832	0.0962364
Deaths	China	Female	25-29 years	Total burden related to Non-alcoholic fatty liver disease (NAFLD)	High fasting plasma glucose	Number	2019	0.584458	1.39661	0.0560315
Deaths	China	Male	25-29 years	Total burden related to Non-alcoholic fatty liver disease (NAFLD)	High fasting plasma glucose	Rate	2019	0.00188596	0.00471736	0.000184671
Deaths	China	Female	25-29 years	Total burden related to Non-alcoholic fatty liver disease (NAFLD)	High fasting plasma glucose	Rate	2019	0.00121227	0.00289684	0.00011622
Deaths	China	Male	25-29 years	Total burden related to Non-alcoholic fatty liver disease (NAFLD)	High fasting plasma glucose	Number	2020	0.907662	2.1593	0.0830743
Deaths	China	Female	25-29 years	Total burden related to Non-alcoholic fatty liver disease (NAFLD)	High fasting plasma glucose	Number	2020	0.518681	1.16993	0.0475817
Deaths	China	Male	25-29 years	Total burden related to Non-alcoholic fatty liver disease (NAFLD)	High fasting plasma glucose	Rate	2020	0.00187197	0.00445337	0.000171333
Deaths	China	Female	25-29 years	Total burden related to Non-alcoholic fatty liver disease (NAFLD)	High fasting plasma glucose	Rate	2020	0.00117622	0.00265305	0.000107901
Deaths	China	Male	25-29 years	Total burden related to Non-alcoholic fatty liver disease (NAFLD)	High fasting plasma glucose	Number	2021	0.862953	2.14836	0.0833267
Deaths	China	Female	25-29 years	Total burden related to Non-alcoholic fatty liver disease (NAFLD)	High fasting plasma glucose	Number	2021	0.481053	1.18473	0.0493009
Deaths	China	Male	25-29 years	Total burden related to Non-alcoholic fatty liver disease (NAFLD)	High fasting plasma glucose	Rate	2021	0.00189179	0.00470969	0.000182671
Deaths	China	Female	25-29 years	Total burden related to Non-alcoholic fatty liver disease (NAFLD)	High fasting plasma glucose	Rate	2021	0.00117714	0.00289903	0.000120639
Deaths	China	Male	30-34 years	Total burden related to Non-alcoholic fatty liver disease (NAFLD)	High fasting plasma glucose	Number	1990	1.92617	4.62178	0.154243
Deaths	China	Female	30-34 years	Total burden related to Non-alcoholic fatty liver disease (NAFLD)	High fasting plasma glucose	Number	1990	1.11891	2.83679	0.096995
Deaths	China	Male	30-34 years	Total burden related to Non-alcoholic fatty liver disease (NAFLD)	High fasting plasma glucose	Rate	1990	0.00418508	0.0100419	0.000335131
Deaths	China	Female	30-34 years	Total burden related to Non-alcoholic fatty liver disease (NAFLD)	High fasting plasma glucose	Rate	1990	0.00265021	0.00671913	0.00022974
Deaths	China	Male	30-34 years	Total burden related to Non-alcoholic fatty liver disease (NAFLD)	High fasting plasma glucose	Number	1991	1.86397	4.38776	0.158675
Deaths	China	Female	30-34 years	Total burden related to Non-alcoholic fatty liver disease (NAFLD)	High fasting plasma glucose	Number	1991	1.06756	2.57431	0.090399
Deaths	China	Male	30-34 years	Total burden related to Non-alcoholic fatty liver disease (NAFLD)	High fasting plasma glucose	Rate	1991	0.0041501	0.00976928	0.000353288
Deaths	China	Female	30-34 years	Total burden related to Non-alcoholic fatty liver disease (NAFLD)	High fasting plasma glucose	Rate	1991	0.00258497	0.00623338	0.00021889
Deaths	China	Male	30-34 years	Total burden related to Non-alcoholic fatty liver disease (NAFLD)	High fasting plasma glucose	Number	1992	1.9619	4.56344	0.168658
Deaths	China	Female	30-34 years	Total burden related to Non-alcoholic fatty liver disease (NAFLD)	High fasting plasma glucose	Number	1992	1.10589	2.58802	0.0928778
Deaths	China	Male	30-34 years	Total burden related to Non-alcoholic fatty liver disease (NAFLD)	High fasting plasma glucose	Rate	1992	0.00430198	0.0100065	0.000369825
Deaths	China	Female	30-34 years	Total burden related to Non-alcoholic fatty liver disease (NAFLD)	High fasting plasma glucose	Rate	1992	0.00262439	0.00614166	0.000220409
Deaths	China	Male	30-34 years	Total burden related to Non-alcoholic fatty liver disease (NAFLD)	High fasting plasma glucose	Number	1993	2.12068	5.07053	0.191374
Deaths	China	Female	30-34 years	Total burden related to Non-alcoholic fatty liver disease (NAFLD)	High fasting plasma glucose	Number	1993	1.21201	2.87933	0.103334
Deaths	China	Male	30-34 years	Total burden related to Non-alcoholic fatty liver disease (NAFLD)	High fasting plasma glucose	Rate	1993	0.00436016	0.0104251	0.000393469
Deaths	China	Female	30-34 years	Total burden related to Non-alcoholic fatty liver disease (NAFLD)	High fasting plasma glucose	Rate	1993	0.00267941	0.00636534	0.000228441
Deaths	China	Male	30-34 years	Total burden related to Non-alcoholic fatty liver disease (NAFLD)	High fasting plasma glucose	Number	1994	2.37918	5.71257	0.215406
Deaths	China	Female	30-34 years	Total burden related to Non-alcoholic fatty liver disease (NAFLD)	High fasting plasma glucose	Number	1994	1.38908	3.19086	0.11703
Deaths	China	Male	30-34 years	Total burden related to Non-alcoholic fatty liver disease (NAFLD)	High fasting plasma glucose	Rate	1994	0.00449096	0.0107831	0.000406603
Deaths	China	Female	30-34 years	Total burden related to Non-alcoholic fatty liver disease (NAFLD)	High fasting plasma glucose	Rate	1994	0.00280453	0.00644232	0.000236282
Deaths	China	Male	30-34 years	Total burden related to Non-alcoholic fatty liver disease (NAFLD)	High fasting plasma glucose	Number	1995	2.77251	6.5877	0.254732
Deaths	China	Female	30-34 years	Total burden related to Non-alcoholic fatty liver disease (NAFLD)	High fasting plasma glucose	Number	1995	1.57164	3.57987	0.138436
Deaths	China	Male	30-34 years	Total burden related to Non-alcoholic fatty liver disease (NAFLD)	High fasting plasma glucose	Rate	1995	0.00481216	0.0114341	0.000442131
Deaths	China	Female	30-34 years	Total burden related to Non-alcoholic fatty liver disease (NAFLD)	High fasting plasma glucose	Rate	1995	0.00290556	0.00661827	0.000255933
Deaths	China	Male	30-34 years	Total burden related to Non-alcoholic fatty liver disease (NAFLD)	High fasting plasma glucose	Number	1996	3.04317	6.98315	0.278952
Deaths	China	Female	30-34 years	Total burden related to Non-alcoholic fatty liver disease (NAFLD)	High fasting plasma glucose	Number	1996	1.72362	3.92833	0.14813
Deaths	China	Male	30-34 years	Total burden related to Non-alcoholic fatty liver disease (NAFLD)	High fasting plasma glucose	Rate	1996	0.00493303	0.0113198	0.000452185
Deaths	China	Female	30-34 years	Total burden related to Non-alcoholic fatty liver disease (NAFLD)	High fasting plasma glucose	Rate	1996	0.00296018	0.00674659	0.000254401
Deaths	China	Male	30-34 years	Total burden related to Non-alcoholic fatty liver disease (NAFLD)	High fasting plasma glucose	Number	1997	3.26045	7.75285	0.325037
Deaths	China	Female	30-34 years	Total burden related to Non-alcoholic fatty liver disease (NAFLD)	High fasting plasma glucose	Number	1997	1.86097	4.41256	0.161377
Deaths	China	Male	30-34 years	Total burden related to Non-alcoholic fatty liver disease (NAFLD)	High fasting plasma glucose	Rate	1997	0.00504343	0.0119925	0.000502783
Deaths	China	Female	30-34 years	Total burden related to Non-alcoholic fatty liver disease (NAFLD)	High fasting plasma glucose	Rate	1997	0.00303882	0.00720538	0.000263516
Deaths	China	Male	30-34 years	Total burden related to Non-alcoholic fatty liver disease (NAFLD)	High fasting plasma glucose	Number	1998	3.4644	8.12066	0.343626
Deaths	China	Female	30-34 years	Total burden related to Non-alcoholic fatty liver disease (NAFLD)	High fasting plasma glucose	Number	1998	1.94942	4.50522	0.175688
Deaths	China	Male	30-34 years	Total burden related to Non-alcoholic fatty liver disease (NAFLD)	High fasting plasma glucose	Rate	1998	0.0052497	0.0123055	0.000520706
Deaths	China	Female	30-34 years	Total burden related to Non-alcoholic fatty liver disease (NAFLD)	High fasting plasma glucose	Rate	1998	0.00311428	0.00719728	0.000280668
Deaths	China	Male	30-34 years	Total burden related to Non-alcoholic fatty liver disease (NAFLD)	High fasting plasma glucose	Number	1999	3.56829	8.35511	0.370938
Deaths	China	Female	30-34 years	Total burden related to Non-alcoholic fatty liver disease (NAFLD)	High fasting plasma glucose	Number	1999	1.93923	4.70386	0.174445
Deaths	China	Male	30-34 years	Total burden related to Non-alcoholic fatty liver disease (NAFLD)	High fasting plasma glucose	Rate	1999	0.00538666	0.0126128	0.000559965
Deaths	China	Female	30-34 years	Total burden related to Non-alcoholic fatty liver disease (NAFLD)	High fasting plasma glucose	Rate	1999	0.00308689	0.00748764	0.000277683
Deaths	China	Male	30-34 years	Total burden related to Non-alcoholic fatty liver disease (NAFLD)	High fasting plasma glucose	Number	2000	3.57311	8.35436	0.359379
Deaths	China	Female	30-34 years	Total burden related to Non-alcoholic fatty liver disease (NAFLD)	High fasting plasma glucose	Number	2000	1.87378	4.41785	0.166313
Deaths	China	Male	30-34 years	Total burden related to Non-alcoholic fatty liver disease (NAFLD)	High fasting plasma glucose	Rate	2000	0.00542387	0.0126817	0.000545526
Deaths	China	Female	30-34 years	Total burden related to Non-alcoholic fatty liver disease (NAFLD)	High fasting plasma glucose	Rate	2000	0.00300291	0.00708004	0.000266532
Deaths	China	Male	30-34 years	Total burden related to Non-alcoholic fatty liver disease (NAFLD)	High fasting plasma glucose	Number	2001	3.49951	7.96644	0.344384
Deaths	China	Female	30-34 years	Total burden related to Non-alcoholic fatty liver disease (NAFLD)	High fasting plasma glucose	Number	2001	1.77081	4.09527	0.165399
Deaths	China	Male	30-34 years	Total burden related to Non-alcoholic fatty liver disease (NAFLD)	High fasting plasma glucose	Rate	2001	0.00535544	0.0121913	0.000527023
Deaths	China	Female	30-34 years	Total burden related to Non-alcoholic fatty liver disease (NAFLD)	High fasting plasma glucose	Rate	2001	0.00287161	0.00664104	0.000268218
Deaths	China	Male	30-34 years	Total burden related to Non-alcoholic fatty liver disease (NAFLD)	High fasting plasma glucose	Number	2002	3.05167	6.84342	0.296318
Deaths	China	Female	30-34 years	Total burden related to Non-alcoholic fatty liver disease (NAFLD)	High fasting plasma glucose	Number	2002	1.45915	3.46994	0.130444
Deaths	China	Male	30-34 years	Total burden related to Non-alcoholic fatty liver disease (NAFLD)	High fasting plasma glucose	Rate	2002	0.00472098	0.0105869	0.00045841
Deaths	China	Female	30-34 years	Total burden related to Non-alcoholic fatty liver disease (NAFLD)	High fasting plasma glucose	Rate	2002	0.00239461	0.00569452	0.000214072
Deaths	China	Male	30-34 years	Total burden related to Non-alcoholic fatty liver disease (NAFLD)	High fasting plasma glucose	Number	2003	2.6167	5.85146	0.259945
Deaths	China	Female	30-34 years	Total burden related to Non-alcoholic fatty liver disease (NAFLD)	High fasting plasma glucose	Number	2003	1.17114	2.76013	0.103546
Deaths	China	Male	30-34 years	Total burden related to Non-alcoholic fatty liver disease (NAFLD)	High fasting plasma glucose	Rate	2003	0.00410292	0.00917493	0.000407587
Deaths	China	Female	30-34 years	Total burden related to Non-alcoholic fatty liver disease (NAFLD)	High fasting plasma glucose	Rate	2003	0.00194235	0.00457771	0.000171733
Deaths	China	Male	30-34 years	Total burden related to Non-alcoholic fatty liver disease (NAFLD)	High fasting plasma glucose	Number	2004	2.43351	5.42828	0.23849
Deaths	China	Female	30-34 years	Total burden related to Non-alcoholic fatty liver disease (NAFLD)	High fasting plasma glucose	Number	2004	1.07878	2.44886	0.0984429
Deaths	China	Male	30-34 years	Total burden related to Non-alcoholic fatty liver disease (NAFLD)	High fasting plasma glucose	Rate	2004	0.00389325	0.00868443	0.000381548
Deaths	China	Female	30-34 years	Total burden related to Non-alcoholic fatty liver disease (NAFLD)	High fasting plasma glucose	Rate	2004	0.00181372	0.00411723	0.00016551
Deaths	China	Male	30-34 years	Total burden related to Non-alcoholic fatty liver disease (NAFLD)	High fasting plasma glucose	Number	2005	2.26168	5.07951	0.223434
Deaths	China	Female	30-34 years	Total burden related to Non-alcoholic fatty liver disease (NAFLD)	High fasting plasma glucose	Number	2005	1.00153	2.31655	0.0934792
Deaths	China	Male	30-34 years	Total burden related to Non-alcoholic fatty liver disease (NAFLD)	High fasting plasma glucose	Rate	2005	0.0037273	0.00837116	0.000368226
Deaths	China	Female	30-34 years	Total burden related to Non-alcoholic fatty liver disease (NAFLD)	High fasting plasma glucose	Rate	2005	0.00172141	0.00398166	0.000160671
Deaths	China	Male	30-34 years	Total burden related to Non-alcoholic fatty liver disease (NAFLD)	High fasting plasma glucose	Number	2006	2.08928	4.63465	0.209303
Deaths	China	Female	30-34 years	Total burden related to Non-alcoholic fatty liver disease (NAFLD)	High fasting plasma glucose	Number	2006	0.924773	2.09822	0.0832969
Deaths	China	Male	30-34 years	Total burden related to Non-alcoholic fatty liver disease (NAFLD)	High fasting plasma glucose	Rate	2006	0.00358377	0.00794987	0.00035902
Deaths	China	Female	30-34 years	Total burden related to Non-alcoholic fatty liver disease (NAFLD)	High fasting plasma glucose	Rate	2006	0.00164465	0.00373157	0.000148139
Deaths	China	Male	30-34 years	Total burden related to Non-alcoholic fatty liver disease (NAFLD)	High fasting plasma glucose	Number	2007	2.03374	4.52321	0.186087
Deaths	China	Female	30-34 years	Total burden related to Non-alcoholic fatty liver disease (NAFLD)	High fasting plasma glucose	Number	2007	0.885331	2.1208	0.0847239
Deaths	China	Male	30-34 years	Total burden related to Non-alcoholic fatty liver disease (NAFLD)	High fasting plasma glucose	Rate	2007	0.00365558	0.00813032	0.000334485
Deaths	China	Female	30-34 years	Total burden related to Non-alcoholic fatty liver disease (NAFLD)	High fasting plasma glucose	Rate	2007	0.00164461	0.00393964	0.000157385
Deaths	China	Male	30-34 years	Total burden related to Non-alcoholic fatty liver disease (NAFLD)	High fasting plasma glucose	Number	2008	2.16445	4.97435	0.205721
Deaths	China	Female	30-34 years	Total burden related to Non-alcoholic fatty liver disease (NAFLD)	High fasting plasma glucose	Number	2008	0.930975	2.19665	0.0868726
Deaths	China	Male	30-34 years	Total burden related to Non-alcoholic fatty liver disease (NAFLD)	High fasting plasma glucose	Rate	2008	0.00407761	0.00937119	0.000387558
Deaths	China	Female	30-34 years	Total burden related to Non-alcoholic fatty liver disease (NAFLD)	High fasting plasma glucose	Rate	2008	0.00181174	0.00427484	0.000169061
Deaths	China	Male	30-34 years	Total burden related to Non-alcoholic fatty liver disease (NAFLD)	High fasting plasma glucose	Number	2009	2.37911	5.41263	0.232406
Deaths	China	Female	30-34 years	Total burden related to Non-alcoholic fatty liver disease (NAFLD)	High fasting plasma glucose	Number	2009	0.968528	2.26422	0.0913295
Deaths	China	Male	30-34 years	Total burden related to Non-alcoholic fatty liver disease (NAFLD)	High fasting plasma glucose	Rate	2009	0.00465865	0.0105987	0.000455085
Deaths	China	Female	30-34 years	Total burden related to Non-alcoholic fatty liver disease (NAFLD)	High fasting plasma glucose	Rate	2009	0.00196203	0.00458683	0.000185014
Deaths	China	Male	30-34 years	Total burden related to Non-alcoholic fatty liver disease (NAFLD)	High fasting plasma glucose	Number	2010	2.4279	5.40827	0.220437
Deaths	China	Female	30-34 years	Total burden related to Non-alcoholic fatty liver disease (NAFLD)	High fasting plasma glucose	Number	2010	0.964211	2.35869	0.0916447
Deaths	China	Male	30-34 years	Total burden related to Non-alcoholic fatty liver disease (NAFLD)	High fasting plasma glucose	Rate	2010	0.00488541	0.0108825	0.000443564
Deaths	China	Female	30-34 years	Total burden related to Non-alcoholic fatty liver disease (NAFLD)	High fasting plasma glucose	Rate	2010	0.00201106	0.00491953	0.000191144
Deaths	China	Male	30-34 years	Total burden related to Non-alcoholic fatty liver disease (NAFLD)	High fasting plasma glucose	Number	2011	2.25941	5.23857	0.215396
Deaths	China	Female	30-34 years	Total burden related to Non-alcoholic fatty liver disease (NAFLD)	High fasting plasma glucose	Number	2011	0.906485	2.22666	0.0845409
Deaths	China	Male	30-34 years	Total burden related to Non-alcoholic fatty liver disease (NAFLD)	High fasting plasma glucose	Rate	2011	0.00463236	0.0107404	0.000441617
Deaths	China	Female	30-34 years	Total burden related to Non-alcoholic fatty liver disease (NAFLD)	High fasting plasma glucose	Rate	2011	0.0019288	0.00473783	0.000179884
Deaths	China	Male	30-34 years	Total burden related to Non-alcoholic fatty liver disease (NAFLD)	High fasting plasma glucose	Number	2012	2.19209	4.96695	0.217645
Deaths	China	Female	30-34 years	Total burden related to Non-alcoholic fatty liver disease (NAFLD)	High fasting plasma glucose	Number	2012	0.886451	2.17021	0.0827739
Deaths	China	Male	30-34 years	Total burden related to Non-alcoholic fatty liver disease (NAFLD)	High fasting plasma glucose	Rate	2012	0.00453766	0.0102816	0.000450528
Deaths	China	Female	30-34 years	Total burden related to Non-alcoholic fatty liver disease (NAFLD)	High fasting plasma glucose	Rate	2012	0.0019049	0.00466358	0.000177873
Deaths	China	Male	30-34 years	Total burden related to Non-alcoholic fatty liver disease (NAFLD)	High fasting plasma glucose	Number	2013	2.36388	5.38876	0.233192
Deaths	China	Female	30-34 years	Total burden related to Non-alcoholic fatty liver disease (NAFLD)	High fasting plasma glucose	Number	2013	0.952393	2.30575	0.0903004
Deaths	China	Male	30-34 years	Total burden related to Non-alcoholic fatty liver disease (NAFLD)	High fasting plasma glucose	Rate	2013	0.00486885	0.0110992	0.000480304
Deaths	China	Female	30-34 years	Total burden related to Non-alcoholic fatty liver disease (NAFLD)	High fasting plasma glucose	Rate	2013	0.00203451	0.00492557	0.0001929
Deaths	China	Male	30-34 years	Total burden related to Non-alcoholic fatty liver disease (NAFLD)	High fasting plasma glucose	Number	2014	2.60358	5.95182	0.247686
Deaths	China	Female	30-34 years	Total burden related to Non-alcoholic fatty liver disease (NAFLD)	High fasting plasma glucose	Number	2014	1.05161	2.56639	0.0929585
Deaths	China	Male	30-34 years	Total burden related to Non-alcoholic fatty liver disease (NAFLD)	High fasting plasma glucose	Rate	2014	0.00523605	0.0119696	0.000498119
Deaths	China	Female	30-34 years	Total burden related to Non-alcoholic fatty liver disease (NAFLD)	High fasting plasma glucose	Rate	2014	0.00218871	0.00534143	0.000193475
Deaths	China	Male	30-34 years	Total burden related to Non-alcoholic fatty liver disease (NAFLD)	High fasting plasma glucose	Number	2015	2.75931	6.55132	0.244398
Deaths	China	Female	30-34 years	Total burden related to Non-alcoholic fatty liver disease (NAFLD)	High fasting plasma glucose	Number	2015	1.1273	2.71119	0.104789
Deaths	China	Male	30-34 years	Total burden related to Non-alcoholic fatty liver disease (NAFLD)	High fasting plasma glucose	Rate	2015	0.00531452	0.012618	0.000470718
Deaths	China	Female	30-34 years	Total burden related to Non-alcoholic fatty liver disease (NAFLD)	High fasting plasma glucose	Rate	2015	0.00224047	0.00538838	0.000208263
Deaths	China	Male	30-34 years	Total burden related to Non-alcoholic fatty liver disease (NAFLD)	High fasting plasma glucose	Number	2016	2.91048	7.0907	0.266953
Deaths	China	Female	30-34 years	Total burden related to Non-alcoholic fatty liver disease (NAFLD)	High fasting plasma glucose	Number	2016	1.24183	2.90253	0.121661
Deaths	China	Male	30-34 years	Total burden related to Non-alcoholic fatty liver disease (NAFLD)	High fasting plasma glucose	Rate	2016	0.00528414	0.0128736	0.000484668
Deaths	China	Female	30-34 years	Total burden related to Non-alcoholic fatty liver disease (NAFLD)	High fasting plasma glucose	Rate	2016	0.00232004	0.0054226	0.000227291
Deaths	China	Male	30-34 years	Total burden related to Non-alcoholic fatty liver disease (NAFLD)	High fasting plasma glucose	Number	2017	3.20518	7.89295	0.287798
Deaths	China	Female	30-34 years	Total burden related to Non-alcoholic fatty liver disease (NAFLD)	High fasting plasma glucose	Number	2017	1.35786	3.3568	0.134686
Deaths	China	Male	30-34 years	Total burden related to Non-alcoholic fatty liver disease (NAFLD)	High fasting plasma glucose	Rate	2017	0.00547311	0.0134779	0.000491439
Deaths	China	Female	30-34 years	Total burden related to Non-alcoholic fatty liver disease (NAFLD)	High fasting plasma glucose	Rate	2017	0.00238677	0.00590041	0.000236744
Deaths	China	Male	30-34 years	Total burden related to Non-alcoholic fatty liver disease (NAFLD)	High fasting plasma glucose	Number	2018	3.46593	8.56911	0.324758
Deaths	China	Female	30-34 years	Total burden related to Non-alcoholic fatty liver disease (NAFLD)	High fasting plasma glucose	Number	2018	1.44802	3.48094	0.131393
Deaths	China	Male	30-34 years	Total burden related to Non-alcoholic fatty liver disease (NAFLD)	High fasting plasma glucose	Rate	2018	0.00562455	0.0139061	0.000527021
Deaths	China	Female	30-34 years	Total burden related to Non-alcoholic fatty liver disease (NAFLD)	High fasting plasma glucose	Rate	2018	0.00243027	0.00584221	0.000220522
Deaths	China	Male	30-34 years	Total burden related to Non-alcoholic fatty liver disease (NAFLD)	High fasting plasma glucose	Number	2019	3.64989	9.25003	0.328136
Deaths	China	Female	30-34 years	Total burden related to Non-alcoholic fatty liver disease (NAFLD)	High fasting plasma glucose	Number	2019	1.49925	3.66937	0.149634
Deaths	China	Male	30-34 years	Total burden related to Non-alcoholic fatty liver disease (NAFLD)	High fasting plasma glucose	Rate	2019	0.0057358	0.0145364	0.000515666
Deaths	China	Female	30-34 years	Total burden related to Non-alcoholic fatty liver disease (NAFLD)	High fasting plasma glucose	Rate	2019	0.00245894	0.00601819	0.000245417
Deaths	China	Male	30-34 years	Total burden related to Non-alcoholic fatty liver disease (NAFLD)	High fasting plasma glucose	Number	2020	3.72184	9.07063	0.348684
Deaths	China	Female	30-34 years	Total burden related to Non-alcoholic fatty liver disease (NAFLD)	High fasting plasma glucose	Number	2020	1.45907	3.63774	0.117902
Deaths	China	Male	30-34 years	Total burden related to Non-alcoholic fatty liver disease (NAFLD)	High fasting plasma glucose	Rate	2020	0.00580558	0.014149	0.000543901
Deaths	China	Female	30-34 years	Total burden related to Non-alcoholic fatty liver disease (NAFLD)	High fasting plasma glucose	Rate	2020	0.00240544	0.00599723	0.000194374
Deaths	China	Male	30-34 years	Total burden related to Non-alcoholic fatty liver disease (NAFLD)	High fasting plasma glucose	Number	2021	3.66268	8.93056	0.343948
Deaths	China	Female	30-34 years	Total burden related to Non-alcoholic fatty liver disease (NAFLD)	High fasting plasma glucose	Number	2021	1.40104	3.59861	0.122562
Deaths	China	Male	30-34 years	Total burden related to Non-alcoholic fatty liver disease (NAFLD)	High fasting plasma glucose	Rate	2021	0.0058431	0.014247	0.000548703
Deaths	China	Female	30-34 years	Total burden related to Non-alcoholic fatty liver disease (NAFLD)	High fasting plasma glucose	Rate	2021	0.00239618	0.00615468	0.000209617
Deaths	China	Male	35-39 years	Total burden related to Non-alcoholic fatty liver disease (NAFLD)	High fasting plasma glucose	Number	1990	4.77562	11.6104	0.375457
Deaths	China	Female	35-39 years	Total burden related to Non-alcoholic fatty liver disease (NAFLD)	High fasting plasma glucose	Number	1990	2.3236	5.54373	0.194154
Deaths	China	Male	35-39 years	Total burden related to Non-alcoholic fatty liver disease (NAFLD)	High fasting plasma glucose	Rate	1990	0.0101122	0.0245848	0.00079502
Deaths	China	Female	35-39 years	Total burden related to Non-alcoholic fatty liver disease (NAFLD)	High fasting plasma glucose	Rate	1990	0.00526738	0.0125671	0.000440129
Deaths	China	Male	35-39 years	Total burden related to Non-alcoholic fatty liver disease (NAFLD)	High fasting plasma glucose	Number	1991	4.87255	12.3485	0.403692
Deaths	China	Female	35-39 years	Total burden related to Non-alcoholic fatty liver disease (NAFLD)	High fasting plasma glucose	Number	1991	2.31654	5.77563	0.182167
Deaths	China	Male	35-39 years	Total burden related to Non-alcoholic fatty liver disease (NAFLD)	High fasting plasma glucose	Rate	1991	0.00994532	0.0252043	0.000823972
Deaths	China	Female	35-39 years	Total burden related to Non-alcoholic fatty liver disease (NAFLD)	High fasting plasma glucose	Rate	1991	0.00508768	0.0126847	0.000400083
Deaths	China	Male	35-39 years	Total burden related to Non-alcoholic fatty liver disease (NAFLD)	High fasting plasma glucose	Number	1992	4.92724	13.1116	0.391259
Deaths	China	Female	35-39 years	Total burden related to Non-alcoholic fatty liver disease (NAFLD)	High fasting plasma glucose	Number	1992	2.32504	5.83936	0.174852
Deaths	China	Male	35-39 years	Total burden related to Non-alcoholic fatty liver disease (NAFLD)	High fasting plasma glucose	Rate	1992	0.00991593	0.0263867	0.000787397
Deaths	China	Female	35-39 years	Total burden related to Non-alcoholic fatty liver disease (NAFLD)	High fasting plasma glucose	Rate	1992	0.0050615	0.012712	0.000380645
Deaths	China	Male	35-39 years	Total burden related to Non-alcoholic fatty liver disease (NAFLD)	High fasting plasma glucose	Number	1993	4.84289	11.472	0.374473
Deaths	China	Female	35-39 years	Total burden related to Non-alcoholic fatty liver disease (NAFLD)	High fasting plasma glucose	Number	1993	2.22892	5.38621	0.173546
Deaths	China	Male	35-39 years	Total burden related to Non-alcoholic fatty liver disease (NAFLD)	High fasting plasma glucose	Rate	1993	0.0099359	0.0235365	0.000768287
Deaths	China	Female	35-39 years	Total burden related to Non-alcoholic fatty liver disease (NAFLD)	High fasting plasma glucose	Rate	1993	0.00496962	0.0120091	0.00038694
Deaths	China	Male	35-39 years	Total burden related to Non-alcoholic fatty liver disease (NAFLD)	High fasting plasma glucose	Number	1994	4.70236	11.0545	0.356575
Deaths	China	Female	35-39 years	Total burden related to Non-alcoholic fatty liver disease (NAFLD)	High fasting plasma glucose	Number	1994	2.17016	5.20371	0.181907
Deaths	China	Male	35-39 years	Total burden related to Non-alcoholic fatty liver disease (NAFLD)	High fasting plasma glucose	Rate	1994	0.0100577	0.0236441	0.000762666
Deaths	China	Female	35-39 years	Total burden related to Non-alcoholic fatty liver disease (NAFLD)	High fasting plasma glucose	Rate	1994	0.00505941	0.0121317	0.000424088
Deaths	China	Male	35-39 years	Total burden related to Non-alcoholic fatty liver disease (NAFLD)	High fasting plasma glucose	Number	1995	4.68317	11.4772	0.34389
Deaths	China	Female	35-39 years	Total burden related to Non-alcoholic fatty liver disease (NAFLD)	High fasting plasma glucose	Number	1995	2.10314	4.98916	0.181565
Deaths	China	Male	35-39 years	Total burden related to Non-alcoholic fatty liver disease (NAFLD)	High fasting plasma glucose	Rate	1995	0.0104771	0.0256764	0.000769342
Deaths	China	Female	35-39 years	Total burden related to Non-alcoholic fatty liver disease (NAFLD)	High fasting plasma glucose	Rate	1995	0.00513064	0.0121711	0.000442929
Deaths	China	Male	35-39 years	Total burden related to Non-alcoholic fatty liver disease (NAFLD)	High fasting plasma glucose	Number	1996	4.63608	11.4782	0.362132
Deaths	China	Female	35-39 years	Total burden related to Non-alcoholic fatty liver disease (NAFLD)	High fasting plasma glucose	Number	1996	2.03161	4.95508	0.172135
Deaths	China	Male	35-39 years	Total burden related to Non-alcoholic fatty liver disease (NAFLD)	High fasting plasma glucose	Rate	1996	0.0106258	0.0263076	0.000829997
Deaths	China	Female	35-39 years	Total burden related to Non-alcoholic fatty liver disease (NAFLD)	High fasting plasma glucose	Rate	1996	0.00505958	0.0123403	0.000428691
Deaths	China	Male	35-39 years	Total burden related to Non-alcoholic fatty liver disease (NAFLD)	High fasting plasma glucose	Number	1997	4.78111	11.2885	0.390705
Deaths	China	Female	35-39 years	Total burden related to Non-alcoholic fatty liver disease (NAFLD)	High fasting plasma glucose	Number	1997	2.06147	4.77788	0.185293
Deaths	China	Male	35-39 years	Total burden related to Non-alcoholic fatty liver disease (NAFLD)	High fasting plasma glucose	Rate	1997	0.0107665	0.0254205	0.000879823
Deaths	China	Female	35-39 years	Total burden related to Non-alcoholic fatty liver disease (NAFLD)	High fasting plasma glucose	Rate	1997	0.00501304	0.0116187	0.000450592
Deaths	China	Male	35-39 years	Total burden related to Non-alcoholic fatty liver disease (NAFLD)	High fasting plasma glucose	Number	1998	5.39376	12.3895	0.445512
Deaths	China	Female	35-39 years	Total burden related to Non-alcoholic fatty liver disease (NAFLD)	High fasting plasma glucose	Number	1998	2.32077	5.48514	0.197487
Deaths	China	Male	35-39 years	Total burden related to Non-alcoholic fatty liver disease (NAFLD)	High fasting plasma glucose	Rate	1998	0.0113548	0.026082	0.000937877
Deaths	China	Female	35-39 years	Total burden related to Non-alcoholic fatty liver disease (NAFLD)	High fasting plasma glucose	Rate	1998	0.00523389	0.0123703	0.00044538
Deaths	China	Male	35-39 years	Total burden related to Non-alcoholic fatty liver disease (NAFLD)	High fasting plasma glucose	Number	1999	6.51063	15.2299	0.607342
Deaths	China	Female	35-39 years	Total burden related to Non-alcoholic fatty liver disease (NAFLD)	High fasting plasma glucose	Number	1999	2.6392	6.24949	0.225202
Deaths	China	Male	35-39 years	Total burden related to Non-alcoholic fatty liver disease (NAFLD)	High fasting plasma glucose	Rate	1999	0.0125529	0.0293642	0.00117099
Deaths	China	Female	35-39 years	Total burden related to Non-alcoholic fatty liver disease (NAFLD)	High fasting plasma glucose	Rate	1999	0.00541433	0.0128208	0.000462002
Deaths	China	Male	35-39 years	Total burden related to Non-alcoholic fatty liver disease (NAFLD)	High fasting plasma glucose	Number	2000	7.58811	17.7871	0.652562
Deaths	China	Female	35-39 years	Total burden related to Non-alcoholic fatty liver disease (NAFLD)	High fasting plasma glucose	Number	2000	2.98879	7.10741	0.268977
Deaths	China	Male	35-39 years	Total burden related to Non-alcoholic fatty liver disease (NAFLD)	High fasting plasma glucose	Rate	2000	0.0134327	0.0314874	0.00115519
Deaths	China	Female	35-39 years	Total burden related to Non-alcoholic fatty liver disease (NAFLD)	High fasting plasma glucose	Rate	2000	0.00559761	0.0133113	0.00050376
Deaths	China	Male	35-39 years	Total burden related to Non-alcoholic fatty liver disease (NAFLD)	High fasting plasma glucose	Number	2001	8.20959	18.9035	0.716282
Deaths	China	Female	35-39 years	Total burden related to Non-alcoholic fatty liver disease (NAFLD)	High fasting plasma glucose	Number	2001	3.21048	7.30104	0.275715
Deaths	China	Male	35-39 years	Total burden related to Non-alcoholic fatty liver disease (NAFLD)	High fasting plasma glucose	Rate	2001	0.0135662	0.0312376	0.00118364
Deaths	China	Female	35-39 years	Total burden related to Non-alcoholic fatty liver disease (NAFLD)	High fasting plasma glucose	Rate	2001	0.00557503	0.0126783	0.000478783
Deaths	China	Male	35-39 years	Total burden related to Non-alcoholic fatty liver disease (NAFLD)	High fasting plasma glucose	Number	2002	7.89834	17.8267	0.622356
Deaths	China	Female	35-39 years	Total burden related to Non-alcoholic fatty liver disease (NAFLD)	High fasting plasma glucose	Number	2002	3.14334	7.35389	0.273627
Deaths	China	Male	35-39 years	Total burden related to Non-alcoholic fatty liver disease (NAFLD)	High fasting plasma glucose	Rate	2002	0.0124444	0.0280874	0.000980569
Deaths	China	Female	35-39 years	Total burden related to Non-alcoholic fatty liver disease (NAFLD)	High fasting plasma glucose	Rate	2002	0.00518168	0.0121226	0.000451064
Deaths	China	Male	35-39 years	Total burden related to Non-alcoholic fatty liver disease (NAFLD)	High fasting plasma glucose	Number	2003	7.52649	17.9026	0.590293
Deaths	China	Female	35-39 years	Total burden related to Non-alcoholic fatty liver disease (NAFLD)	High fasting plasma glucose	Number	2003	2.99983	6.99244	0.243913
Deaths	China	Male	35-39 years	Total burden related to Non-alcoholic fatty liver disease (NAFLD)	High fasting plasma glucose	Rate	2003	0.011597	0.0275848	0.00090954
Deaths	China	Female	35-39 years	Total burden related to Non-alcoholic fatty liver disease (NAFLD)	High fasting plasma glucose	Rate	2003	0.00482993	0.0112583	0.000392717
Deaths	China	Male	35-39 years	Total burden related to Non-alcoholic fatty liver disease (NAFLD)	High fasting plasma glucose	Number	2004	7.33311	17.3168	0.604437
Deaths	China	Female	35-39 years	Total burden related to Non-alcoholic fatty liver disease (NAFLD)	High fasting plasma glucose	Number	2004	2.90924	6.64585	0.235321
Deaths	China	Male	35-39 years	Total burden related to Non-alcoholic fatty liver disease (NAFLD)	High fasting plasma glucose	Rate	2004	0.0112271	0.0265122	0.000925402
Deaths	China	Female	35-39 years	Total burden related to Non-alcoholic fatty liver disease (NAFLD)	High fasting plasma glucose	Rate	2004	0.00465914	0.0106433	0.000376867
Deaths	China	Male	35-39 years	Total burden related to Non-alcoholic fatty liver disease (NAFLD)	High fasting plasma glucose	Number	2005	7.31994	17.4068	0.592007
Deaths	China	Female	35-39 years	Total burden related to Non-alcoholic fatty liver disease (NAFLD)	High fasting plasma glucose	Number	2005	2.86759	6.86515	0.242282
Deaths	China	Male	35-39 years	Total burden related to Non-alcoholic fatty liver disease (NAFLD)	High fasting plasma glucose	Rate	2005	0.0112333	0.0267127	0.000908503
Deaths	China	Female	35-39 years	Total burden related to Non-alcoholic fatty liver disease (NAFLD)	High fasting plasma glucose	Rate	2005	0.00461571	0.0110502	0.00038998
Deaths	China	Male	35-39 years	Total burden related to Non-alcoholic fatty liver disease (NAFLD)	High fasting plasma glucose	Number	2006	7.42028	17.2349	0.627574
Deaths	China	Female	35-39 years	Total burden related to Non-alcoholic fatty liver disease (NAFLD)	High fasting plasma glucose	Number	2006	2.84171	6.74369	0.22738
Deaths	China	Male	35-39 years	Total burden related to Non-alcoholic fatty liver disease (NAFLD)	High fasting plasma glucose	Rate	2006	0.0114453	0.0265837	0.000967993
Deaths	China	Female	35-39 years	Total burden related to Non-alcoholic fatty liver disease (NAFLD)	High fasting plasma glucose	Rate	2006	0.00462214	0.0109688	0.00036984
Deaths	China	Male	35-39 years	Total burden related to Non-alcoholic fatty liver disease (NAFLD)	High fasting plasma glucose	Number	2007	7.68043	17.9377	0.657129
Deaths	China	Female	35-39 years	Total burden related to Non-alcoholic fatty liver disease (NAFLD)	High fasting plasma glucose	Number	2007	2.82122	6.64276	0.245809
Deaths	China	Male	35-39 years	Total burden related to Non-alcoholic fatty liver disease (NAFLD)	High fasting plasma glucose	Rate	2007	0.011943	0.027893	0.00102183
Deaths	China	Female	35-39 years	Total burden related to Non-alcoholic fatty liver disease (NAFLD)	High fasting plasma glucose	Rate	2007	0.00463956	0.0109241	0.000404238
Deaths	China	Male	35-39 years	Total burden related to Non-alcoholic fatty liver disease (NAFLD)	High fasting plasma glucose	Number	2008	7.98647	18.1406	0.682018
Deaths	China	Female	35-39 years	Total burden related to Non-alcoholic fatty liver disease (NAFLD)	High fasting plasma glucose	Number	2008	2.8373	6.7711	0.245281
Deaths	China	Male	35-39 years	Total burden related to Non-alcoholic fatty liver disease (NAFLD)	High fasting plasma glucose	Rate	2008	0.0125593	0.0285273	0.00107252
Deaths	China	Female	35-39 years	Total burden related to Non-alcoholic fatty liver disease (NAFLD)	High fasting plasma glucose	Rate	2008	0.00471379	0.0112492	0.000407501
Deaths	China	Male	35-39 years	Total burden related to Non-alcoholic fatty liver disease (NAFLD)	High fasting plasma glucose	Number	2009	7.76186	18.0383	0.653461
Deaths	China	Female	35-39 years	Total burden related to Non-alcoholic fatty liver disease (NAFLD)	High fasting plasma glucose	Number	2009	2.79841	6.78395	0.253967
Deaths	China	Male	35-39 years	Total burden related to Non-alcoholic fatty liver disease (NAFLD)	High fasting plasma glucose	Rate	2009	0.0124358	0.0289002	0.00104695
Deaths	China	Female	35-39 years	Total burden related to Non-alcoholic fatty liver disease (NAFLD)	High fasting plasma glucose	Rate	2009	0.00471487	0.0114298	0.000427894
Deaths	China	Male	35-39 years	Total burden related to Non-alcoholic fatty liver disease (NAFLD)	High fasting plasma glucose	Number	2010	7.50996	17.8419	0.59189
Deaths	China	Female	35-39 years	Total burden related to Non-alcoholic fatty liver disease (NAFLD)	High fasting plasma glucose	Number	2010	2.69916	6.40534	0.241935
Deaths	China	Male	35-39 years	Total burden related to Non-alcoholic fatty liver disease (NAFLD)	High fasting plasma glucose	Rate	2010	0.0123881	0.0294312	0.000976355
Deaths	China	Female	35-39 years	Total burden related to Non-alcoholic fatty liver disease (NAFLD)	High fasting plasma glucose	Rate	2010	0.00465519	0.0110472	0.000417261
Deaths	China	Male	35-39 years	Total burden related to Non-alcoholic fatty liver disease (NAFLD)	High fasting plasma glucose	Number	2011	6.78091	15.6957	0.52971
Deaths	China	Female	35-39 years	Total burden related to Non-alcoholic fatty liver disease (NAFLD)	High fasting plasma glucose	Number	2011	2.44104	5.60223	0.216191
Deaths	China	Male	35-39 years	Total burden related to Non-alcoholic fatty liver disease (NAFLD)	High fasting plasma glucose	Rate	2011	0.011649	0.0269638	0.000909993
Deaths	China	Female	35-39 years	Total burden related to Non-alcoholic fatty liver disease (NAFLD)	High fasting plasma glucose	Rate	2011	0.00436608	0.0100202	0.000386682
Deaths	China	Male	35-39 years	Total burden related to Non-alcoholic fatty liver disease (NAFLD)	High fasting plasma glucose	Number	2012	6.19128	14.3526	0.525611
Deaths	China	Female	35-39 years	Total burden related to Non-alcoholic fatty liver disease (NAFLD)	High fasting plasma glucose	Number	2012	2.22196	5.37701	0.191526
Deaths	China	Male	35-39 years	Total burden related to Non-alcoholic fatty liver disease (NAFLD)	High fasting plasma glucose	Rate	2012	0.0111618	0.0258752	0.000947583
Deaths	China	Female	35-39 years	Total burden related to Non-alcoholic fatty liver disease (NAFLD)	High fasting plasma glucose	Rate	2012	0.00416395	0.0100765	0.000358918
Deaths	China	Male	35-39 years	Total burden related to Non-alcoholic fatty liver disease (NAFLD)	High fasting plasma glucose	Number	2013	6.0556	13.9454	0.54449
Deaths	China	Female	35-39 years	Total burden related to Non-alcoholic fatty liver disease (NAFLD)	High fasting plasma glucose	Number	2013	2.1178	5.25182	0.197508
Deaths	China	Male	35-39 years	Total burden related to Non-alcoholic fatty liver disease (NAFLD)	High fasting plasma glucose	Rate	2013	0.0114654	0.0264036	0.00103091
Deaths	China	Female	35-39 years	Total burden related to Non-alcoholic fatty liver disease (NAFLD)	High fasting plasma glucose	Rate	2013	0.00417286	0.0103481	0.000389166
Deaths	China	Male	35-39 years	Total burden related to Non-alcoholic fatty liver disease (NAFLD)	High fasting plasma glucose	Number	2014	6.04506	13.656	0.510632
Deaths	China	Female	35-39 years	Total burden related to Non-alcoholic fatty liver disease (NAFLD)	High fasting plasma glucose	Number	2014	2.03813	4.70382	0.168325
Deaths	China	Male	35-39 years	Total burden related to Non-alcoholic fatty liver disease (NAFLD)	High fasting plasma glucose	Rate	2014	0.0119242	0.026937	0.00100725
Deaths	China	Female	35-39 years	Total burden related to Non-alcoholic fatty liver disease (NAFLD)	High fasting plasma glucose	Rate	2014	0.00419735	0.00968711	0.000346651
Deaths	China	Male	35-39 years	Total burden related to Non-alcoholic fatty liver disease (NAFLD)	High fasting plasma glucose	Number	2015	5.89252	13.1978	0.469201
Deaths	China	Female	35-39 years	Total burden related to Non-alcoholic fatty liver disease (NAFLD)	High fasting plasma glucose	Number	2015	1.93667	4.49157	0.169885
Deaths	China	Male	35-39 years	Total burden related to Non-alcoholic fatty liver disease (NAFLD)	High fasting plasma glucose	Rate	2015	0.0119714	0.026813	0.000953245
Deaths	China	Female	35-39 years	Total burden related to Non-alcoholic fatty liver disease (NAFLD)	High fasting plasma glucose	Rate	2015	0.00412415	0.0095648	0.000361771
Deaths	China	Male	35-39 years	Total burden related to Non-alcoholic fatty liver disease (NAFLD)	High fasting plasma glucose	Number	2016	5.7612	13.6452	0.509838
Deaths	China	Female	35-39 years	Total burden related to Non-alcoholic fatty liver disease (NAFLD)	High fasting plasma glucose	Number	2016	1.93191	4.34607	0.178363
Deaths	China	Male	35-39 years	Total burden related to Non-alcoholic fatty liver disease (NAFLD)	High fasting plasma glucose	Rate	2016	0.0119479	0.0282982	0.00105733
Deaths	China	Female	35-39 years	Total burden related to Non-alcoholic fatty liver disease (NAFLD)	High fasting plasma glucose	Rate	2016	0.00421488	0.00948188	0.000389136
Deaths	China	Male	35-39 years	Total burden related to Non-alcoholic fatty liver disease (NAFLD)	High fasting plasma glucose	Number	2017	6.16057	13.9816	0.533225
Deaths	China	Female	35-39 years	Total burden related to Non-alcoholic fatty liver disease (NAFLD)	High fasting plasma glucose	Number	2017	2.06785	4.76168	0.183322
Deaths	China	Male	35-39 years	Total burden related to Non-alcoholic fatty liver disease (NAFLD)	High fasting plasma glucose	Rate	2017	0.0129178	0.0293173	0.00111809
Deaths	China	Female	35-39 years	Total burden related to Non-alcoholic fatty liver disease (NAFLD)	High fasting plasma glucose	Rate	2017	0.00457418	0.010533	0.000405516
Deaths	China	Male	35-39 years	Total burden related to Non-alcoholic fatty liver disease (NAFLD)	High fasting plasma glucose	Number	2018	6.43927	14.5929	0.603544
Deaths	China	Female	35-39 years	Total burden related to Non-alcoholic fatty liver disease (NAFLD)	High fasting plasma glucose	Number	2018	2.13144	5.02375	0.191779
Deaths	China	Male	35-39 years	Total burden related to Non-alcoholic fatty liver disease (NAFLD)	High fasting plasma glucose	Rate	2018	0.0134465	0.0304729	0.00126032
Deaths	China	Female	35-39 years	Total burden related to Non-alcoholic fatty liver disease (NAFLD)	High fasting plasma glucose	Rate	2018	0.00470261	0.0110839	0.000423123
Deaths	China	Male	35-39 years	Total burden related to Non-alcoholic fatty liver disease (NAFLD)	High fasting plasma glucose	Number	2019	6.7805	17.727	0.578062
Deaths	China	Female	35-39 years	Total burden related to Non-alcoholic fatty liver disease (NAFLD)	High fasting plasma glucose	Number	2019	2.22138	5.188	0.214981
Deaths	China	Male	35-39 years	Total burden related to Non-alcoholic fatty liver disease (NAFLD)	High fasting plasma glucose	Rate	2019	0.0138275	0.0361506	0.00117884
Deaths	China	Female	35-39 years	Total burden related to Non-alcoholic fatty liver disease (NAFLD)	High fasting plasma glucose	Rate	2019	0.00478715	0.0111803	0.000463292
Deaths	China	Male	35-39 years	Total burden related to Non-alcoholic fatty liver disease (NAFLD)	High fasting plasma glucose	Number	2020	7.34703	19.1738	0.697093
Deaths	China	Female	35-39 years	Total burden related to Non-alcoholic fatty liver disease (NAFLD)	High fasting plasma glucose	Number	2020	2.33011	5.55151	0.182812
Deaths	China	Male	35-39 years	Total burden related to Non-alcoholic fatty liver disease (NAFLD)	High fasting plasma glucose	Rate	2020	0.0143445	0.0374353	0.00136102
Deaths	China	Female	35-39 years	Total burden related to Non-alcoholic fatty liver disease (NAFLD)	High fasting plasma glucose	Rate	2020	0.00480245	0.0114419	0.000376783
Deaths	China	Male	35-39 years	Total burden related to Non-alcoholic fatty liver disease (NAFLD)	High fasting plasma glucose	Number	2021	7.7227	18.685	0.715965
Deaths	China	Female	35-39 years	Total burden related to Non-alcoholic fatty liver disease (NAFLD)	High fasting plasma glucose	Number	2021	2.43618	5.78966	0.210349
Deaths	China	Male	35-39 years	Total burden related to Non-alcoholic fatty liver disease (NAFLD)	High fasting plasma glucose	Rate	2021	0.014205	0.0343688	0.00131693
Deaths	China	Female	35-39 years	Total burden related to Non-alcoholic fatty liver disease (NAFLD)	High fasting plasma glucose	Rate	2021	0.00472155	0.0112209	0.000407675
Deaths	China	Male	40-44 years	Total burden related to Non-alcoholic fatty liver disease (NAFLD)	High fasting plasma glucose	Number	1990	9.39874	22.1191	0.732716
Deaths	China	Female	40-44 years	Total burden related to Non-alcoholic fatty liver disease (NAFLD)	High fasting plasma glucose	Number	1990	4.2074	9.57649	0.352093
Deaths	China	Male	40-44 years	Total burden related to Non-alcoholic fatty liver disease (NAFLD)	High fasting plasma glucose	Rate	1990	0.0267161	0.0628739	0.00208276
Deaths	China	Female	40-44 years	Total burden related to Non-alcoholic fatty liver disease (NAFLD)	High fasting plasma glucose	Rate	1990	0.0131834	0.0300069	0.00110325
Deaths	China	Male	40-44 years	Total burden related to Non-alcoholic fatty liver disease (NAFLD)	High fasting plasma glucose	Number	1991	9.71049	22.0363	0.872228
Deaths	China	Female	40-44 years	Total burden related to Non-alcoholic fatty liver disease (NAFLD)	High fasting plasma glucose	Number	1991	4.32694	10.0145	0.32092
Deaths	China	Male	40-44 years	Total burden related to Non-alcoholic fatty liver disease (NAFLD)	High fasting plasma glucose	Rate	1991	0.0260809	0.0591859	0.00234267
Deaths	China	Female	40-44 years	Total burden related to Non-alcoholic fatty liver disease (NAFLD)	High fasting plasma glucose	Rate	1991	0.0126963	0.0293849	0.000941658
Deaths	China	Male	40-44 years	Total burden related to Non-alcoholic fatty liver disease (NAFLD)	High fasting plasma glucose	Number	1992	10.0886	23.6237	0.878104
Deaths	China	Female	40-44 years	Total burden related to Non-alcoholic fatty liver disease (NAFLD)	High fasting plasma glucose	Number	1992	4.52512	10.43	0.331863
Deaths	China	Male	40-44 years	Total burden related to Non-alcoholic fatty liver disease (NAFLD)	High fasting plasma glucose	Rate	1992	0.0257867	0.0603829	0.00224446
Deaths	China	Female	40-44 years	Total burden related to Non-alcoholic fatty liver disease (NAFLD)	High fasting plasma glucose	Rate	1992	0.0125259	0.028871	0.000918623
Deaths	China	Male	40-44 years	Total burden related to Non-alcoholic fatty liver disease (NAFLD)	High fasting plasma glucose	Number	1993	10.8432	25.534	0.943992
Deaths	China	Female	40-44 years	Total burden related to Non-alcoholic fatty liver disease (NAFLD)	High fasting plasma glucose	Number	1993	4.77616	10.6565	0.369947
Deaths	China	Male	40-44 years	Total burden related to Non-alcoholic fatty liver disease (NAFLD)	High fasting plasma glucose	Rate	1993	0.0259772	0.0611724	0.00226154
Deaths	China	Female	40-44 years	Total burden related to Non-alcoholic fatty liver disease (NAFLD)	High fasting plasma glucose	Rate	1993	0.0122845	0.027409	0.000951518
Deaths	China	Male	40-44 years	Total burden related to Non-alcoholic fatty liver disease (NAFLD)	High fasting plasma glucose	Number	1994	11.3115	25.7438	1.00452
Deaths	China	Female	40-44 years	Total burden related to Non-alcoholic fatty liver disease (NAFLD)	High fasting plasma glucose	Number	1994	5.09672	11.152	0.421847
Deaths	China	Male	40-44 years	Total burden related to Non-alcoholic fatty liver disease (NAFLD)	High fasting plasma glucose	Rate	1994	0.0261706	0.0595616	0.00232409
Deaths	China	Female	40-44 years	Total burden related to Non-alcoholic fatty liver disease (NAFLD)	High fasting plasma glucose	Rate	1994	0.0125666	0.0274966	0.00104011
Deaths	China	Male	40-44 years	Total burden related to Non-alcoholic fatty liver disease (NAFLD)	High fasting plasma glucose	Number	1995	12.2208	28.3415	1.09508
Deaths	China	Female	40-44 years	Total burden related to Non-alcoholic fatty liver disease (NAFLD)	High fasting plasma glucose	Number	1995	5.40268	12.2765	0.426356
Deaths	China	Male	40-44 years	Total burden related to Non-alcoholic fatty liver disease (NAFLD)	High fasting plasma glucose	Rate	1995	0.0265216	0.0615067	0.00237653
Deaths	China	Female	40-44 years	Total burden related to Non-alcoholic fatty liver disease (NAFLD)	High fasting plasma glucose	Rate	1995	0.0125063	0.028418	0.00098694
Deaths	China	Male	40-44 years	Total burden related to Non-alcoholic fatty liver disease (NAFLD)	High fasting plasma glucose	Number	1996	13.0076	30.1093	1.15657
Deaths	China	Female	40-44 years	Total burden related to Non-alcoholic fatty liver disease (NAFLD)	High fasting plasma glucose	Number	1996	5.53546	12.7766	0.446966
Deaths	China	Male	40-44 years	Total burden related to Non-alcoholic fatty liver disease (NAFLD)	High fasting plasma glucose	Rate	1996	0.0274472	0.0635333	0.00244047
Deaths	China	Female	40-44 years	Total burden related to Non-alcoholic fatty liver disease (NAFLD)	High fasting plasma glucose	Rate	1996	0.0125123	0.02888	0.00101031
Deaths	China	Male	40-44 years	Total burden related to Non-alcoholic fatty liver disease (NAFLD)	High fasting plasma glucose	Number	1997	13.9153	31.6202	1.31142
Deaths	China	Female	40-44 years	Total burden related to Non-alcoholic fatty liver disease (NAFLD)	High fasting plasma glucose	Number	1997	5.63709	12.6205	0.452685
Deaths	China	Male	40-44 years	Total burden related to Non-alcoholic fatty liver disease (NAFLD)	High fasting plasma glucose	Rate	1997	0.0291401	0.0662163	0.00274627
Deaths	China	Female	40-44 years	Total burden related to Non-alcoholic fatty liver disease (NAFLD)	High fasting plasma glucose	Rate	1997	0.0127026	0.0284388	0.00102008
Deaths	China	Male	40-44 years	Total burden related to Non-alcoholic fatty liver disease (NAFLD)	High fasting plasma glucose	Number	1998	13.7403	30.6721	1.26688
Deaths	China	Female	40-44 years	Total burden related to Non-alcoholic fatty liver disease (NAFLD)	High fasting plasma glucose	Number	1998	5.78683	13.5157	0.482568
Deaths	China	Male	40-44 years	Total burden related to Non-alcoholic fatty liver disease (NAFLD)	High fasting plasma glucose	Rate	1998	0.0294636	0.065771	0.0027166
Deaths	China	Female	40-44 years	Total burden related to Non-alcoholic fatty liver disease (NAFLD)	High fasting plasma glucose	Rate	1998	0.0134039	0.0313062	0.00111776
Deaths	China	Male	40-44 years	Total burden related to Non-alcoholic fatty liver disease (NAFLD)	High fasting plasma glucose	Number	1999	13.2011	28.8944	1.30724
Deaths	China	Female	40-44 years	Total burden related to Non-alcoholic fatty liver disease (NAFLD)	High fasting plasma glucose	Number	1999	5.53746	12.1698	0.479111
Deaths	China	Male	40-44 years	Total burden related to Non-alcoholic fatty liver disease (NAFLD)	High fasting plasma glucose	Rate	1999	0.0295779	0.0647399	0.00292895
Deaths	China	Female	40-44 years	Total burden related to Non-alcoholic fatty liver disease (NAFLD)	High fasting plasma glucose	Rate	1999	0.0134321	0.0295201	0.00116217
Deaths	China	Male	40-44 years	Total burden related to Non-alcoholic fatty liver disease (NAFLD)	High fasting plasma glucose	Number	2000	12.7816	27.6724	1.09761
Deaths	China	Female	40-44 years	Total burden related to Non-alcoholic fatty liver disease (NAFLD)	High fasting plasma glucose	Number	2000	5.18676	11.8883	0.453129
Deaths	China	Male	40-44 years	Total burden related to Non-alcoholic fatty liver disease (NAFLD)	High fasting plasma glucose	Rate	2000	0.0299492	0.0648407	0.00257188
Deaths	China	Female	40-44 years	Total burden related to Non-alcoholic fatty liver disease (NAFLD)	High fasting plasma glucose	Rate	2000	0.0131542	0.0301501	0.00114918
Deaths	China	Male	40-44 years	Total burden related to Non-alcoholic fatty liver disease (NAFLD)	High fasting plasma glucose	Number	2001	12.5276	26.258	1.20629
Deaths	China	Female	40-44 years	Total burden related to Non-alcoholic fatty liver disease (NAFLD)	High fasting plasma glucose	Number	2001	4.92995	10.6831	0.440524
Deaths	China	Male	40-44 years	Total burden related to Non-alcoholic fatty liver disease (NAFLD)	High fasting plasma glucose	Rate	2001	0.0299853	0.0628493	0.00288728
Deaths	China	Female	40-44 years	Total burden related to Non-alcoholic fatty liver disease (NAFLD)	High fasting plasma glucose	Rate	2001	0.0127196	0.027563	0.00113658
Deaths	China	Male	40-44 years	Total burden related to Non-alcoholic fatty liver disease (NAFLD)	High fasting plasma glucose	Number	2002	12.6168	26.6552	1.16288
Deaths	China	Female	40-44 years	Total burden related to Non-alcoholic fatty liver disease (NAFLD)	High fasting plasma glucose	Number	2002	4.79248	10.6197	0.419216
Deaths	China	Male	40-44 years	Total burden related to Non-alcoholic fatty liver disease (NAFLD)	High fasting plasma glucose	Rate	2002	0.0295393	0.062407	0.00272261
Deaths	China	Female	40-44 years	Total burden related to Non-alcoholic fatty liver disease (NAFLD)	High fasting plasma glucose	Rate	2002	0.0120151	0.0266243	0.001051
Deaths	China	Male	40-44 years	Total burden related to Non-alcoholic fatty liver disease (NAFLD)	High fasting plasma glucose	Number	2003	12.441	25.7293	1.12589
Deaths	China	Female	40-44 years	Total burden related to Non-alcoholic fatty liver disease (NAFLD)	High fasting plasma glucose	Number	2003	4.68408	10.3151	0.406781
Deaths	China	Male	40-44 years	Total burden related to Non-alcoholic fatty liver disease (NAFLD)	High fasting plasma glucose	Rate	2003	0.0271013	0.0560484	0.00245262
Deaths	China	Female	40-44 years	Total burden related to Non-alcoholic fatty liver disease (NAFLD)	High fasting plasma glucose	Rate	2003	0.0108356	0.0238618	0.000941
Deaths	China	Male	40-44 years	Total burden related to Non-alcoholic fatty liver disease (NAFLD)	High fasting plasma glucose	Number	2004	13.1458	27.8117	1.25146
Deaths	China	Female	40-44 years	Total burden related to Non-alcoholic fatty liver disease (NAFLD)	High fasting plasma glucose	Number	2004	4.90011	10.6553	0.458783
Deaths	China	Male	40-44 years	Total burden related to Non-alcoholic fatty liver disease (NAFLD)	High fasting plasma glucose	Rate	2004	0.026119	0.0552581	0.00248649
Deaths	China	Female	40-44 years	Total burden related to Non-alcoholic fatty liver disease (NAFLD)	High fasting plasma glucose	Rate	2004	0.0102654	0.0223221	0.000961116
Deaths	China	Male	40-44 years	Total burden related to Non-alcoholic fatty liver disease (NAFLD)	High fasting plasma glucose	Number	2005	14.5847	29.9275	1.33776
Deaths	China	Female	40-44 years	Total burden related to Non-alcoholic fatty liver disease (NAFLD)	High fasting plasma glucose	Number	2005	5.38227	11.251	0.473286
Deaths	China	Male	40-44 years	Total burden related to Non-alcoholic fatty liver disease (NAFLD)	High fasting plasma glucose	Rate	2005	0.0265204	0.0544194	0.00243255
Deaths	China	Female	40-44 years	Total burden related to Non-alcoholic fatty liver disease (NAFLD)	High fasting plasma glucose	Rate	2005	0.0102569	0.0214408	0.00090193
Deaths	China	Male	40-44 years	Total burden related to Non-alcoholic fatty liver disease (NAFLD)	High fasting plasma glucose	Number	2006	16.5471	34.1054	1.58518
Deaths	China	Female	40-44 years	Total burden related to Non-alcoholic fatty liver disease (NAFLD)	High fasting plasma glucose	Number	2006	6.13632	13.0766	0.594435
Deaths	China	Male	40-44 years	Total burden related to Non-alcoholic fatty liver disease (NAFLD)	High fasting plasma glucose	Rate	2006	0.0280234	0.0577594	0.0026846
Deaths	China	Female	40-44 years	Total burden related to Non-alcoholic fatty liver disease (NAFLD)	High fasting plasma glucose	Rate	2006	0.0108129	0.0230424	0.00104746
Deaths	China	Male	40-44 years	Total burden related to Non-alcoholic fatty liver disease (NAFLD)	High fasting plasma glucose	Number	2007	18.4072	38.2593	1.65352
Deaths	China	Female	40-44 years	Total burden related to Non-alcoholic fatty liver disease (NAFLD)	High fasting plasma glucose	Number	2007	6.83566	14.5805	0.675765
Deaths	China	Male	40-44 years	Total burden related to Non-alcoholic fatty liver disease (NAFLD)	High fasting plasma glucose	Rate	2007	0.0296771	0.0616838	0.0026659
Deaths	China	Female	40-44 years	Total burden related to Non-alcoholic fatty liver disease (NAFLD)	High fasting plasma glucose	Rate	2007	0.0114121	0.0243419	0.00112818
Deaths	China	Male	40-44 years	Total burden related to Non-alcoholic fatty liver disease (NAFLD)	High fasting plasma glucose	Number	2008	19.1297	39.4602	1.75476
Deaths	China	Female	40-44 years	Total burden related to Non-alcoholic fatty liver disease (NAFLD)	High fasting plasma glucose	Number	2008	7.17307	14.9866	0.769286
Deaths	China	Male	40-44 years	Total burden related to Non-alcoholic fatty liver disease (NAFLD)	High fasting plasma glucose	Rate	2008	0.0301293	0.0621498	0.00276373
Deaths	China	Female	40-44 years	Total burden related to Non-alcoholic fatty liver disease (NAFLD)	High fasting plasma glucose	Rate	2008	0.0116812	0.0244055	0.00125277
Deaths	China	Male	40-44 years	Total burden related to Non-alcoholic fatty liver disease (NAFLD)	High fasting plasma glucose	Number	2009	18.3463	38.1934	1.59153
Deaths	China	Female	40-44 years	Total burden related to Non-alcoholic fatty liver disease (NAFLD)	High fasting plasma glucose	Number	2009	6.89076	15.0767	0.701375
Deaths	China	Male	40-44 years	Total burden related to Non-alcoholic fatty liver disease (NAFLD)	High fasting plasma glucose	Rate	2009	0.028685	0.0597165	0.00248841
Deaths	China	Female	40-44 years	Total burden related to Non-alcoholic fatty liver disease (NAFLD)	High fasting plasma glucose	Rate	2009	0.0111534	0.024403	0.00113524
Deaths	China	Male	40-44 years	Total burden related to Non-alcoholic fatty liver disease (NAFLD)	High fasting plasma glucose	Number	2010	18.1321	37.0416	1.50899
Deaths	China	Female	40-44 years	Total burden related to Non-alcoholic fatty liver disease (NAFLD)	High fasting plasma glucose	Number	2010	6.74797	14.9117	0.69449
Deaths	China	Male	40-44 years	Total burden related to Non-alcoholic fatty liver disease (NAFLD)	High fasting plasma glucose	Rate	2010	0.0283942	0.058006	0.00236303
Deaths	China	Female	40-44 years	Total burden related to Non-alcoholic fatty liver disease (NAFLD)	High fasting plasma glucose	Rate	2010	0.0109752	0.0242531	0.00112955
Deaths	China	Male	40-44 years	Total burden related to Non-alcoholic fatty liver disease (NAFLD)	High fasting plasma glucose	Number	2011	17.35	34.8541	1.55389
Deaths	China	Female	40-44 years	Total burden related to Non-alcoholic fatty liver disease (NAFLD)	High fasting plasma glucose	Number	2011	6.43351	14.1127	0.619845
Deaths	China	Male	40-44 years	Total burden related to Non-alcoholic fatty liver disease (NAFLD)	High fasting plasma glucose	Rate	2011	0.027292	0.0548265	0.0024443
Deaths	China	Female	40-44 years	Total burden related to Non-alcoholic fatty liver disease (NAFLD)	High fasting plasma glucose	Rate	2011	0.010578	0.0232041	0.00101915
Deaths	China	Male	40-44 years	Total burden related to Non-alcoholic fatty liver disease (NAFLD)	High fasting plasma glucose	Number	2012	16.7805	36.1797	1.68267
Deaths	China	Female	40-44 years	Total burden related to Non-alcoholic fatty liver disease (NAFLD)	High fasting plasma glucose	Number	2012	6.16652	13.5278	0.585584
Deaths	China	Male	40-44 years	Total burden related to Non-alcoholic fatty liver disease (NAFLD)	High fasting plasma glucose	Rate	2012	0.0266026	0.0573566	0.00266758
Deaths	China	Female	40-44 years	Total burden related to Non-alcoholic fatty liver disease (NAFLD)	High fasting plasma glucose	Rate	2012	0.0102608	0.0225096	0.000974382
Deaths	China	Male	40-44 years	Total burden related to Non-alcoholic fatty liver disease (NAFLD)	High fasting plasma glucose	Number	2013	16.9555	34.9613	1.72901
Deaths	China	Female	40-44 years	Total burden related to Non-alcoholic fatty liver disease (NAFLD)	High fasting plasma glucose	Number	2013	6.08381	13.0406	0.567977
Deaths	China	Male	40-44 years	Total burden related to Non-alcoholic fatty liver disease (NAFLD)	High fasting plasma glucose	Rate	2013	0.0271845	0.0560531	0.00277211
Deaths	China	Female	40-44 years	Total burden related to Non-alcoholic fatty liver disease (NAFLD)	High fasting plasma glucose	Rate	2013	0.0102411	0.0219516	0.000956095
Deaths	China	Male	40-44 years	Total burden related to Non-alcoholic fatty liver disease (NAFLD)	High fasting plasma glucose	Number	2014	17.1958	36.042	1.64643
Deaths	China	Female	40-44 years	Total burden related to Non-alcoholic fatty liver disease (NAFLD)	High fasting plasma glucose	Number	2014	5.96273	12.9322	0.587331
Deaths	China	Male	40-44 years	Total burden related to Non-alcoholic fatty liver disease (NAFLD)	High fasting plasma glucose	Rate	2014	0.0281029	0.058903	0.00269074
Deaths	China	Female	40-44 years	Total burden related to Non-alcoholic fatty liver disease (NAFLD)	High fasting plasma glucose	Rate	2014	0.0101971	0.0221157	0.00100441
Deaths	China	Male	40-44 years	Total burden related to Non-alcoholic fatty liver disease (NAFLD)	High fasting plasma glucose	Number	2015	16.9641	37.0642	1.54713
Deaths	China	Female	40-44 years	Total burden related to Non-alcoholic fatty liver disease (NAFLD)	High fasting plasma glucose	Number	2015	5.72708	11.9764	0.548455
Deaths	China	Male	40-44 years	Total burden related to Non-alcoholic fatty liver disease (NAFLD)	High fasting plasma glucose	Rate	2015	0.0285711	0.0624239	0.00260569
Deaths	China	Female	40-44 years	Total burden related to Non-alcoholic fatty liver disease (NAFLD)	High fasting plasma glucose	Rate	2015	0.010046	0.021008	0.000962056
Deaths	China	Male	40-44 years	Total burden related to Non-alcoholic fatty liver disease (NAFLD)	High fasting plasma glucose	Number	2016	16.3902	34.4161	1.52234
Deaths	China	Female	40-44 years	Total burden related to Non-alcoholic fatty liver disease (NAFLD)	High fasting plasma glucose	Number	2016	5.65041	12.1337	0.546274
Deaths	China	Male	40-44 years	Total burden related to Non-alcoholic fatty liver disease (NAFLD)	High fasting plasma glucose	Rate	2016	0.0287838	0.0604404	0.00267347
Deaths	China	Female	40-44 years	Total burden related to Non-alcoholic fatty liver disease (NAFLD)	High fasting plasma glucose	Rate	2016	0.0103014	0.0221213	0.000995927
Deaths	China	Male	40-44 years	Total burden related to Non-alcoholic fatty liver disease (NAFLD)	High fasting plasma glucose	Number	2017	16.7087	35.1496	1.48654
Deaths	China	Female	40-44 years	Total burden related to Non-alcoholic fatty liver disease (NAFLD)	High fasting plasma glucose	Number	2017	5.81497	12.8497	0.528926
Deaths	China	Male	40-44 years	Total burden related to Non-alcoholic fatty liver disease (NAFLD)	High fasting plasma glucose	Rate	2017	0.0308381	0.0648733	0.0027436
Deaths	China	Female	40-44 years	Total burden related to Non-alcoholic fatty liver disease (NAFLD)	High fasting plasma glucose	Rate	2017	0.0111322	0.0245995	0.00101258
Deaths	China	Male	40-44 years	Total burden related to Non-alcoholic fatty liver disease (NAFLD)	High fasting plasma glucose	Number	2018	16.4327	35.7103	1.45358
Deaths	China	Female	40-44 years	Total burden related to Non-alcoholic fatty liver disease (NAFLD)	High fasting plasma glucose	Number	2018	5.57953	12.0183	0.504308
Deaths	China	Male	40-44 years	Total burden related to Non-alcoholic fatty liver disease (NAFLD)	High fasting plasma glucose	Rate	2018	0.0318992	0.069321	0.00282169
Deaths	China	Female	40-44 years	Total burden related to Non-alcoholic fatty liver disease (NAFLD)	High fasting plasma glucose	Rate	2018	0.0112549	0.0242429	0.00101727
Deaths	China	Male	40-44 years	Total burden related to Non-alcoholic fatty liver disease (NAFLD)	High fasting plasma glucose	Number	2019	16.146	35.4855	1.41395
Deaths	China	Female	40-44 years	Total burden related to Non-alcoholic fatty liver disease (NAFLD)	High fasting plasma glucose	Number	2019	5.38191	12.1	0.477153
Deaths	China	Male	40-44 years	Total burden related to Non-alcoholic fatty liver disease (NAFLD)	High fasting plasma glucose	Rate	2019	0.0326946	0.0718557	0.00286315
Deaths	China	Female	40-44 years	Total burden related to Non-alcoholic fatty liver disease (NAFLD)	High fasting plasma glucose	Rate	2019	0.0113679	0.0255581	0.00100786
Deaths	China	Male	40-44 years	Total burden related to Non-alcoholic fatty liver disease (NAFLD)	High fasting plasma glucose	Number	2020	16.3377	37.3516	1.49425
Deaths	China	Female	40-44 years	Total burden related to Non-alcoholic fatty liver disease (NAFLD)	High fasting plasma glucose	Number	2020	5.16649	12.0565	0.447144
Deaths	China	Male	40-44 years	Total burden related to Non-alcoholic fatty liver disease (NAFLD)	High fasting plasma glucose	Rate	2020	0.0341008	0.0779623	0.00311888
Deaths	China	Female	40-44 years	Total burden related to Non-alcoholic fatty liver disease (NAFLD)	High fasting plasma glucose	Rate	2020	0.011299	0.0263675	0.000977898
Deaths	China	Male	40-44 years	Total burden related to Non-alcoholic fatty liver disease (NAFLD)	High fasting plasma glucose	Number	2021	15.6316	33.5641	1.34605
Deaths	China	Female	40-44 years	Total burden related to Non-alcoholic fatty liver disease (NAFLD)	High fasting plasma glucose	Number	2021	4.90151	11.1633	0.393087
Deaths	China	Male	40-44 years	Total burden related to Non-alcoholic fatty liver disease (NAFLD)	High fasting plasma glucose	Rate	2021	0.0333116	0.0715266	0.00286849
Deaths	China	Female	40-44 years	Total burden related to Non-alcoholic fatty liver disease (NAFLD)	High fasting plasma glucose	Rate	2021	0.0109879	0.0250251	0.000881195
Deaths	China	Male	45-49 years	Total burden related to Non-alcoholic fatty liver disease (NAFLD)	High fasting plasma glucose	Number	1990	15.5067	33.9364	1.1052
Deaths	China	Female	45-49 years	Total burden related to Non-alcoholic fatty liver disease (NAFLD)	High fasting plasma glucose	Number	1990	8.65942	19.767	0.779568
Deaths	China	Male	45-49 years	Total burden related to Non-alcoholic fatty liver disease (NAFLD)	High fasting plasma glucose	Rate	1990	0.0569285	0.124588	0.00405743
Deaths	China	Female	45-49 years	Total burden related to Non-alcoholic fatty liver disease (NAFLD)	High fasting plasma glucose	Rate	1990	0.0355184	0.0810783	0.00319755
Deaths	China	Male	45-49 years	Total burden related to Non-alcoholic fatty liver disease (NAFLD)	High fasting plasma glucose	Number	1991	15.4794	33.9619	1.20363
Deaths	China	Female	45-49 years	Total burden related to Non-alcoholic fatty liver disease (NAFLD)	High fasting plasma glucose	Number	1991	8.61482	20.058	0.693272
Deaths	China	Male	45-49 years	Total burden related to Non-alcoholic fatty liver disease (NAFLD)	High fasting plasma glucose	Rate	1991	0.054776	0.120179	0.00425923
Deaths	China	Female	45-49 years	Total burden related to Non-alcoholic fatty liver disease (NAFLD)	High fasting plasma glucose	Rate	1991	0.0338701	0.0788604	0.00272568
Deaths	China	Male	45-49 years	Total burden related to Non-alcoholic fatty liver disease (NAFLD)	High fasting plasma glucose	Number	1992	15.5562	34.3421	1.25606
Deaths	China	Female	45-49 years	Total burden related to Non-alcoholic fatty liver disease (NAFLD)	High fasting plasma glucose	Number	1992	8.91818	20.6658	0.7264
Deaths	China	Male	45-49 years	Total burden related to Non-alcoholic fatty liver disease (NAFLD)	High fasting plasma glucose	Rate	1992	0.0526359	0.1162	0.00425002
Deaths	China	Female	45-49 years	Total burden related to Non-alcoholic fatty liver disease (NAFLD)	High fasting plasma glucose	Rate	1992	0.0333756	0.0773402	0.0027185
Deaths	China	Male	45-49 years	Total burden related to Non-alcoholic fatty liver disease (NAFLD)	High fasting plasma glucose	Number	1993	15.9861	33.6196	1.30641
Deaths	China	Female	45-49 years	Total burden related to Non-alcoholic fatty liver disease (NAFLD)	High fasting plasma glucose	Number	1993	9.17989	20.5162	0.839971
Deaths	China	Male	45-49 years	Total burden related to Non-alcoholic fatty liver disease (NAFLD)	High fasting plasma glucose	Rate	1993	0.0523023	0.109995	0.00427425
Deaths	China	Female	45-49 years	Total burden related to Non-alcoholic fatty liver disease (NAFLD)	High fasting plasma glucose	Rate	1993	0.0330724	0.0739138	0.00302616
Deaths	China	Male	45-49 years	Total burden related to Non-alcoholic fatty liver disease (NAFLD)	High fasting plasma glucose	Number	1994	16.8399	36.9595	1.37611
Deaths	China	Female	45-49 years	Total burden related to Non-alcoholic fatty liver disease (NAFLD)	High fasting plasma glucose	Number	1994	9.98921	22.796	0.887206
Deaths	China	Male	45-49 years	Total burden related to Non-alcoholic fatty liver disease (NAFLD)	High fasting plasma glucose	Rate	1994	0.0506385	0.111139	0.00413802
Deaths	China	Female	45-49 years	Total burden related to Non-alcoholic fatty liver disease (NAFLD)	High fasting plasma glucose	Rate	1994	0.033098	0.0755316	0.00293965
Deaths	China	Male	45-49 years	Total burden related to Non-alcoholic fatty liver disease (NAFLD)	High fasting plasma glucose	Number	1995	17.5826	37.6825	1.43071
Deaths	China	Female	45-49 years	Total burden related to Non-alcoholic fatty liver disease (NAFLD)	High fasting plasma glucose	Number	1995	10.7382	24.8949	0.908518
Deaths	China	Male	45-49 years	Total burden related to Non-alcoholic fatty liver disease (NAFLD)	High fasting plasma glucose	Rate	1995	0.0510285	0.109363	0.00415223
Deaths	China	Female	45-49 years	Total burden related to Non-alcoholic fatty liver disease (NAFLD)	High fasting plasma glucose	Rate	1995	0.0341076	0.0790736	0.00288572
Deaths	China	Male	45-49 years	Total burden related to Non-alcoholic fatty liver disease (NAFLD)	High fasting plasma glucose	Number	1996	19.1805	41.4018	1.64163
Deaths	China	Female	45-49 years	Total burden related to Non-alcoholic fatty liver disease (NAFLD)	High fasting plasma glucose	Number	1996	11.5491	25.7115	1.01546
Deaths	China	Male	45-49 years	Total burden related to Non-alcoholic fatty liver disease (NAFLD)	High fasting plasma glucose	Rate	1996	0.0528842	0.114153	0.00452629
Deaths	China	Female	45-49 years	Total burden related to Non-alcoholic fatty liver disease (NAFLD)	High fasting plasma glucose	Rate	1996	0.034524	0.0768598	0.00303552
Deaths	China	Male	45-49 years	Total burden related to Non-alcoholic fatty liver disease (NAFLD)	High fasting plasma glucose	Number	1997	21.6322	46.9585	2.02169
Deaths	China	Female	45-49 years	Total burden related to Non-alcoholic fatty liver disease (NAFLD)	High fasting plasma glucose	Number	1997	12.5081	27.4692	1.07732
Deaths	China	Male	45-49 years	Total burden related to Non-alcoholic fatty liver disease (NAFLD)	High fasting plasma glucose	Rate	1997	0.0570427	0.123826	0.00533106
Deaths	China	Female	45-49 years	Total burden related to Non-alcoholic fatty liver disease (NAFLD)	High fasting plasma glucose	Rate	1997	0.0354341	0.0778172	0.00305192
Deaths	China	Male	45-49 years	Total burden related to Non-alcoholic fatty liver disease (NAFLD)	High fasting plasma glucose	Number	1998	24.6411	51.9482	2.30372
Deaths	China	Female	45-49 years	Total burden related to Non-alcoholic fatty liver disease (NAFLD)	High fasting plasma glucose	Number	1998	14.2827	31.7898	1.29771
Deaths	China	Male	45-49 years	Total burden related to Non-alcoholic fatty liver disease (NAFLD)	High fasting plasma glucose	Rate	1998	0.0611537	0.128924	0.0057173
Deaths	China	Female	45-49 years	Total burden related to Non-alcoholic fatty liver disease (NAFLD)	High fasting plasma glucose	Rate	1998	0.0377338	0.083986	0.00342843
Deaths	China	Male	45-49 years	Total burden related to Non-alcoholic fatty liver disease (NAFLD)	High fasting plasma glucose	Number	1999	27.9253	58.9337	2.55134
Deaths	China	Female	45-49 years	Total burden related to Non-alcoholic fatty liver disease (NAFLD)	High fasting plasma glucose	Number	1999	15.8707	35.5221	1.38342
Deaths	China	Male	45-49 years	Total burden related to Non-alcoholic fatty liver disease (NAFLD)	High fasting plasma glucose	Rate	1999	0.0671413	0.141695	0.00613423
Deaths	China	Female	45-49 years	Total burden related to Non-alcoholic fatty liver disease (NAFLD)	High fasting plasma glucose	Rate	1999	0.0403053	0.0902118	0.00351333
Deaths	China	Male	45-49 years	Total burden related to Non-alcoholic fatty liver disease (NAFLD)	High fasting plasma glucose	Number	2000	30.9152	63.9761	2.73638
Deaths	China	Female	45-49 years	Total burden related to Non-alcoholic fatty liver disease (NAFLD)	High fasting plasma glucose	Number	2000	16.758	38.7113	1.59198
Deaths	China	Male	45-49 years	Total burden related to Non-alcoholic fatty liver disease (NAFLD)	High fasting plasma glucose	Rate	2000	0.0698261	0.144499	0.00618048
Deaths	China	Female	45-49 years	Total burden related to Non-alcoholic fatty liver disease (NAFLD)	High fasting plasma glucose	Rate	2000	0.0399924	0.0923831	0.0037992
Deaths	China	Male	45-49 years	Total burden related to Non-alcoholic fatty liver disease (NAFLD)	High fasting plasma glucose	Number	2001	31.3837	68.6956	2.9011
Deaths	China	Female	45-49 years	Total burden related to Non-alcoholic fatty liver disease (NAFLD)	High fasting plasma glucose	Number	2001	16.351	36.6443	1.45451
Deaths	China	Male	45-49 years	Total burden related to Non-alcoholic fatty liver disease (NAFLD)	High fasting plasma glucose	Rate	2001	0.0689016	0.150818	0.00636924
Deaths	China	Female	45-49 years	Total burden related to Non-alcoholic fatty liver disease (NAFLD)	High fasting plasma glucose	Rate	2001	0.0380711	0.0853213	0.00338663
Deaths	China	Male	45-49 years	Total burden related to Non-alcoholic fatty liver disease (NAFLD)	High fasting plasma glucose	Number	2002	28.8712	60.9259	2.64055
Deaths	China	Female	45-49 years	Total burden related to Non-alcoholic fatty liver disease (NAFLD)	High fasting plasma glucose	Number	2002	14.3398	31.9938	1.25003
Deaths	China	Male	45-49 years	Total burden related to Non-alcoholic fatty liver disease (NAFLD)	High fasting plasma glucose	Rate	2002	0.0627842	0.132492	0.00574223
Deaths	China	Female	45-49 years	Total burden related to Non-alcoholic fatty liver disease (NAFLD)	High fasting plasma glucose	Rate	2002	0.0332015	0.0740766	0.00289425
Deaths	China	Male	45-49 years	Total burden related to Non-alcoholic fatty liver disease (NAFLD)	High fasting plasma glucose	Number	2003	25.6364	52.0688	2.33778
Deaths	China	Female	45-49 years	Total burden related to Non-alcoholic fatty liver disease (NAFLD)	High fasting plasma glucose	Number	2003	12.0283	26.6402	1.07247
Deaths	China	Male	45-49 years	Total burden related to Non-alcoholic fatty liver disease (NAFLD)	High fasting plasma glucose	Rate	2003	0.0569138	0.115595	0.00518997
Deaths	China	Female	45-49 years	Total burden related to Non-alcoholic fatty liver disease (NAFLD)	High fasting plasma glucose	Rate	2003	0.028524	0.063175	0.00254327
Deaths	China	Male	45-49 years	Total burden related to Non-alcoholic fatty liver disease (NAFLD)	High fasting plasma glucose	Number	2004	23.3695	49.4513	2.26144
Deaths	China	Female	45-49 years	Total burden related to Non-alcoholic fatty liver disease (NAFLD)	High fasting plasma glucose	Number	2004	10.6581	23.1492	1.02128
Deaths	China	Male	45-49 years	Total burden related to Non-alcoholic fatty liver disease (NAFLD)	High fasting plasma glucose	Rate	2004	0.0540184	0.114306	0.00522732
Deaths	China	Female	45-49 years	Total burden related to Non-alcoholic fatty liver disease (NAFLD)	High fasting plasma glucose	Rate	2004	0.0263619	0.0572578	0.00252606
Deaths	China	Male	45-49 years	Total burden related to Non-alcoholic fatty liver disease (NAFLD)	High fasting plasma glucose	Number	2005	21.4936	45.2592	1.9525
Deaths	China	Female	45-49 years	Total burden related to Non-alcoholic fatty liver disease (NAFLD)	High fasting plasma glucose	Number	2005	9.64603	21.1565	0.888118
Deaths	China	Male	45-49 years	Total burden related to Non-alcoholic fatty liver disease (NAFLD)	High fasting plasma glucose	Rate	2005	0.0517705	0.109014	0.00470287
Deaths	China	Female	45-49 years	Total burden related to Non-alcoholic fatty liver disease (NAFLD)	High fasting plasma glucose	Rate	2005	0.0248483	0.0544993	0.0022878
Deaths	China	Male	45-49 years	Total burden related to Non-alcoholic fatty liver disease (NAFLD)	High fasting plasma glucose	Number	2006	20.1139	41.9927	1.95575
Deaths	China	Female	45-49 years	Total burden related to Non-alcoholic fatty liver disease (NAFLD)	High fasting plasma glucose	Number	2006	9.08461	19.4918	0.847651
Deaths	China	Male	45-49 years	Total burden related to Non-alcoholic fatty liver disease (NAFLD)	High fasting plasma glucose	Rate	2006	0.049324	0.102976	0.00479596
Deaths	China	Female	45-49 years	Total burden related to Non-alcoholic fatty liver disease (NAFLD)	High fasting plasma glucose	Rate	2006	0.0237313	0.0509176	0.00221428
Deaths	China	Male	45-49 years	Total burden related to Non-alcoholic fatty liver disease (NAFLD)	High fasting plasma glucose	Number	2007	20.5496	44.028	1.89466
Deaths	China	Female	45-49 years	Total burden related to Non-alcoholic fatty liver disease (NAFLD)	High fasting plasma glucose	Number	2007	9.3832	20.2862	0.881985
Deaths	China	Male	45-49 years	Total burden related to Non-alcoholic fatty liver disease (NAFLD)	High fasting plasma glucose	Rate	2007	0.0491415	0.105287	0.00453081
Deaths	China	Female	45-49 years	Total burden related to Non-alcoholic fatty liver disease (NAFLD)	High fasting plasma glucose	Rate	2007	0.0237543	0.0513562	0.00223281
Deaths	China	Male	45-49 years	Total burden related to Non-alcoholic fatty liver disease (NAFLD)	High fasting plasma glucose	Number	2008	24.1943	50.743	2.51619
Deaths	China	Female	45-49 years	Total burden related to Non-alcoholic fatty liver disease (NAFLD)	High fasting plasma glucose	Number	2008	11.1402	24.6301	1.04137
Deaths	China	Male	45-49 years	Total burden related to Non-alcoholic fatty liver disease (NAFLD)	High fasting plasma glucose	Rate	2008	0.0537039	0.112634	0.00558517
Deaths	China	Female	45-49 years	Total burden related to Non-alcoholic fatty liver disease (NAFLD)	High fasting plasma glucose	Rate	2008	0.0259683	0.0574135	0.00242746
Deaths	China	Male	45-49 years	Total burden related to Non-alcoholic fatty liver disease (NAFLD)	High fasting plasma glucose	Number	2009	28.6416	62.8563	2.79707
Deaths	China	Female	45-49 years	Total burden related to Non-alcoholic fatty liver disease (NAFLD)	High fasting plasma glucose	Number	2009	13.212	29.4989	1.3278
Deaths	China	Male	45-49 years	Total burden related to Non-alcoholic fatty liver disease (NAFLD)	High fasting plasma glucose	Rate	2009	0.0579001	0.127067	0.00565439
Deaths	China	Female	45-49 years	Total burden related to Non-alcoholic fatty liver disease (NAFLD)	High fasting plasma glucose	Rate	2009	0.0278505	0.0621829	0.00279896
Deaths	China	Male	45-49 years	Total burden related to Non-alcoholic fatty liver disease (NAFLD)	High fasting plasma glucose	Number	2010	32.0108	66.8956	3.1218
Deaths	China	Female	45-49 years	Total burden related to Non-alcoholic fatty liver disease (NAFLD)	High fasting plasma glucose	Number	2010	14.8298	33.0462	1.39716
Deaths	China	Male	45-49 years	Total burden related to Non-alcoholic fatty liver disease (NAFLD)	High fasting plasma glucose	Rate	2010	0.0591779	0.123669	0.00577123
Deaths	China	Female	45-49 years	Total burden related to Non-alcoholic fatty liver disease (NAFLD)	High fasting plasma glucose	Rate	2010	0.0284146	0.0633183	0.00267704
Deaths	China	Male	45-49 years	Total burden related to Non-alcoholic fatty liver disease (NAFLD)	High fasting plasma glucose	Number	2011	34.8695	73.5614	3.26922
Deaths	China	Female	45-49 years	Total burden related to Non-alcoholic fatty liver disease (NAFLD)	High fasting plasma glucose	Number	2011	16.2087	35.4522	1.49827
Deaths	China	Male	45-49 years	Total burden related to Non-alcoholic fatty liver disease (NAFLD)	High fasting plasma glucose	Rate	2011	0.060026	0.126632	0.00562779
Deaths	China	Female	45-49 years	Total burden related to Non-alcoholic fatty liver disease (NAFLD)	High fasting plasma glucose	Rate	2011	0.0287134	0.0628027	0.00265416
Deaths	China	Male	45-49 years	Total burden related to Non-alcoholic fatty liver disease (NAFLD)	High fasting plasma glucose	Number	2012	38.5794	82.2588	3.95589
Deaths	China	Female	45-49 years	Total burden related to Non-alcoholic fatty liver disease (NAFLD)	High fasting plasma glucose	Number	2012	17.5752	38.6375	1.7332
Deaths	China	Male	45-49 years	Total burden related to Non-alcoholic fatty liver disease (NAFLD)	High fasting plasma glucose	Rate	2012	0.0632318	0.134822	0.00648372
Deaths	China	Female	45-49 years	Total burden related to Non-alcoholic fatty liver disease (NAFLD)	High fasting plasma glucose	Rate	2012	0.0295061	0.0648664	0.00290977
Deaths	China	Male	45-49 years	Total burden related to Non-alcoholic fatty liver disease (NAFLD)	High fasting plasma glucose	Number	2013	41.8137	89.4989	4.12375
Deaths	China	Female	45-49 years	Total burden related to Non-alcoholic fatty liver disease (NAFLD)	High fasting plasma glucose	Number	2013	18.4143	40.1291	1.72335
Deaths	China	Male	45-49 years	Total burden related to Non-alcoholic fatty liver disease (NAFLD)	High fasting plasma glucose	Rate	2013	0.0669665	0.143336	0.00660436
Deaths	China	Female	45-49 years	Total burden related to Non-alcoholic fatty liver disease (NAFLD)	High fasting plasma glucose	Rate	2013	0.0301748	0.0657579	0.00282399
Deaths	China	Male	45-49 years	Total burden related to Non-alcoholic fatty liver disease (NAFLD)	High fasting plasma glucose	Number	2014	44.9639	97.4699	4.65777
Deaths	China	Female	45-49 years	Total burden related to Non-alcoholic fatty liver disease (NAFLD)	High fasting plasma glucose	Number	2014	19.2964	42.2669	1.77824
Deaths	China	Male	45-49 years	Total burden related to Non-alcoholic fatty liver disease (NAFLD)	High fasting plasma glucose	Rate	2014	0.071505	0.155004	0.00740713
Deaths	China	Female	45-49 years	Total burden related to Non-alcoholic fatty liver disease (NAFLD)	High fasting plasma glucose	Rate	2014	0.031457	0.0689036	0.00289888
Deaths	China	Male	45-49 years	Total burden related to Non-alcoholic fatty liver disease (NAFLD)	High fasting plasma glucose	Number	2015	46.7235	101.809	4.5501
Deaths	China	Female	45-49 years	Total burden related to Non-alcoholic fatty liver disease (NAFLD)	High fasting plasma glucose	Number	2015	19.4854	42.5071	1.96592
Deaths	China	Male	45-49 years	Total burden related to Non-alcoholic fatty liver disease (NAFLD)	High fasting plasma glucose	Rate	2015	0.0744246	0.162169	0.00724773
Deaths	China	Female	45-49 years	Total burden related to Non-alcoholic fatty liver disease (NAFLD)	High fasting plasma glucose	Rate	2015	0.0319501	0.0696987	0.00322352
Deaths	China	Male	45-49 years	Total burden related to Non-alcoholic fatty liver disease (NAFLD)	High fasting plasma glucose	Number	2016	46.4841	102.019	4.45563
Deaths	China	Female	45-49 years	Total burden related to Non-alcoholic fatty liver disease (NAFLD)	High fasting plasma glucose	Number	2016	19.5382	44.345	1.81214
Deaths	China	Male	45-49 years	Total burden related to Non-alcoholic fatty liver disease (NAFLD)	High fasting plasma glucose	Rate	2016	0.0743622	0.163203	0.00712784
Deaths	China	Female	45-49 years	Total burden related to Non-alcoholic fatty liver disease (NAFLD)	High fasting plasma glucose	Rate	2016	0.032411	0.073562	0.00300608
Deaths	China	Male	45-49 years	Total burden related to Non-alcoholic fatty liver disease (NAFLD)	High fasting plasma glucose	Number	2017	45.5922	101.194	4.11797
Deaths	China	Female	45-49 years	Total burden related to Non-alcoholic fatty liver disease (NAFLD)	High fasting plasma glucose	Number	2017	19.4082	45.9473	1.93876
Deaths	China	Male	45-49 years	Total burden related to Non-alcoholic fatty liver disease (NAFLD)	High fasting plasma glucose	Rate	2017	0.0734831	0.163099	0.00663713
Deaths	China	Female	45-49 years	Total burden related to Non-alcoholic fatty liver disease (NAFLD)	High fasting plasma glucose	Rate	2017	0.0326022	0.0771832	0.00325678
Deaths	China	Male	45-49 years	Total burden related to Non-alcoholic fatty liver disease (NAFLD)	High fasting plasma glucose	Number	2018	44.9866	103.587	4.13982
Deaths	China	Female	45-49 years	Total burden related to Non-alcoholic fatty liver disease (NAFLD)	High fasting plasma glucose	Number	2018	19.0216	43.673	1.78224
Deaths	China	Male	45-49 years	Total burden related to Non-alcoholic fatty liver disease (NAFLD)	High fasting plasma glucose	Rate	2018	0.0733024	0.168787	0.00674553
Deaths	China	Female	45-49 years	Total burden related to Non-alcoholic fatty liver disease (NAFLD)	High fasting plasma glucose	Rate	2018	0.0323414	0.0742548	0.00303024
Deaths	China	Male	45-49 years	Total burden related to Non-alcoholic fatty liver disease (NAFLD)	High fasting plasma glucose	Number	2019	43.746	94.9655	4.00819
Deaths	China	Female	45-49 years	Total burden related to Non-alcoholic fatty liver disease (NAFLD)	High fasting plasma glucose	Number	2019	18.2948	41.7991	1.67548
Deaths	China	Male	45-49 years	Total burden related to Non-alcoholic fatty liver disease (NAFLD)	High fasting plasma glucose	Rate	2019	0.0726335	0.157676	0.00665498
Deaths	China	Female	45-49 years	Total burden related to Non-alcoholic fatty liver disease (NAFLD)	High fasting plasma glucose	Rate	2019	0.0316126	0.0722268	0.00289515
Deaths	China	Male	45-49 years	Total burden related to Non-alcoholic fatty liver disease (NAFLD)	High fasting plasma glucose	Number	2020	42.5303	99.6248	4.08238
Deaths	China	Female	45-49 years	Total burden related to Non-alcoholic fatty liver disease (NAFLD)	High fasting plasma glucose	Number	2020	16.8085	36.6139	1.49205
Deaths	China	Male	45-49 years	Total burden related to Non-alcoholic fatty liver disease (NAFLD)	High fasting plasma glucose	Rate	2020	0.0727558	0.170426	0.00698364
Deaths	China	Female	45-49 years	Total burden related to Non-alcoholic fatty liver disease (NAFLD)	High fasting plasma glucose	Rate	2020	0.0297992	0.0649113	0.00264519
Deaths	China	Male	45-49 years	Total burden related to Non-alcoholic fatty liver disease (NAFLD)	High fasting plasma glucose	Number	2021	38.7689	87.0183	3.55144
Deaths	China	Female	45-49 years	Total burden related to Non-alcoholic fatty liver disease (NAFLD)	High fasting plasma glucose	Number	2021	15.3879	34.955	1.41815
Deaths	China	Male	45-49 years	Total burden related to Non-alcoholic fatty liver disease (NAFLD)	High fasting plasma glucose	Rate	2021	0.0691543	0.155219	0.0063349
Deaths	China	Female	45-49 years	Total burden related to Non-alcoholic fatty liver disease (NAFLD)	High fasting plasma glucose	Rate	2021	0.0283595	0.0644213	0.00261362
Deaths	China	Male	50-54 years	Total burden related to Non-alcoholic fatty liver disease (NAFLD)	High fasting plasma glucose	Number	1990	25.7951	56.4877	2.16181
Deaths	China	Female	50-54 years	Total burden related to Non-alcoholic fatty liver disease (NAFLD)	High fasting plasma glucose	Number	1990	16.7977	38.3044	1.6551
Deaths	China	Male	50-54 years	Total burden related to Non-alcoholic fatty liver disease (NAFLD)	High fasting plasma glucose	Rate	1990	0.102136	0.223664	0.00855972
Deaths	China	Female	50-54 years	Total burden related to Non-alcoholic fatty liver disease (NAFLD)	High fasting plasma glucose	Rate	1990	0.0748051	0.170581	0.00737064
Deaths	China	Male	50-54 years	Total burden related to Non-alcoholic fatty liver disease (NAFLD)	High fasting plasma glucose	Number	1991	24.3094	54.5421	2.33394
Deaths	China	Female	50-54 years	Total burden related to Non-alcoholic fatty liver disease (NAFLD)	High fasting plasma glucose	Number	1991	15.7561	35.8105	1.48908
Deaths	China	Male	50-54 years	Total burden related to Non-alcoholic fatty liver disease (NAFLD)	High fasting plasma glucose	Rate	1991	0.0963682	0.216218	0.00925232
Deaths	China	Female	50-54 years	Total burden related to Non-alcoholic fatty liver disease (NAFLD)	High fasting plasma glucose	Rate	1991	0.0701291	0.15939	0.00662778
Deaths	China	Male	50-54 years	Total burden related to Non-alcoholic fatty liver disease (NAFLD)	High fasting plasma glucose	Number	1992	22.3915	49.8665	2.1546
Deaths	China	Female	50-54 years	Total burden related to Non-alcoholic fatty liver disease (NAFLD)	High fasting plasma glucose	Number	1992	14.8741	33.0551	1.35189
Deaths	China	Male	50-54 years	Total burden related to Non-alcoholic fatty liver disease (NAFLD)	High fasting plasma glucose	Rate	1992	0.0886752	0.197482	0.00853267
Deaths	China	Female	50-54 years	Total burden related to Non-alcoholic fatty liver disease (NAFLD)	High fasting plasma glucose	Rate	1992	0.0659182	0.146492	0.00599124
Deaths	China	Male	50-54 years	Total burden related to Non-alcoholic fatty liver disease (NAFLD)	High fasting plasma glucose	Number	1993	21.6821	46.7818	2.19718
Deaths	China	Female	50-54 years	Total burden related to Non-alcoholic fatty liver disease (NAFLD)	High fasting plasma glucose	Number	1993	14.4391	33.3377	1.42045
Deaths	China	Male	50-54 years	Total burden related to Non-alcoholic fatty liver disease (NAFLD)	High fasting plasma glucose	Rate	1993	0.0850332	0.183469	0.00861693
Deaths	China	Female	50-54 years	Total burden related to Non-alcoholic fatty liver disease (NAFLD)	High fasting plasma glucose	Rate	1993	0.0633495	0.146265	0.00623203
Deaths	China	Male	50-54 years	Total burden related to Non-alcoholic fatty liver disease (NAFLD)	High fasting plasma glucose	Number	1994	21.4089	46.601	1.99351
Deaths	China	Female	50-54 years	Total burden related to Non-alcoholic fatty liver disease (NAFLD)	High fasting plasma glucose	Number	1994	14.5981	32.4028	1.52879
Deaths	China	Male	50-54 years	Total burden related to Non-alcoholic fatty liver disease (NAFLD)	High fasting plasma glucose	Rate	1994	0.0834548	0.181657	0.00777097
Deaths	China	Female	50-54 years	Total burden related to Non-alcoholic fatty liver disease (NAFLD)	High fasting plasma glucose	Rate	1994	0.0628859	0.139585	0.00658575
Deaths	China	Male	50-54 years	Total burden related to Non-alcoholic fatty liver disease (NAFLD)	High fasting plasma glucose	Number	1995	21.2568	48.2911	2.01034
Deaths	China	Female	50-54 years	Total burden related to Non-alcoholic fatty liver disease (NAFLD)	High fasting plasma glucose	Number	1995	14.648	31.1656	1.3704
Deaths	China	Male	50-54 years	Total burden related to Non-alcoholic fatty liver disease (NAFLD)	High fasting plasma glucose	Rate	1995	0.0816542	0.185502	0.00772235
Deaths	China	Female	50-54 years	Total burden related to Non-alcoholic fatty liver disease (NAFLD)	High fasting plasma glucose	Rate	1995	0.0618309	0.131554	0.00578461
Deaths	China	Male	50-54 years	Total burden related to Non-alcoholic fatty liver disease (NAFLD)	High fasting plasma glucose	Number	1996	22.7195	50.6828	2.18588
Deaths	China	Female	50-54 years	Total burden related to Non-alcoholic fatty liver disease (NAFLD)	High fasting plasma glucose	Number	1996	15.6357	34.9387	1.43303
Deaths	China	Male	50-54 years	Total burden related to Non-alcoholic fatty liver disease (NAFLD)	High fasting plasma glucose	Rate	1996	0.084246	0.187937	0.00810546
Deaths	China	Female	50-54 years	Total burden related to Non-alcoholic fatty liver disease (NAFLD)	High fasting plasma glucose	Rate	1996	0.0633291	0.141512	0.00580419
Deaths	China	Male	50-54 years	Total burden related to Non-alcoholic fatty liver disease (NAFLD)	High fasting plasma glucose	Number	1997	26.0528	57.4492	2.59668
Deaths	China	Female	50-54 years	Total burden related to Non-alcoholic fatty liver disease (NAFLD)	High fasting plasma glucose	Number	1997	17.3298	37.7106	1.74655
Deaths	China	Male	50-54 years	Total burden related to Non-alcoholic fatty liver disease (NAFLD)	High fasting plasma glucose	Rate	1997	0.0923602	0.203664	0.00920555
Deaths	China	Female	50-54 years	Total burden related to Non-alcoholic fatty liver disease (NAFLD)	High fasting plasma glucose	Rate	1997	0.0667911	0.145341	0.00673139
Deaths	China	Male	50-54 years	Total burden related to Non-alcoholic fatty liver disease (NAFLD)	High fasting plasma glucose	Number	1998	30.2297	65.3628	3.22041
Deaths	China	Female	50-54 years	Total burden related to Non-alcoholic fatty liver disease (NAFLD)	High fasting plasma glucose	Number	1998	19.4528	42.7501	1.92006
Deaths	China	Male	50-54 years	Total burden related to Non-alcoholic fatty liver disease (NAFLD)	High fasting plasma glucose	Rate	1998	0.103514	0.223818	0.0110275
Deaths	China	Female	50-54 years	Total burden related to Non-alcoholic fatty liver disease (NAFLD)	High fasting plasma glucose	Rate	1998	0.0720977	0.158444	0.00711631
Deaths	China	Male	50-54 years	Total burden related to Non-alcoholic fatty liver disease (NAFLD)	High fasting plasma glucose	Number	1999	35.3313	74.404	3.66591
Deaths	China	Female	50-54 years	Total burden related to Non-alcoholic fatty liver disease (NAFLD)	High fasting plasma glucose	Number	1999	22.5698	48.8871	2.31196
Deaths	China	Male	50-54 years	Total burden related to Non-alcoholic fatty liver disease (NAFLD)	High fasting plasma glucose	Rate	1999	0.110965	0.23368	0.0115135
Deaths	China	Female	50-54 years	Total burden related to Non-alcoholic fatty liver disease (NAFLD)	High fasting plasma glucose	Rate	1999	0.0767844	0.166318	0.0078655
Deaths	China	Male	50-54 years	Total burden related to Non-alcoholic fatty liver disease (NAFLD)	High fasting plasma glucose	Number	2000	39.6008	82.0068	3.93926
Deaths	China	Female	50-54 years	Total burden related to Non-alcoholic fatty liver disease (NAFLD)	High fasting plasma glucose	Number	2000	25.1619	54.9461	2.60448
Deaths	China	Male	50-54 years	Total burden related to Non-alcoholic fatty liver disease (NAFLD)	High fasting plasma glucose	Rate	2000	0.119816	0.24812	0.0119186
Deaths	China	Female	50-54 years	Total burden related to Non-alcoholic fatty liver disease (NAFLD)	High fasting plasma glucose	Rate	2000	0.0819076	0.178862	0.00847816
Deaths	China	Male	50-54 years	Total burden related to Non-alcoholic fatty liver disease (NAFLD)	High fasting plasma glucose	Number	2001	42.0685	91.2745	4.32132
Deaths	China	Female	50-54 years	Total burden related to Non-alcoholic fatty liver disease (NAFLD)	High fasting plasma glucose	Number	2001	26.5471	57.6571	2.6403
Deaths	China	Male	50-54 years	Total burden related to Non-alcoholic fatty liver disease (NAFLD)	High fasting plasma glucose	Rate	2001	0.120641	0.261749	0.0123923
Deaths	China	Female	50-54 years	Total burden related to Non-alcoholic fatty liver disease (NAFLD)	High fasting plasma glucose	Rate	2001	0.0811502	0.176248	0.00807096
Deaths	China	Male	50-54 years	Total burden related to Non-alcoholic fatty liver disease (NAFLD)	High fasting plasma glucose	Number	2002	43.4946	90.732	4.46331
Deaths	China	Female	50-54 years	Total burden related to Non-alcoholic fatty liver disease (NAFLD)	High fasting plasma glucose	Number	2002	26.933	57.5305	2.60217
Deaths	China	Male	50-54 years	Total burden related to Non-alcoholic fatty liver disease (NAFLD)	High fasting plasma glucose	Rate	2002	0.11899	0.248219	0.0122105
Deaths	China	Female	50-54 years	Total burden related to Non-alcoholic fatty liver disease (NAFLD)	High fasting plasma glucose	Rate	2002	0.077832	0.166254	0.00751986
Deaths	China	Male	50-54 years	Total burden related to Non-alcoholic fatty liver disease (NAFLD)	High fasting plasma glucose	Number	2003	44.037	89.2551	4.36925
Deaths	China	Female	50-54 years	Total burden related to Non-alcoholic fatty liver disease (NAFLD)	High fasting plasma glucose	Number	2003	27.6923	58.9865	2.85214
Deaths	China	Male	50-54 years	Total burden related to Non-alcoholic fatty liver disease (NAFLD)	High fasting plasma glucose	Rate	2003	0.113094	0.229222	0.0112209
Deaths	China	Female	50-54 years	Total burden related to Non-alcoholic fatty liver disease (NAFLD)	High fasting plasma glucose	Rate	2003	0.0744462	0.158576	0.00766751
Deaths	China	Male	50-54 years	Total burden related to Non-alcoholic fatty liver disease (NAFLD)	High fasting plasma glucose	Number	2004	43.8723	94.9176	4.48014
Deaths	China	Female	50-54 years	Total burden related to Non-alcoholic fatty liver disease (NAFLD)	High fasting plasma glucose	Number	2004	27.6244	59.5405	2.91548
Deaths	China	Male	50-54 years	Total burden related to Non-alcoholic fatty liver disease (NAFLD)	High fasting plasma glucose	Rate	2004	0.108814	0.235419	0.0111118
Deaths	China	Female	50-54 years	Total burden related to Non-alcoholic fatty liver disease (NAFLD)	High fasting plasma glucose	Rate	2004	0.0711687	0.153394	0.00751113
Deaths	China	Male	50-54 years	Total burden related to Non-alcoholic fatty liver disease (NAFLD)	High fasting plasma glucose	Number	2005	45.8239	97.3655	4.9732
Deaths	China	Female	50-54 years	Total burden related to Non-alcoholic fatty liver disease (NAFLD)	High fasting plasma glucose	Number	2005	28.0763	60.0329	2.93359
Deaths	China	Male	50-54 years	Total burden related to Non-alcoholic fatty liver disease (NAFLD)	High fasting plasma glucose	Rate	2005	0.106503	0.226295	0.0115586
Deaths	China	Female	50-54 years	Total burden related to Non-alcoholic fatty liver disease (NAFLD)	High fasting plasma glucose	Rate	2005	0.0677888	0.144947	0.00708301
Deaths	China	Male	50-54 years	Total burden related to Non-alcoholic fatty liver disease (NAFLD)	High fasting plasma glucose	Number	2006	47.8975	102.839	5.47962
Deaths	China	Female	50-54 years	Total burden related to Non-alcoholic fatty liver disease (NAFLD)	High fasting plasma glucose	Number	2006	28.6014	60.3435	2.98554
Deaths	China	Male	50-54 years	Total burden related to Non-alcoholic fatty liver disease (NAFLD)	High fasting plasma glucose	Rate	2006	0.107977	0.231834	0.0123529
Deaths	China	Female	50-54 years	Total burden related to Non-alcoholic fatty liver disease (NAFLD)	High fasting plasma glucose	Rate	2006	0.0672078	0.141796	0.00701545
Deaths	China	Male	50-54 years	Total burden related to Non-alcoholic fatty liver disease (NAFLD)	High fasting plasma glucose	Number	2007	49.0082	104.251	5.27354
Deaths	China	Female	50-54 years	Total burden related to Non-alcoholic fatty liver disease (NAFLD)	High fasting plasma glucose	Number	2007	28.8273	61.304	2.90284
Deaths	China	Male	50-54 years	Total burden related to Non-alcoholic fatty liver disease (NAFLD)	High fasting plasma glucose	Rate	2007	0.109252	0.232403	0.0117561
Deaths	China	Female	50-54 years	Total burden related to Non-alcoholic fatty liver disease (NAFLD)	High fasting plasma glucose	Rate	2007	0.0672241	0.142959	0.00676931
Deaths	China	Male	50-54 years	Total burden related to Non-alcoholic fatty liver disease (NAFLD)	High fasting plasma glucose	Number	2008	48.6667	103.485	5.61001
Deaths	China	Female	50-54 years	Total burden related to Non-alcoholic fatty liver disease (NAFLD)	High fasting plasma glucose	Number	2008	28.0505	59.5685	2.83455
Deaths	China	Male	50-54 years	Total burden related to Non-alcoholic fatty liver disease (NAFLD)	High fasting plasma glucose	Rate	2008	0.110597	0.235174	0.0127489
Deaths	China	Female	50-54 years	Total burden related to Non-alcoholic fatty liver disease (NAFLD)	High fasting plasma glucose	Rate	2008	0.0668849	0.142038	0.00675884
Deaths	China	Male	50-54 years	Total burden related to Non-alcoholic fatty liver disease (NAFLD)	High fasting plasma glucose	Number	2009	44.4581	97.1048	4.83661
Deaths	China	Female	50-54 years	Total burden related to Non-alcoholic fatty liver disease (NAFLD)	High fasting plasma glucose	Number	2009	25.2518	54.755	2.49624
Deaths	China	Male	50-54 years	Total burden related to Non-alcoholic fatty liver disease (NAFLD)	High fasting plasma glucose	Rate	2009	0.105039	0.229426	0.0114273
Deaths	China	Female	50-54 years	Total burden related to Non-alcoholic fatty liver disease (NAFLD)	High fasting plasma glucose	Rate	2009	0.0627104	0.135979	0.00619917
Deaths	China	Male	50-54 years	Total burden related to Non-alcoholic fatty liver disease (NAFLD)	High fasting plasma glucose	Number	2010	41.4387	89.3925	4.55158
Deaths	China	Female	50-54 years	Total burden related to Non-alcoholic fatty liver disease (NAFLD)	High fasting plasma glucose	Number	2010	23.2065	49.8481	2.15755
Deaths	China	Male	50-54 years	Total burden related to Non-alcoholic fatty liver disease (NAFLD)	High fasting plasma glucose	Rate	2010	0.101879	0.219776	0.0111903
Deaths	China	Female	50-54 years	Total burden related to Non-alcoholic fatty liver disease (NAFLD)	High fasting plasma glucose	Rate	2010	0.0599543	0.128783	0.00557408
Deaths	China	Male	50-54 years	Total burden related to Non-alcoholic fatty liver disease (NAFLD)	High fasting plasma glucose	Number	2011	40.7108	87.9184	4.52966
Deaths	China	Female	50-54 years	Total burden related to Non-alcoholic fatty liver disease (NAFLD)	High fasting plasma glucose	Number	2011	22.403	47.2809	2.11383
Deaths	China	Male	50-54 years	Total burden related to Non-alcoholic fatty liver disease (NAFLD)	High fasting plasma glucose	Rate	2011	0.101818	0.219885	0.0113288
Deaths	China	Female	50-54 years	Total burden related to Non-alcoholic fatty liver disease (NAFLD)	High fasting plasma glucose	Rate	2011	0.0586639	0.123809	0.00553524
Deaths	China	Male	50-54 years	Total burden related to Non-alcoholic fatty liver disease (NAFLD)	High fasting plasma glucose	Number	2012	43.3135	91.3005	5.1261
Deaths	China	Female	50-54 years	Total burden related to Non-alcoholic fatty liver disease (NAFLD)	High fasting plasma glucose	Number	2012	23.2686	50.1463	2.27805
Deaths	China	Male	50-54 years	Total burden related to Non-alcoholic fatty liver disease (NAFLD)	High fasting plasma glucose	Rate	2012	0.105621	0.222639	0.0125001
Deaths	China	Female	50-54 years	Total burden related to Non-alcoholic fatty liver disease (NAFLD)	High fasting plasma glucose	Rate	2012	0.0590519	0.127263	0.00578131
Deaths	China	Male	50-54 years	Total burden related to Non-alcoholic fatty liver disease (NAFLD)	High fasting plasma glucose	Number	2013	50.1591	108.525	5.24203
Deaths	China	Female	50-54 years	Total burden related to Non-alcoholic fatty liver disease (NAFLD)	High fasting plasma glucose	Number	2013	26.6016	56.4983	2.66092
Deaths	China	Male	50-54 years	Total burden related to Non-alcoholic fatty liver disease (NAFLD)	High fasting plasma glucose	Rate	2013	0.113556	0.245693	0.0118676
Deaths	China	Female	50-54 years	Total burden related to Non-alcoholic fatty liver disease (NAFLD)	High fasting plasma glucose	Rate	2013	0.062188	0.132079	0.00622058
Deaths	China	Male	50-54 years	Total burden related to Non-alcoholic fatty liver disease (NAFLD)	High fasting plasma glucose	Number	2014	61.6522	135.791	7.31141
Deaths	China	Female	50-54 years	Total burden related to Non-alcoholic fatty liver disease (NAFLD)	High fasting plasma glucose	Number	2014	32.5808	69.699	3.02325
Deaths	China	Male	50-54 years	Total burden related to Non-alcoholic fatty liver disease (NAFLD)	High fasting plasma glucose	Rate	2014	0.12716	0.280073	0.01508
Deaths	China	Female	50-54 years	Total burden related to Non-alcoholic fatty liver disease (NAFLD)	High fasting plasma glucose	Rate	2014	0.0689205	0.147439	0.00639531
Deaths	China	Male	50-54 years	Total burden related to Non-alcoholic fatty liver disease (NAFLD)	High fasting plasma glucose	Number	2015	72.6957	157.412	7.74855
Deaths	China	Female	50-54 years	Total burden related to Non-alcoholic fatty liver disease (NAFLD)	High fasting plasma glucose	Number	2015	38.3446	83.2047	4.08811
Deaths	China	Male	50-54 years	Total burden related to Non-alcoholic fatty liver disease (NAFLD)	High fasting plasma glucose	Rate	2015	0.137187	0.29706	0.0146226
Deaths	China	Female	50-54 years	Total burden related to Non-alcoholic fatty liver disease (NAFLD)	High fasting plasma glucose	Rate	2015	0.0737898	0.160118	0.00786711
Deaths	China	Male	50-54 years	Total burden related to Non-alcoholic fatty liver disease (NAFLD)	High fasting plasma glucose	Number	2016	78.1161	172.204	8.83896
Deaths	China	Female	50-54 years	Total burden related to Non-alcoholic fatty liver disease (NAFLD)	High fasting plasma glucose	Number	2016	42.6423	91.3288	4.50137
Deaths	China	Male	50-54 years	Total burden related to Non-alcoholic fatty liver disease (NAFLD)	High fasting plasma glucose	Rate	2016	0.137356	0.302797	0.0155421
Deaths	China	Female	50-54 years	Total burden related to Non-alcoholic fatty liver disease (NAFLD)	High fasting plasma glucose	Rate	2016	0.0759448	0.162654	0.00801683
Deaths	China	Male	50-54 years	Total burden related to Non-alcoholic fatty liver disease (NAFLD)	High fasting plasma glucose	Number	2017	78.9281	174.015	8.08457
Deaths	China	Female	50-54 years	Total burden related to Non-alcoholic fatty liver disease (NAFLD)	High fasting plasma glucose	Number	2017	44.1402	96.1033	4.49456
Deaths	China	Male	50-54 years	Total burden related to Non-alcoholic fatty liver disease (NAFLD)	High fasting plasma glucose	Rate	2017	0.132206	0.291479	0.0135418
Deaths	China	Female	50-54 years	Total burden related to Non-alcoholic fatty liver disease (NAFLD)	High fasting plasma glucose	Rate	2017	0.0745825	0.162383	0.00759433
Deaths	China	Male	50-54 years	Total burden related to Non-alcoholic fatty liver disease (NAFLD)	High fasting plasma glucose	Number	2018	80.709	182.647	8.52109
Deaths	China	Female	50-54 years	Total burden related to Non-alcoholic fatty liver disease (NAFLD)	High fasting plasma glucose	Number	2018	44.7435	99.1911	4.4066
Deaths	China	Male	50-54 years	Total burden related to Non-alcoholic fatty liver disease (NAFLD)	High fasting plasma glucose	Rate	2018	0.132145	0.299048	0.0139516
Deaths	China	Female	50-54 years	Total burden related to Non-alcoholic fatty liver disease (NAFLD)	High fasting plasma glucose	Rate	2018	0.0738679	0.163757	0.00727494
Deaths	China	Male	50-54 years	Total burden related to Non-alcoholic fatty liver disease (NAFLD)	High fasting plasma glucose	Number	2019	80.5503	177.725	8.33511
Deaths	China	Female	50-54 years	Total burden related to Non-alcoholic fatty liver disease (NAFLD)	High fasting plasma glucose	Number	2019	44.1304	94.7054	4.30089
Deaths	China	Male	50-54 years	Total burden related to Non-alcoholic fatty liver disease (NAFLD)	High fasting plasma glucose	Rate	2019	0.130988	0.28901	0.0135542
Deaths	China	Female	50-54 years	Total burden related to Non-alcoholic fatty liver disease (NAFLD)	High fasting plasma glucose	Rate	2019	0.0725441	0.155682	0.00707005
Deaths	China	Male	50-54 years	Total burden related to Non-alcoholic fatty liver disease (NAFLD)	High fasting plasma glucose	Number	2020	79.7422	187.822	7.72182
Deaths	China	Female	50-54 years	Total burden related to Non-alcoholic fatty liver disease (NAFLD)	High fasting plasma glucose	Number	2020	40.3299	83.9079	4.00008
Deaths	China	Male	50-54 years	Total burden related to Non-alcoholic fatty liver disease (NAFLD)	High fasting plasma glucose	Rate	2020	0.129895	0.305951	0.0125784
Deaths	China	Female	50-54 years	Total burden related to Non-alcoholic fatty liver disease (NAFLD)	High fasting plasma glucose	Rate	2020	0.066729	0.138832	0.00661845
Deaths	China	Male	50-54 years	Total burden related to Non-alcoholic fatty liver disease (NAFLD)	High fasting plasma glucose	Number	2021	73.9249	161.883	7.52148
Deaths	China	Female	50-54 years	Total burden related to Non-alcoholic fatty liver disease (NAFLD)	High fasting plasma glucose	Number	2021	37.1016	80.8126	3.40626
Deaths	China	Male	50-54 years	Total burden related to Non-alcoholic fatty liver disease (NAFLD)	High fasting plasma glucose	Rate	2021	0.120909	0.26477	0.0123019
Deaths	China	Female	50-54 years	Total burden related to Non-alcoholic fatty liver disease (NAFLD)	High fasting plasma glucose	Rate	2021	0.062128	0.135324	0.0057039
Deaths	China	Male	55-59 years	Total burden related to Non-alcoholic fatty liver disease (NAFLD)	High fasting plasma glucose	Number	1990	39.1281	88.6546	3.81823
Deaths	China	Female	55-59 years	Total burden related to Non-alcoholic fatty liver disease (NAFLD)	High fasting plasma glucose	Number	1990	31.7308	71.6846	3.41093
Deaths	China	Male	55-59 years	Total burden related to Non-alcoholic fatty liver disease (NAFLD)	High fasting plasma glucose	Rate	1990	0.172152	0.390055	0.0167991
Deaths	China	Female	55-59 years	Total burden related to Non-alcoholic fatty liver disease (NAFLD)	High fasting plasma glucose	Rate	1990	0.153732	0.347303	0.0165255
Deaths	China	Male	55-59 years	Total burden related to Non-alcoholic fatty liver disease (NAFLD)	High fasting plasma glucose	Number	1991	37.7836	88.6939	3.96144
Deaths	China	Female	55-59 years	Total burden related to Non-alcoholic fatty liver disease (NAFLD)	High fasting plasma glucose	Number	1991	30.6848	71.2604	3.08611
Deaths	China	Male	55-59 years	Total burden related to Non-alcoholic fatty liver disease (NAFLD)	High fasting plasma glucose	Rate	1991	0.162682	0.381883	0.0170565
Deaths	China	Female	55-59 years	Total burden related to Non-alcoholic fatty liver disease (NAFLD)	High fasting plasma glucose	Rate	1991	0.145263	0.33735	0.0146098
Deaths	China	Male	55-59 years	Total burden related to Non-alcoholic fatty liver disease (NAFLD)	High fasting plasma glucose	Number	1992	36.4342	85.0171	3.96247
Deaths	China	Female	55-59 years	Total burden related to Non-alcoholic fatty liver disease (NAFLD)	High fasting plasma glucose	Number	1992	29.9862	70.0049	2.93264
Deaths	China	Male	55-59 years	Total burden related to Non-alcoholic fatty liver disease (NAFLD)	High fasting plasma glucose	Rate	1992	0.154325	0.360108	0.0167839
Deaths	China	Female	55-59 years	Total burden related to Non-alcoholic fatty liver disease (NAFLD)	High fasting plasma glucose	Rate	1992	0.139664	0.326054	0.013659
Deaths	China	Male	55-59 years	Total burden related to Non-alcoholic fatty liver disease (NAFLD)	High fasting plasma glucose	Number	1993	35.5168	80.2515	3.96332
Deaths	China	Female	55-59 years	Total burden related to Non-alcoholic fatty liver disease (NAFLD)	High fasting plasma glucose	Number	1993	29.2089	67.5317	3.09505
Deaths	China	Male	55-59 years	Total burden related to Non-alcoholic fatty liver disease (NAFLD)	High fasting plasma glucose	Rate	1993	0.149374	0.337516	0.0166687
Deaths	China	Female	55-59 years	Total burden related to Non-alcoholic fatty liver disease (NAFLD)	High fasting plasma glucose	Rate	1993	0.135257	0.312717	0.0143322
Deaths	China	Male	55-59 years	Total burden related to Non-alcoholic fatty liver disease (NAFLD)	High fasting plasma glucose	Number	1994	34.7646	81.5709	3.58926
Deaths	China	Female	55-59 years	Total burden related to Non-alcoholic fatty liver disease (NAFLD)	High fasting plasma glucose	Number	1994	28.7532	64.6324	2.98723
Deaths	China	Male	55-59 years	Total burden related to Non-alcoholic fatty liver disease (NAFLD)	High fasting plasma glucose	Rate	1994	0.146294	0.343261	0.0151041
Deaths	China	Female	55-59 years	Total burden related to Non-alcoholic fatty liver disease (NAFLD)	High fasting plasma glucose	Rate	1994	0.13423	0.301726	0.0139455
Deaths	China	Male	55-59 years	Total burden related to Non-alcoholic fatty liver disease (NAFLD)	High fasting plasma glucose	Number	1995	34.7516	77.2243	3.72181
Deaths	China	Female	55-59 years	Total burden related to Non-alcoholic fatty liver disease (NAFLD)	High fasting plasma glucose	Number	1995	28.4304	64.6962	3.06435
Deaths	China	Male	55-59 years	Total burden related to Non-alcoholic fatty liver disease (NAFLD)	High fasting plasma glucose	Rate	1995	0.146682	0.325954	0.0157093
Deaths	China	Female	55-59 years	Total burden related to Non-alcoholic fatty liver disease (NAFLD)	High fasting plasma glucose	Rate	1995	0.132928	0.302489	0.0143275
Deaths	China	Male	55-59 years	Total burden related to Non-alcoholic fatty liver disease (NAFLD)	High fasting plasma glucose	Number	1996	35.1656	82.3766	3.97366
Deaths	China	Female	55-59 years	Total burden related to Non-alcoholic fatty liver disease (NAFLD)	High fasting plasma glucose	Number	1996	28.5647	61.0507	3.21058
Deaths	China	Male	55-59 years	Total burden related to Non-alcoholic fatty liver disease (NAFLD)	High fasting plasma glucose	Rate	1996	0.149071	0.349205	0.0168449
Deaths	China	Female	55-59 years	Total burden related to Non-alcoholic fatty liver disease (NAFLD)	High fasting plasma glucose	Rate	1996	0.133826	0.286022	0.0150416
Deaths	China	Male	55-59 years	Total burden related to Non-alcoholic fatty liver disease (NAFLD)	High fasting plasma glucose	Number	1997	36.4711	81.9274	4.03159
Deaths	China	Female	55-59 years	Total burden related to Non-alcoholic fatty liver disease (NAFLD)	High fasting plasma glucose	Number	1997	29.1093	63.0349	3.23291
Deaths	China	Male	55-59 years	Total burden related to Non-alcoholic fatty liver disease (NAFLD)	High fasting plasma glucose	Rate	1997	0.154812	0.347764	0.0171132
Deaths	China	Female	55-59 years	Total burden related to Non-alcoholic fatty liver disease (NAFLD)	High fasting plasma glucose	Rate	1997	0.136032	0.29457	0.0151078
Deaths	China	Male	55-59 years	Total burden related to Non-alcoholic fatty liver disease (NAFLD)	High fasting plasma glucose	Number	1998	38.7499	83.462	4.50187
Deaths	China	Female	55-59 years	Total burden related to Non-alcoholic fatty liver disease (NAFLD)	High fasting plasma glucose	Number	1998	30.5691	70.0346	3.13487
Deaths	China	Male	55-59 years	Total burden related to Non-alcoholic fatty liver disease (NAFLD)	High fasting plasma glucose	Rate	1998	0.163112	0.35132	0.0189499
Deaths	China	Female	55-59 years	Total burden related to Non-alcoholic fatty liver disease (NAFLD)	High fasting plasma glucose	Rate	1998	0.141545	0.324284	0.0145155
Deaths	China	Male	55-59 years	Total burden related to Non-alcoholic fatty liver disease (NAFLD)	High fasting plasma glucose	Number	1999	41.8726	91.5543	4.98615
Deaths	China	Female	55-59 years	Total burden related to Non-alcoholic fatty liver disease (NAFLD)	High fasting plasma glucose	Number	1999	32.4823	72.7836	3.55327
Deaths	China	Male	55-59 years	Total burden related to Non-alcoholic fatty liver disease (NAFLD)	High fasting plasma glucose	Rate	1999	0.175223	0.383124	0.0208653
Deaths	China	Female	55-59 years	Total burden related to Non-alcoholic fatty liver disease (NAFLD)	High fasting plasma glucose	Rate	1999	0.147641	0.330822	0.0161506
Deaths	China	Male	55-59 years	Total burden related to Non-alcoholic fatty liver disease (NAFLD)	High fasting plasma glucose	Number	2000	45.431	99.592	4.96463
Deaths	China	Female	55-59 years	Total burden related to Non-alcoholic fatty liver disease (NAFLD)	High fasting plasma glucose	Number	2000	34.7902	77.1532	3.95653
Deaths	China	Male	55-59 years	Total burden related to Non-alcoholic fatty liver disease (NAFLD)	High fasting plasma glucose	Rate	2000	0.187091	0.410133	0.020445
Deaths	China	Female	55-59 years	Total burden related to Non-alcoholic fatty liver disease (NAFLD)	High fasting plasma glucose	Rate	2000	0.154703	0.343081	0.0175937
Deaths	China	Male	55-59 years	Total burden related to Non-alcoholic fatty liver disease (NAFLD)	High fasting plasma glucose	Number	2001	47.5549	106.007	5.18782
Deaths	China	Female	55-59 years	Total burden related to Non-alcoholic fatty liver disease (NAFLD)	High fasting plasma glucose	Number	2001	36.3248	78.9744	4.06856
Deaths	China	Male	55-59 years	Total burden related to Non-alcoholic fatty liver disease (NAFLD)	High fasting plasma glucose	Rate	2001	0.188436	0.420052	0.0205567
Deaths	China	Female	55-59 years	Total burden related to Non-alcoholic fatty liver disease (NAFLD)	High fasting plasma glucose	Rate	2001	0.154496	0.335893	0.0173043
Deaths	China	Male	55-59 years	Total burden related to Non-alcoholic fatty liver disease (NAFLD)	High fasting plasma glucose	Number	2002	52.128	112.68	5.86291
Deaths	China	Female	55-59 years	Total burden related to Non-alcoholic fatty liver disease (NAFLD)	High fasting plasma glucose	Number	2002	39.7841	88.1102	4.54544
Deaths	China	Male	55-59 years	Total burden related to Non-alcoholic fatty liver disease (NAFLD)	High fasting plasma glucose	Rate	2002	0.196681	0.425146	0.022121
Deaths	China	Female	55-59 years	Total burden related to Non-alcoholic fatty liver disease (NAFLD)	High fasting plasma glucose	Rate	2002	0.160389	0.355215	0.0183249
Deaths	China	Male	55-59 years	Total burden related to Non-alcoholic fatty liver disease (NAFLD)	High fasting plasma glucose	Number	2003	53.7205	117.287	6.22378
Deaths	China	Female	55-59 years	Total burden related to Non-alcoholic fatty liver disease (NAFLD)	High fasting plasma glucose	Number	2003	41.4032	90.8676	4.72924
Deaths	China	Male	55-59 years	Total burden related to Non-alcoholic fatty liver disease (NAFLD)	High fasting plasma glucose	Rate	2003	0.194975	0.425686	0.0225889
Deaths	China	Female	55-59 years	Total burden related to Non-alcoholic fatty liver disease (NAFLD)	High fasting plasma glucose	Rate	2003	0.159893	0.350916	0.0182635
Deaths	China	Male	55-59 years	Total burden related to Non-alcoholic fatty liver disease (NAFLD)	High fasting plasma glucose	Number	2004	55.4211	119.326	6.17095
Deaths	China	Female	55-59 years	Total burden related to Non-alcoholic fatty liver disease (NAFLD)	High fasting plasma glucose	Number	2004	41.8508	87.0834	4.7828
Deaths	China	Male	55-59 years	Total burden related to Non-alcoholic fatty liver disease (NAFLD)	High fasting plasma glucose	Rate	2004	0.183723	0.395569	0.0204569
Deaths	China	Female	55-59 years	Total burden related to Non-alcoholic fatty liver disease (NAFLD)	High fasting plasma glucose	Rate	2004	0.147757	0.307453	0.016886
Deaths	China	Male	55-59 years	Total burden related to Non-alcoholic fatty liver disease (NAFLD)	High fasting plasma glucose	Number	2005	58.0093	124.633	7.15069
Deaths	China	Female	55-59 years	Total burden related to Non-alcoholic fatty liver disease (NAFLD)	High fasting plasma glucose	Number	2005	42.9596	90.7811	5.01169
Deaths	China	Male	55-59 years	Total burden related to Non-alcoholic fatty liver disease (NAFLD)	High fasting plasma glucose	Rate	2005	0.184688	0.396801	0.0227661
Deaths	China	Female	55-59 years	Total burden related to Non-alcoholic fatty liver disease (NAFLD)	High fasting plasma glucose	Rate	2005	0.14467	0.305713	0.0168773
Deaths	China	Male	55-59 years	Total burden related to Non-alcoholic fatty liver disease (NAFLD)	High fasting plasma glucose	Number	2006	61.3851	134.417	7.84573
Deaths	China	Female	55-59 years	Total burden related to Non-alcoholic fatty liver disease (NAFLD)	High fasting plasma glucose	Number	2006	45.4857	96.5573	5.34819
Deaths	China	Male	55-59 years	Total burden related to Non-alcoholic fatty liver disease (NAFLD)	High fasting plasma glucose	Rate	2006	0.184725	0.404501	0.0236101
Deaths	China	Female	55-59 years	Total burden related to Non-alcoholic fatty liver disease (NAFLD)	High fasting plasma glucose	Rate	2006	0.143425	0.304463	0.0168638
Deaths	China	Male	55-59 years	Total burden related to Non-alcoholic fatty liver disease (NAFLD)	High fasting plasma glucose	Number	2007	64.9469	138.575	7.80973
Deaths	China	Female	55-59 years	Total burden related to Non-alcoholic fatty liver disease (NAFLD)	High fasting plasma glucose	Number	2007	48.1854	100.728	5.49185
Deaths	China	Male	55-59 years	Total burden related to Non-alcoholic fatty liver disease (NAFLD)	High fasting plasma glucose	Rate	2007	0.186025	0.396916	0.0223692
Deaths	China	Female	55-59 years	Total burden related to Non-alcoholic fatty liver disease (NAFLD)	High fasting plasma glucose	Rate	2007	0.143295	0.299548	0.0163318
Deaths	China	Male	55-59 years	Total burden related to Non-alcoholic fatty liver disease (NAFLD)	High fasting plasma glucose	Number	2008	69.8389	150.27	8.69744
Deaths	China	Female	55-59 years	Total burden related to Non-alcoholic fatty liver disease (NAFLD)	High fasting plasma glucose	Number	2008	52.1602	109.238	6.00253
Deaths	China	Male	55-59 years	Total burden related to Non-alcoholic fatty liver disease (NAFLD)	High fasting plasma glucose	Rate	2008	0.187418	0.403259	0.0233402
Deaths	China	Female	55-59 years	Total burden related to Non-alcoholic fatty liver disease (NAFLD)	High fasting plasma glucose	Rate	2008	0.143996	0.301568	0.0165709
Deaths	China	Male	55-59 years	Total burden related to Non-alcoholic fatty liver disease (NAFLD)	High fasting plasma glucose	Number	2009	69.8955	151.362	8.48861
Deaths	China	Female	55-59 years	Total burden related to Non-alcoholic fatty liver disease (NAFLD)	High fasting plasma glucose	Number	2009	52.5144	111.77	5.5546
Deaths	China	Male	55-59 years	Total burden related to Non-alcoholic fatty liver disease (NAFLD)	High fasting plasma glucose	Rate	2009	0.180811	0.391554	0.0219589
Deaths	China	Female	55-59 years	Total burden related to Non-alcoholic fatty liver disease (NAFLD)	High fasting plasma glucose	Rate	2009	0.138662	0.295125	0.0146667
Deaths	China	Male	55-59 years	Total burden related to Non-alcoholic fatty liver disease (NAFLD)	High fasting plasma glucose	Number	2010	71.4822	155.233	8.92389
Deaths	China	Female	55-59 years	Total burden related to Non-alcoholic fatty liver disease (NAFLD)	High fasting plasma glucose	Number	2010	52.9112	113.643	6.25132
Deaths	China	Male	55-59 years	Total burden related to Non-alcoholic fatty liver disease (NAFLD)	High fasting plasma glucose	Rate	2010	0.172972	0.375631	0.0215939
Deaths	China	Female	55-59 years	Total burden related to Non-alcoholic fatty liver disease (NAFLD)	High fasting plasma glucose	Rate	2010	0.130713	0.280747	0.0154434
Deaths	China	Male	55-59 years	Total burden related to Non-alcoholic fatty liver disease (NAFLD)	High fasting plasma glucose	Number	2011	74.4742	162.344	8.83313
Deaths	China	Female	55-59 years	Total burden related to Non-alcoholic fatty liver disease (NAFLD)	High fasting plasma glucose	Number	2011	53.403	110.476	6.22631
Deaths	China	Male	55-59 years	Total burden related to Non-alcoholic fatty liver disease (NAFLD)	High fasting plasma glucose	Rate	2011	0.174582	0.380566	0.0207066
Deaths	China	Female	55-59 years	Total burden related to Non-alcoholic fatty liver disease (NAFLD)	High fasting plasma glucose	Rate	2011	0.128245	0.265301	0.0149522
Deaths	China	Male	55-59 years	Total burden related to Non-alcoholic fatty liver disease (NAFLD)	High fasting plasma glucose	Number	2012	78.2249	160.813	10.1519
Deaths	China	Female	55-59 years	Total burden related to Non-alcoholic fatty liver disease (NAFLD)	High fasting plasma glucose	Number	2012	53.5488	116.938	6.42674
Deaths	China	Male	55-59 years	Total burden related to Non-alcoholic fatty liver disease (NAFLD)	High fasting plasma glucose	Rate	2012	0.181266	0.372643	0.0235245
Deaths	China	Female	55-59 years	Total burden related to Non-alcoholic fatty liver disease (NAFLD)	High fasting plasma glucose	Rate	2012	0.127551	0.278542	0.0153083
Deaths	China	Male	55-59 years	Total burden related to Non-alcoholic fatty liver disease (NAFLD)	High fasting plasma glucose	Number	2013	77.8677	171.476	9.60956
Deaths	China	Female	55-59 years	Total burden related to Non-alcoholic fatty liver disease (NAFLD)	High fasting plasma glucose	Number	2013	50.5971	107.502	5.67416
Deaths	China	Male	55-59 years	Total burden related to Non-alcoholic fatty liver disease (NAFLD)	High fasting plasma glucose	Rate	2013	0.18397	0.405128	0.0227035
Deaths	China	Female	55-59 years	Total burden related to Non-alcoholic fatty liver disease (NAFLD)	High fasting plasma glucose	Rate	2013	0.123232	0.261826	0.0138197
Deaths	China	Male	55-59 years	Total burden related to Non-alcoholic fatty liver disease (NAFLD)	High fasting plasma glucose	Number	2014	75.2407	155.212	9.51869
Deaths	China	Female	55-59 years	Total burden related to Non-alcoholic fatty liver disease (NAFLD)	High fasting plasma glucose	Number	2014	47.1147	99.87	5.2411
Deaths	China	Male	55-59 years	Total burden related to Non-alcoholic fatty liver disease (NAFLD)	High fasting plasma glucose	Rate	2014	0.184871	0.381364	0.023388
Deaths	China	Female	55-59 years	Total burden related to Non-alcoholic fatty liver disease (NAFLD)	High fasting plasma glucose	Rate	2014	0.119546	0.253405	0.0132985
Deaths	China	Male	55-59 years	Total burden related to Non-alcoholic fatty liver disease (NAFLD)	High fasting plasma glucose	Number	2015	71.627	153.208	8.14101
Deaths	China	Female	55-59 years	Total burden related to Non-alcoholic fatty liver disease (NAFLD)	High fasting plasma glucose	Number	2015	44.2125	93.8533	5.15198
Deaths	China	Male	55-59 years	Total burden related to Non-alcoholic fatty liver disease (NAFLD)	High fasting plasma glucose	Rate	2015	0.183165	0.391784	0.0208182
Deaths	China	Female	55-59 years	Total burden related to Non-alcoholic fatty liver disease (NAFLD)	High fasting plasma glucose	Rate	2015	0.116736	0.247804	0.0136029
Deaths	China	Male	55-59 years	Total burden related to Non-alcoholic fatty liver disease (NAFLD)	High fasting plasma glucose	Number	2016	68.9488	147.514	8.76822
Deaths	China	Female	55-59 years	Total burden related to Non-alcoholic fatty liver disease (NAFLD)	High fasting plasma glucose	Number	2016	44.3733	98.4198	5.0822
Deaths	China	Male	55-59 years	Total burden related to Non-alcoholic fatty liver disease (NAFLD)	High fasting plasma glucose	Rate	2016	0.179275	0.383554	0.0227984
Deaths	China	Female	55-59 years	Total burden related to Non-alcoholic fatty liver disease (NAFLD)	High fasting plasma glucose	Rate	2016	0.118724	0.263329	0.0135978
Deaths	China	Male	55-59 years	Total burden related to Non-alcoholic fatty liver disease (NAFLD)	High fasting plasma glucose	Number	2017	72.7371	166.101	8.03592
Deaths	China	Female	55-59 years	Total burden related to Non-alcoholic fatty liver disease (NAFLD)	High fasting plasma glucose	Number	2017	48.8112	103.589	5.93418
Deaths	China	Male	55-59 years	Total burden related to Non-alcoholic fatty liver disease (NAFLD)	High fasting plasma glucose	Rate	2017	0.184222	0.420686	0.0203527
Deaths	China	Female	55-59 years	Total burden related to Non-alcoholic fatty liver disease (NAFLD)	High fasting plasma glucose	Rate	2017	0.126496	0.268454	0.0153787
Deaths	China	Male	55-59 years	Total burden related to Non-alcoholic fatty liver disease (NAFLD)	High fasting plasma glucose	Number	2018	78.4139	176.895	9.01237
Deaths	China	Female	55-59 years	Total burden related to Non-alcoholic fatty liver disease (NAFLD)	High fasting plasma glucose	Number	2018	53.0854	115.624	5.80888
Deaths	China	Male	55-59 years	Total burden related to Non-alcoholic fatty liver disease (NAFLD)	High fasting plasma glucose	Rate	2018	0.184193	0.415524	0.0211699
Deaths	China	Female	55-59 years	Total burden related to Non-alcoholic fatty liver disease (NAFLD)	High fasting plasma glucose	Rate	2018	0.126645	0.275843	0.0138582
Deaths	China	Male	55-59 years	Total burden related to Non-alcoholic fatty liver disease (NAFLD)	High fasting plasma glucose	Number	2019	87.113	203.095	10.1531
Deaths	China	Female	55-59 years	Total burden related to Non-alcoholic fatty liver disease (NAFLD)	High fasting plasma glucose	Number	2019	59.4237	128.788	7.28442
Deaths	China	Male	55-59 years	Total burden related to Non-alcoholic fatty liver disease (NAFLD)	High fasting plasma glucose	Rate	2019	0.186289	0.434315	0.0217122
Deaths	China	Female	55-59 years	Total burden related to Non-alcoholic fatty liver disease (NAFLD)	High fasting plasma glucose	Rate	2019	0.128225	0.277902	0.0157185
Deaths	China	Male	55-59 years	Total burden related to Non-alcoholic fatty liver disease (NAFLD)	High fasting plasma glucose	Number	2020	100.26	232.715	10.1487
Deaths	China	Female	55-59 years	Total burden related to Non-alcoholic fatty liver disease (NAFLD)	High fasting plasma glucose	Number	2020	64.5395	139.929	7.23938
Deaths	China	Male	55-59 years	Total burden related to Non-alcoholic fatty liver disease (NAFLD)	High fasting plasma glucose	Rate	2020	0.196093	0.455153	0.0198492
Deaths	China	Female	55-59 years	Total burden related to Non-alcoholic fatty liver disease (NAFLD)	High fasting plasma glucose	Rate	2020	0.126664	0.274623	0.0142079
Deaths	China	Male	55-59 years	Total burden related to Non-alcoholic fatty liver disease (NAFLD)	High fasting plasma glucose	Number	2021	100.106	236.158	11.6038
Deaths	China	Female	55-59 years	Total burden related to Non-alcoholic fatty liver disease (NAFLD)	High fasting plasma glucose	Number	2021	64.1836	144.737	7.36819
Deaths	China	Male	55-59 years	Total burden related to Non-alcoholic fatty liver disease (NAFLD)	High fasting plasma glucose	Rate	2021	0.182398	0.430289	0.0211426
Deaths	China	Female	55-59 years	Total burden related to Non-alcoholic fatty liver disease (NAFLD)	High fasting plasma glucose	Rate	2021	0.116573	0.262877	0.0133824
Deaths	China	Male	60-64 years	Total burden related to Non-alcoholic fatty liver disease (NAFLD)	High fasting plasma glucose	Number	1990	51.3573	116.284	5.64109
Deaths	China	Female	60-64 years	Total burden related to Non-alcoholic fatty liver disease (NAFLD)	High fasting plasma glucose	Number	1990	46.999	101.818	5.37142
Deaths	China	Male	60-64 years	Total burden related to Non-alcoholic fatty liver disease (NAFLD)	High fasting plasma glucose	Rate	1990	0.282138	0.638822	0.03099
Deaths	China	Female	60-64 years	Total burden related to Non-alcoholic fatty liver disease (NAFLD)	High fasting plasma glucose	Rate	1990	0.274294	0.594225	0.0313485
Deaths	China	Male	60-64 years	Total burden related to Non-alcoholic fatty liver disease (NAFLD)	High fasting plasma glucose	Number	1991	50.45	117.89	6.14264
Deaths	China	Female	60-64 years	Total burden related to Non-alcoholic fatty liver disease (NAFLD)	High fasting plasma glucose	Number	1991	46.6761	104.918	5.08753
Deaths	China	Male	60-64 years	Total burden related to Non-alcoholic fatty liver disease (NAFLD)	High fasting plasma glucose	Rate	1991	0.269267	0.629215	0.0327852
Deaths	China	Female	60-64 years	Total burden related to Non-alcoholic fatty liver disease (NAFLD)	High fasting plasma glucose	Rate	1991	0.266111	0.598163	0.0290051
Deaths	China	Male	60-64 years	Total burden related to Non-alcoholic fatty liver disease (NAFLD)	High fasting plasma glucose	Number	1992	50.2052	117.321	5.61278
Deaths	China	Female	60-64 years	Total burden related to Non-alcoholic fatty liver disease (NAFLD)	High fasting plasma glucose	Number	1992	47.5391	107.14	4.93106
Deaths	China	Male	60-64 years	Total burden related to Non-alcoholic fatty liver disease (NAFLD)	High fasting plasma glucose	Rate	1992	0.261034	0.609989	0.0291827
Deaths	China	Female	60-64 years	Total burden related to Non-alcoholic fatty liver disease (NAFLD)	High fasting plasma glucose	Rate	1992	0.264871	0.596946	0.0274741
Deaths	China	Male	60-64 years	Total burden related to Non-alcoholic fatty liver disease (NAFLD)	High fasting plasma glucose	Number	1993	50.4533	112.936	5.9299
Deaths	China	Female	60-64 years	Total burden related to Non-alcoholic fatty liver disease (NAFLD)	High fasting plasma glucose	Number	1993	47.9597	108.878	5.4039
Deaths	China	Male	60-64 years	Total burden related to Non-alcoholic fatty liver disease (NAFLD)	High fasting plasma glucose	Rate	1993	0.256152	0.573376	0.0301062
Deaths	China	Female	60-64 years	Total burden related to Non-alcoholic fatty liver disease (NAFLD)	High fasting plasma glucose	Rate	1993	0.261272	0.59314	0.0294391
Deaths	China	Male	60-64 years	Total burden related to Non-alcoholic fatty liver disease (NAFLD)	High fasting plasma glucose	Number	1994	51.0715	115.613	5.46611
Deaths	China	Female	60-64 years	Total burden related to Non-alcoholic fatty liver disease (NAFLD)	High fasting plasma glucose	Number	1994	49.4386	110.837	5.48124
Deaths	China	Male	60-64 years	Total burden related to Non-alcoholic fatty liver disease (NAFLD)	High fasting plasma glucose	Rate	1994	0.252181	0.570876	0.0269906
Deaths	China	Female	60-64 years	Total burden related to Non-alcoholic fatty liver disease (NAFLD)	High fasting plasma glucose	Rate	1994	0.261701	0.586714	0.0290148
Deaths	China	Male	60-64 years	Total burden related to Non-alcoholic fatty liver disease (NAFLD)	High fasting plasma glucose	Number	1995	52.8917	118.282	6.14007
Deaths	China	Female	60-64 years	Total burden related to Non-alcoholic fatty liver disease (NAFLD)	High fasting plasma glucose	Number	1995	51.3164	111.521	5.73395
Deaths	China	Male	60-64 years	Total burden related to Non-alcoholic fatty liver disease (NAFLD)	High fasting plasma glucose	Rate	1995	0.255273	0.570866	0.029634
Deaths	China	Female	60-64 years	Total burden related to Non-alcoholic fatty liver disease (NAFLD)	High fasting plasma glucose	Rate	1995	0.265196	0.576327	0.0296323
Deaths	China	Male	60-64 years	Total burden related to Non-alcoholic fatty liver disease (NAFLD)	High fasting plasma glucose	Number	1996	55.601	128.831	6.61224
Deaths	China	Female	60-64 years	Total burden related to Non-alcoholic fatty liver disease (NAFLD)	High fasting plasma glucose	Number	1996	52.9999	114.887	5.99747
Deaths	China	Male	60-64 years	Total burden related to Non-alcoholic fatty liver disease (NAFLD)	High fasting plasma glucose	Rate	1996	0.262744	0.608791	0.0312463
Deaths	China	Female	60-64 years	Total burden related to Non-alcoholic fatty liver disease (NAFLD)	High fasting plasma glucose	Rate	1996	0.268024	0.58099	0.0303296
Deaths	China	Male	60-64 years	Total burden related to Non-alcoholic fatty liver disease (NAFLD)	High fasting plasma glucose	Number	1997	59.8073	134.332	7.21083
Deaths	China	Female	60-64 years	Total burden related to Non-alcoholic fatty liver disease (NAFLD)	High fasting plasma glucose	Number	1997	55.1173	118	6.2178
Deaths	China	Male	60-64 years	Total burden related to Non-alcoholic fatty liver disease (NAFLD)	High fasting plasma glucose	Rate	1997	0.277708	0.623753	0.0334826
Deaths	China	Female	60-64 years	Total burden related to Non-alcoholic fatty liver disease (NAFLD)	High fasting plasma glucose	Rate	1997	0.274199	0.587032	0.0309325
Deaths	China	Male	60-64 years	Total burden related to Non-alcoholic fatty liver disease (NAFLD)	High fasting plasma glucose	Number	1998	64.2953	141.371	8.11424
Deaths	China	Female	60-64 years	Total burden related to Non-alcoholic fatty liver disease (NAFLD)	High fasting plasma glucose	Number	1998	58.3062	126.066	6.09672
Deaths	China	Male	60-64 years	Total burden related to Non-alcoholic fatty liver disease (NAFLD)	High fasting plasma glucose	Rate	1998	0.295746	0.650277	0.0373238
Deaths	China	Female	60-64 years	Total burden related to Non-alcoholic fatty liver disease (NAFLD)	High fasting plasma glucose	Rate	1998	0.287992	0.622675	0.0301135
Deaths	China	Male	60-64 years	Total burden related to Non-alcoholic fatty liver disease (NAFLD)	High fasting plasma glucose	Number	1999	69.2853	151.258	8.36898
Deaths	China	Female	60-64 years	Total burden related to Non-alcoholic fatty liver disease (NAFLD)	High fasting plasma glucose	Number	1999	60.8804	131.111	6.7628
Deaths	China	Male	60-64 years	Total burden related to Non-alcoholic fatty liver disease (NAFLD)	High fasting plasma glucose	Rate	1999	0.317808	0.693813	0.0383881
Deaths	China	Female	60-64 years	Total burden related to Non-alcoholic fatty liver disease (NAFLD)	High fasting plasma glucose	Rate	1999	0.302414	0.651274	0.0335931
Deaths	China	Male	60-64 years	Total burden related to Non-alcoholic fatty liver disease (NAFLD)	High fasting plasma glucose	Number	2000	72.8532	165.837	8.04193
Deaths	China	Female	60-64 years	Total burden related to Non-alcoholic fatty liver disease (NAFLD)	High fasting plasma glucose	Number	2000	62.3007	130.493	7.21706
Deaths	China	Male	60-64 years	Total burden related to Non-alcoholic fatty liver disease (NAFLD)	High fasting plasma glucose	Rate	2000	0.333887	0.760034	0.0368563
Deaths	China	Female	60-64 years	Total burden related to Non-alcoholic fatty liver disease (NAFLD)	High fasting plasma glucose	Rate	2000	0.308954	0.647123	0.03579
Deaths	China	Male	60-64 years	Total burden related to Non-alcoholic fatty liver disease (NAFLD)	High fasting plasma glucose	Number	2001	71.637	160.868	8.27854
Deaths	China	Female	60-64 years	Total burden related to Non-alcoholic fatty liver disease (NAFLD)	High fasting plasma glucose	Number	2001	60.7159	128.767	6.98353
Deaths	China	Male	60-64 years	Total burden related to Non-alcoholic fatty liver disease (NAFLD)	High fasting plasma glucose	Rate	2001	0.32835	0.73734	0.0379448
Deaths	China	Female	60-64 years	Total burden related to Non-alcoholic fatty liver disease (NAFLD)	High fasting plasma glucose	Rate	2001	0.300594	0.637505	0.0345742
Deaths	China	Male	60-64 years	Total burden related to Non-alcoholic fatty liver disease (NAFLD)	High fasting plasma glucose	Number	2002	68.9923	156.694	8.12344
Deaths	China	Female	60-64 years	Total burden related to Non-alcoholic fatty liver disease (NAFLD)	High fasting plasma glucose	Number	2002	58.8881	126.988	6.73999
Deaths	China	Male	60-64 years	Total burden related to Non-alcoholic fatty liver disease (NAFLD)	High fasting plasma glucose	Rate	2002	0.315173	0.715816	0.0371098
Deaths	China	Female	60-64 years	Total burden related to Non-alcoholic fatty liver disease (NAFLD)	High fasting plasma glucose	Rate	2002	0.28959	0.624478	0.0331448
Deaths	China	Male	60-64 years	Total burden related to Non-alcoholic fatty liver disease (NAFLD)	High fasting plasma glucose	Number	2003	64.9846	143.922	7.42798
Deaths	China	Female	60-64 years	Total burden related to Non-alcoholic fatty liver disease (NAFLD)	High fasting plasma glucose	Number	2003	55.7216	116.605	6.25422
Deaths	China	Male	60-64 years	Total burden related to Non-alcoholic fatty liver disease (NAFLD)	High fasting plasma glucose	Rate	2003	0.292928	0.64875	0.0334827
Deaths	China	Female	60-64 years	Total burden related to Non-alcoholic fatty liver disease (NAFLD)	High fasting plasma glucose	Rate	2003	0.270275	0.565588	0.0303358
Deaths	China	Male	60-64 years	Total burden related to Non-alcoholic fatty liver disease (NAFLD)	High fasting plasma glucose	Number	2004	61.7449	134.733	7.02588
Deaths	China	Female	60-64 years	Total burden related to Non-alcoholic fatty liver disease (NAFLD)	High fasting plasma glucose	Number	2004	53.0849	109.212	6.00062
Deaths	China	Male	60-64 years	Total burden related to Non-alcoholic fatty liver disease (NAFLD)	High fasting plasma glucose	Rate	2004	0.275279	0.600685	0.0313236
Deaths	China	Female	60-64 years	Total burden related to Non-alcoholic fatty liver disease (NAFLD)	High fasting plasma glucose	Rate	2004	0.251573	0.517563	0.0284374
Deaths	China	Male	60-64 years	Total burden related to Non-alcoholic fatty liver disease (NAFLD)	High fasting plasma glucose	Number	2005	61.2936	135.257	7.44808
Deaths	China	Female	60-64 years	Total burden related to Non-alcoholic fatty liver disease (NAFLD)	High fasting plasma glucose	Number	2005	52.8367	110.723	6.31215
Deaths	China	Male	60-64 years	Total burden related to Non-alcoholic fatty liver disease (NAFLD)	High fasting plasma glucose	Rate	2005	0.267565	0.590435	0.0325131
Deaths	China	Female	60-64 years	Total burden related to Non-alcoholic fatty liver disease (NAFLD)	High fasting plasma glucose	Rate	2005	0.243818	0.510937	0.0291277
Deaths	China	Male	60-64 years	Total burden related to Non-alcoholic fatty liver disease (NAFLD)	High fasting plasma glucose	Number	2006	62.8813	140.756	7.85464
Deaths	China	Female	60-64 years	Total burden related to Non-alcoholic fatty liver disease (NAFLD)	High fasting plasma glucose	Number	2006	54.7782	114.546	6.40417
Deaths	China	Male	60-64 years	Total burden related to Non-alcoholic fatty liver disease (NAFLD)	High fasting plasma glucose	Rate	2006	0.262908	0.588503	0.0328404
Deaths	China	Female	60-64 years	Total burden related to Non-alcoholic fatty liver disease (NAFLD)	High fasting plasma glucose	Rate	2006	0.240771	0.503475	0.0281487
Deaths	China	Male	60-64 years	Total burden related to Non-alcoholic fatty liver disease (NAFLD)	High fasting plasma glucose	Number	2007	67.9374	153.216	7.77543
Deaths	China	Female	60-64 years	Total burden related to Non-alcoholic fatty liver disease (NAFLD)	High fasting plasma glucose	Number	2007	59.3661	127.053	6.59006
Deaths	China	Male	60-64 years	Total burden related to Non-alcoholic fatty liver disease (NAFLD)	High fasting plasma glucose	Rate	2007	0.269425	0.607623	0.0308357
Deaths	China	Female	60-64 years	Total burden related to Non-alcoholic fatty liver disease (NAFLD)	High fasting plasma glucose	Rate	2007	0.246463	0.527472	0.0273591
Deaths	China	Male	60-64 years	Total burden related to Non-alcoholic fatty liver disease (NAFLD)	High fasting plasma glucose	Number	2008	76.0622	161.15	9.79511
Deaths	China	Female	60-64 years	Total burden related to Non-alcoholic fatty liver disease (NAFLD)	High fasting plasma glucose	Number	2008	65.9207	140.913	7.17548
Deaths	China	Male	60-64 years	Total burden related to Non-alcoholic fatty liver disease (NAFLD)	High fasting plasma glucose	Rate	2008	0.28946	0.613268	0.0372761
Deaths	China	Female	60-64 years	Total burden related to Non-alcoholic fatty liver disease (NAFLD)	High fasting plasma glucose	Rate	2008	0.261483	0.55895	0.0284625
Deaths	China	Male	60-64 years	Total burden related to Non-alcoholic fatty liver disease (NAFLD)	High fasting plasma glucose	Number	2009	85.0527	187.841	10.1282
Deaths	China	Female	60-64 years	Total burden related to Non-alcoholic fatty liver disease (NAFLD)	High fasting plasma glucose	Number	2009	72.0394	153.261	7.9079
Deaths	China	Male	60-64 years	Total burden related to Non-alcoholic fatty liver disease (NAFLD)	High fasting plasma glucose	Rate	2009	0.295272	0.652116	0.0351614
Deaths	China	Female	60-64 years	Total burden related to Non-alcoholic fatty liver disease (NAFLD)	High fasting plasma glucose	Rate	2009	0.260767	0.554771	0.0286249
Deaths	China	Male	60-64 years	Total burden related to Non-alcoholic fatty liver disease (NAFLD)	High fasting plasma glucose	Number	2010	90.5768	206.176	11.1722
Deaths	China	Female	60-64 years	Total burden related to Non-alcoholic fatty liver disease (NAFLD)	High fasting plasma glucose	Number	2010	76.7535	166.174	9.12561
Deaths	China	Male	60-64 years	Total burden related to Non-alcoholic fatty liver disease (NAFLD)	High fasting plasma glucose	Rate	2010	0.301876	0.687147	0.0372349
Deaths	China	Female	60-64 years	Total burden related to Non-alcoholic fatty liver disease (NAFLD)	High fasting plasma glucose	Rate	2010	0.264683	0.573049	0.0314695
Deaths	China	Male	60-64 years	Total burden related to Non-alcoholic fatty liver disease (NAFLD)	High fasting plasma glucose	Number	2011	97.2528	213.256	11.3585
Deaths	China	Female	60-64 years	Total burden related to Non-alcoholic fatty liver disease (NAFLD)	High fasting plasma glucose	Number	2011	82.4805	175.415	9.29236
Deaths	China	Male	60-64 years	Total burden related to Non-alcoholic fatty liver disease (NAFLD)	High fasting plasma glucose	Rate	2011	0.30625	0.671546	0.0357681
Deaths	China	Female	60-64 years	Total burden related to Non-alcoholic fatty liver disease (NAFLD)	High fasting plasma glucose	Rate	2011	0.266102	0.56593	0.0299793
Deaths	China	Male	60-64 years	Total burden related to Non-alcoholic fatty liver disease (NAFLD)	High fasting plasma glucose	Number	2012	106.727	234.793	13.2802
Deaths	China	Female	60-64 years	Total burden related to Non-alcoholic fatty liver disease (NAFLD)	High fasting plasma glucose	Number	2012	89.3323	188.554	10.3356
Deaths	China	Male	60-64 years	Total burden related to Non-alcoholic fatty liver disease (NAFLD)	High fasting plasma glucose	Rate	2012	0.319824	0.703594	0.0397963
Deaths	China	Female	60-64 years	Total burden related to Non-alcoholic fatty liver disease (NAFLD)	High fasting plasma glucose	Rate	2012	0.271641	0.573352	0.0314284
Deaths	China	Male	60-64 years	Total burden related to Non-alcoholic fatty liver disease (NAFLD)	High fasting plasma glucose	Number	2013	121.316	270.74	15.3377
Deaths	China	Female	60-64 years	Total burden related to Non-alcoholic fatty liver disease (NAFLD)	High fasting plasma glucose	Number	2013	99.7825	208.151	11.545
Deaths	China	Male	60-64 years	Total burden related to Non-alcoholic fatty liver disease (NAFLD)	High fasting plasma glucose	Rate	2013	0.340682	0.760295	0.0430715
Deaths	China	Female	60-64 years	Total burden related to Non-alcoholic fatty liver disease (NAFLD)	High fasting plasma glucose	Rate	2013	0.281595	0.58742	0.032581
Deaths	China	Male	60-64 years	Total burden related to Non-alcoholic fatty liver disease (NAFLD)	High fasting plasma glucose	Number	2014	137.01	292.52	17.6969
Deaths	China	Female	60-64 years	Total burden related to Non-alcoholic fatty liver disease (NAFLD)	High fasting plasma glucose	Number	2014	111.796	231.611	11.7956
Deaths	China	Male	60-64 years	Total burden related to Non-alcoholic fatty liver disease (NAFLD)	High fasting plasma glucose	Rate	2014	0.370802	0.791669	0.0478945
Deaths	China	Female	60-64 years	Total burden related to Non-alcoholic fatty liver disease (NAFLD)	High fasting plasma glucose	Rate	2014	0.301684	0.625008	0.0318307
Deaths	China	Male	60-64 years	Total burden related to Non-alcoholic fatty liver disease (NAFLD)	High fasting plasma glucose	Number	2015	151	329.345	18.4172
Deaths	China	Female	60-64 years	Total burden related to Non-alcoholic fatty liver disease (NAFLD)	High fasting plasma glucose	Number	2015	121.865	253.459	12.8414
Deaths	China	Male	60-64 years	Total burden related to Non-alcoholic fatty liver disease (NAFLD)	High fasting plasma glucose	Rate	2015	0.382627	0.834549	0.0466684
Deaths	China	Female	60-64 years	Total burden related to Non-alcoholic fatty liver disease (NAFLD)	High fasting plasma glucose	Rate	2015	0.307848	0.640272	0.0324393
Deaths	China	Male	60-64 years	Total burden related to Non-alcoholic fatty liver disease (NAFLD)	High fasting plasma glucose	Number	2016	153.38	335.37	19.7911
Deaths	China	Female	60-64 years	Total burden related to Non-alcoholic fatty liver disease (NAFLD)	High fasting plasma glucose	Number	2016	127.823	269.551	13.0099
Deaths	China	Male	60-64 years	Total burden related to Non-alcoholic fatty liver disease (NAFLD)	High fasting plasma glucose	Rate	2016	0.376906	0.824118	0.0486336
Deaths	China	Female	60-64 years	Total burden related to Non-alcoholic fatty liver disease (NAFLD)	High fasting plasma glucose	Rate	2016	0.314139	0.662451	0.0319731
Deaths	China	Male	60-64 years	Total burden related to Non-alcoholic fatty liver disease (NAFLD)	High fasting plasma glucose	Number	2017	149.849	334.95	16.5132
Deaths	China	Female	60-64 years	Total burden related to Non-alcoholic fatty liver disease (NAFLD)	High fasting plasma glucose	Number	2017	128.729	275.803	14.4264
Deaths	China	Male	60-64 years	Total burden related to Non-alcoholic fatty liver disease (NAFLD)	High fasting plasma glucose	Rate	2017	0.364345	0.814403	0.0401506
Deaths	China	Female	60-64 years	Total burden related to Non-alcoholic fatty liver disease (NAFLD)	High fasting plasma glucose	Rate	2017	0.314134	0.673033	0.0352043
Deaths	China	Male	60-64 years	Total burden related to Non-alcoholic fatty liver disease (NAFLD)	High fasting plasma glucose	Number	2018	144.866	336.545	17.1917
Deaths	China	Female	60-64 years	Total burden related to Non-alcoholic fatty liver disease (NAFLD)	High fasting plasma glucose	Number	2018	123.369	260.788	12.841
Deaths	China	Male	60-64 years	Total burden related to Non-alcoholic fatty liver disease (NAFLD)	High fasting plasma glucose	Rate	2018	0.35936	0.834848	0.0426463
Deaths	China	Female	60-64 years	Total burden related to Non-alcoholic fatty liver disease (NAFLD)	High fasting plasma glucose	Rate	2018	0.308168	0.651429	0.0320758
Deaths	China	Male	60-64 years	Total burden related to Non-alcoholic fatty liver disease (NAFLD)	High fasting plasma glucose	Number	2019	137.45	318.633	15.4006
Deaths	China	Female	60-64 years	Total burden related to Non-alcoholic fatty liver disease (NAFLD)	High fasting plasma glucose	Number	2019	115.331	250.025	12.795
Deaths	China	Male	60-64 years	Total burden related to Non-alcoholic fatty liver disease (NAFLD)	High fasting plasma glucose	Rate	2019	0.35477	0.822415	0.0397502
Deaths	China	Female	60-64 years	Total burden related to Non-alcoholic fatty liver disease (NAFLD)	High fasting plasma glucose	Rate	2019	0.300431	0.651301	0.0333303
Deaths	China	Male	60-64 years	Total burden related to Non-alcoholic fatty liver disease (NAFLD)	High fasting plasma glucose	Number	2020	131.442	299.818	14.6966
Deaths	China	Female	60-64 years	Total burden related to Non-alcoholic fatty liver disease (NAFLD)	High fasting plasma glucose	Number	2020	101.926	210.727	10.7284
Deaths	China	Male	60-64 years	Total burden related to Non-alcoholic fatty liver disease (NAFLD)	High fasting plasma glucose	Rate	2020	0.353142	0.805514	0.0394849
Deaths	China	Female	60-64 years	Total burden related to Non-alcoholic fatty liver disease (NAFLD)	High fasting plasma glucose	Rate	2020	0.276467	0.571584	0.0291002
Deaths	China	Male	60-64 years	Total burden related to Non-alcoholic fatty liver disease (NAFLD)	High fasting plasma glucose	Number	2021	117.056	259.238	14.881
Deaths	China	Female	60-64 years	Total burden related to Non-alcoholic fatty liver disease (NAFLD)	High fasting plasma glucose	Number	2021	88.864	188.478	9.50884
Deaths	China	Male	60-64 years	Total burden related to Non-alcoholic fatty liver disease (NAFLD)	High fasting plasma glucose	Rate	2021	0.319605	0.707811	0.0406303
Deaths	China	Female	60-64 years	Total burden related to Non-alcoholic fatty liver disease (NAFLD)	High fasting plasma glucose	Rate	2021	0.244267	0.518084	0.0261377
Deaths	China	Male	65-69 years	Total burden related to Non-alcoholic fatty liver disease (NAFLD)	High fasting plasma glucose	Number	1990	56.8456	122.653	5.052
Deaths	China	Female	65-69 years	Total burden related to Non-alcoholic fatty liver disease (NAFLD)	High fasting plasma glucose	Number	1990	57.8394	117.255	5.98648
Deaths	China	Male	65-69 years	Total burden related to Non-alcoholic fatty liver disease (NAFLD)	High fasting plasma glucose	Rate	1990	0.423949	0.914737	0.0376773
Deaths	China	Female	65-69 years	Total burden related to Non-alcoholic fatty liver disease (NAFLD)	High fasting plasma glucose	Rate	1990	0.416914	0.845193	0.0431514
Deaths	China	Male	65-69 years	Total burden related to Non-alcoholic fatty liver disease (NAFLD)	High fasting plasma glucose	Number	1991	56.7381	127.446	5.25741
Deaths	China	Female	65-69 years	Total burden related to Non-alcoholic fatty liver disease (NAFLD)	High fasting plasma glucose	Number	1991	57.9204	128.92	5.55368
Deaths	China	Male	65-69 years	Total burden related to Non-alcoholic fatty liver disease (NAFLD)	High fasting plasma glucose	Rate	1991	0.410016	0.920982	0.0379924
Deaths	China	Female	65-69 years	Total burden related to Non-alcoholic fatty liver disease (NAFLD)	High fasting plasma glucose	Rate	1991	0.407106	0.906144	0.0390352
Deaths	China	Male	65-69 years	Total burden related to Non-alcoholic fatty liver disease (NAFLD)	High fasting plasma glucose	Number	1992	57.1148	133.89	6.15892
Deaths	China	Female	65-69 years	Total burden related to Non-alcoholic fatty liver disease (NAFLD)	High fasting plasma glucose	Number	1992	58.688	129.468	5.68927
Deaths	China	Male	65-69 years	Total burden related to Non-alcoholic fatty liver disease (NAFLD)	High fasting plasma glucose	Rate	1992	0.400585	0.939061	0.0431967
Deaths	China	Female	65-69 years	Total burden related to Non-alcoholic fatty liver disease (NAFLD)	High fasting plasma glucose	Rate	1992	0.403058	0.889159	0.0390728
Deaths	China	Male	65-69 years	Total burden related to Non-alcoholic fatty liver disease (NAFLD)	High fasting plasma glucose	Number	1993	58.2442	129.446	5.84172
Deaths	China	Female	65-69 years	Total burden related to Non-alcoholic fatty liver disease (NAFLD)	High fasting plasma glucose	Number	1993	59.9372	135.565	5.93237
Deaths	China	Male	65-69 years	Total burden related to Non-alcoholic fatty liver disease (NAFLD)	High fasting plasma glucose	Rate	1993	0.396188	0.880518	0.0397365
Deaths	China	Female	65-69 years	Total burden related to Non-alcoholic fatty liver disease (NAFLD)	High fasting plasma glucose	Rate	1993	0.402213	0.909723	0.0398097
Deaths	China	Male	65-69 years	Total burden related to Non-alcoholic fatty liver disease (NAFLD)	High fasting plasma glucose	Number	1994	60.3222	130.822	5.80908
Deaths	China	Female	65-69 years	Total burden related to Non-alcoholic fatty liver disease (NAFLD)	High fasting plasma glucose	Number	1994	62.0602	136.431	6.31716
Deaths	China	Male	65-69 years	Total burden related to Non-alcoholic fatty liver disease (NAFLD)	High fasting plasma glucose	Rate	1994	0.398234	0.863657	0.0383503
Deaths	China	Female	65-69 years	Total burden related to Non-alcoholic fatty liver disease (NAFLD)	High fasting plasma glucose	Rate	1994	0.407747	0.896376	0.0415049
Deaths	China	Male	65-69 years	Total burden related to Non-alcoholic fatty liver disease (NAFLD)	High fasting plasma glucose	Number	1995	63.3125	143.107	6.50933
Deaths	China	Female	65-69 years	Total burden related to Non-alcoholic fatty liver disease (NAFLD)	High fasting plasma glucose	Number	1995	64.5322	135.262	6.42195
Deaths	China	Male	65-69 years	Total burden related to Non-alcoholic fatty liver disease (NAFLD)	High fasting plasma glucose	Rate	1995	0.405709	0.917036	0.041712
Deaths	China	Female	65-69 years	Total burden related to Non-alcoholic fatty liver disease (NAFLD)	High fasting plasma glucose	Rate	1995	0.415548	0.871006	0.0413534
Deaths	China	Male	65-69 years	Total burden related to Non-alcoholic fatty liver disease (NAFLD)	High fasting plasma glucose	Number	1996	66.8982	147.843	7.09228
Deaths	China	Female	65-69 years	Total burden related to Non-alcoholic fatty liver disease (NAFLD)	High fasting plasma glucose	Number	1996	68.2188	145.194	6.90991
Deaths	China	Male	65-69 years	Total burden related to Non-alcoholic fatty liver disease (NAFLD)	High fasting plasma glucose	Rate	1996	0.417164	0.921923	0.0442261
Deaths	China	Female	65-69 years	Total burden related to Non-alcoholic fatty liver disease (NAFLD)	High fasting plasma glucose	Rate	1996	0.430397	0.916039	0.0435951
Deaths	China	Male	65-69 years	Total burden related to Non-alcoholic fatty liver disease (NAFLD)	High fasting plasma glucose	Number	1997	72.6766	160.565	7.87195
Deaths	China	Female	65-69 years	Total burden related to Non-alcoholic fatty liver disease (NAFLD)	High fasting plasma glucose	Number	1997	73.8015	156.945	7.99725
Deaths	China	Male	65-69 years	Total burden related to Non-alcoholic fatty liver disease (NAFLD)	High fasting plasma glucose	Rate	1997	0.441792	0.976053	0.0478526
Deaths	China	Female	65-69 years	Total burden related to Non-alcoholic fatty liver disease (NAFLD)	High fasting plasma glucose	Rate	1997	0.456042	0.96981	0.0494174
Deaths	China	Male	65-69 years	Total burden related to Non-alcoholic fatty liver disease (NAFLD)	High fasting plasma glucose	Number	1998	82.5446	183.409	9.00972
Deaths	China	Female	65-69 years	Total burden related to Non-alcoholic fatty liver disease (NAFLD)	High fasting plasma glucose	Number	1998	79.8334	162.558	7.95265
Deaths	China	Male	65-69 years	Total burden related to Non-alcoholic fatty liver disease (NAFLD)	High fasting plasma glucose	Rate	1998	0.489778	1.08826	0.0534591
Deaths	China	Female	65-69 years	Total burden related to Non-alcoholic fatty liver disease (NAFLD)	High fasting plasma glucose	Rate	1998	0.48293	0.983351	0.0481073
Deaths	China	Male	65-69 years	Total burden related to Non-alcoholic fatty liver disease (NAFLD)	High fasting plasma glucose	Number	1999	92.0255	204.661	9.33728
Deaths	China	Female	65-69 years	Total burden related to Non-alcoholic fatty liver disease (NAFLD)	High fasting plasma glucose	Number	1999	86.7757	178.753	9.25979
Deaths	China	Male	65-69 years	Total burden related to Non-alcoholic fatty liver disease (NAFLD)	High fasting plasma glucose	Rate	1999	0.530188	1.17912	0.053795
Deaths	China	Female	65-69 years	Total burden related to Non-alcoholic fatty liver disease (NAFLD)	High fasting plasma glucose	Rate	1999	0.510102	1.05078	0.0544327
Deaths	China	Male	65-69 years	Total burden related to Non-alcoholic fatty liver disease (NAFLD)	High fasting plasma glucose	Number	2000	97.909	216.075	9.70969
Deaths	China	Female	65-69 years	Total burden related to Non-alcoholic fatty liver disease (NAFLD)	High fasting plasma glucose	Number	2000	91.1846	195.411	9.70873
Deaths	China	Male	65-69 years	Total burden related to Non-alcoholic fatty liver disease (NAFLD)	High fasting plasma glucose	Rate	2000	0.54987	1.21351	0.0545309
Deaths	China	Female	65-69 years	Total burden related to Non-alcoholic fatty liver disease (NAFLD)	High fasting plasma glucose	Rate	2000	0.522796	1.12037	0.0556639
Deaths	China	Male	65-69 years	Total burden related to Non-alcoholic fatty liver disease (NAFLD)	High fasting plasma glucose	Number	2001	98.2487	209.007	10.1569
Deaths	China	Female	65-69 years	Total burden related to Non-alcoholic fatty liver disease (NAFLD)	High fasting plasma glucose	Number	2001	90.5209	190.353	9.37198
Deaths	China	Male	65-69 years	Total burden related to Non-alcoholic fatty liver disease (NAFLD)	High fasting plasma glucose	Rate	2001	0.538077	1.14466	0.0556259
Deaths	China	Female	65-69 years	Total burden related to Non-alcoholic fatty liver disease (NAFLD)	High fasting plasma glucose	Rate	2001	0.5067	1.06552	0.0524606
Deaths	China	Male	65-69 years	Total burden related to Non-alcoholic fatty liver disease (NAFLD)	High fasting plasma glucose	Number	2002	95.9916	211.748	10.4154
Deaths	China	Female	65-69 years	Total burden related to Non-alcoholic fatty liver disease (NAFLD)	High fasting plasma glucose	Number	2002	89.0307	185.642	9.21792
Deaths	China	Male	65-69 years	Total burden related to Non-alcoholic fatty liver disease (NAFLD)	High fasting plasma glucose	Rate	2002	0.514132	1.13413	0.0557849
Deaths	China	Female	65-69 years	Total burden related to Non-alcoholic fatty liver disease (NAFLD)	High fasting plasma glucose	Rate	2002	0.488694	1.019	0.0505976
Deaths	China	Male	65-69 years	Total burden related to Non-alcoholic fatty liver disease (NAFLD)	High fasting plasma glucose	Number	2003	91.6794	201.707	9.62257
Deaths	China	Female	65-69 years	Total burden related to Non-alcoholic fatty liver disease (NAFLD)	High fasting plasma glucose	Number	2003	85.7604	181.134	8.62574
Deaths	China	Male	65-69 years	Total burden related to Non-alcoholic fatty liver disease (NAFLD)	High fasting plasma glucose	Rate	2003	0.4842	1.06531	0.0508211
Deaths	China	Female	65-69 years	Total burden related to Non-alcoholic fatty liver disease (NAFLD)	High fasting plasma glucose	Rate	2003	0.465738	0.983682	0.0468437
Deaths	China	Male	65-69 years	Total burden related to Non-alcoholic fatty liver disease (NAFLD)	High fasting plasma glucose	Number	2004	86.7297	197.173	8.38854
Deaths	China	Female	65-69 years	Total burden related to Non-alcoholic fatty liver disease (NAFLD)	High fasting plasma glucose	Number	2004	79.305	170.984	8.81354
Deaths	China	Male	65-69 years	Total burden related to Non-alcoholic fatty liver disease (NAFLD)	High fasting plasma glucose	Rate	2004	0.454698	1.03372	0.0439787
Deaths	China	Female	65-69 years	Total burden related to Non-alcoholic fatty liver disease (NAFLD)	High fasting plasma glucose	Rate	2004	0.431476	0.930275	0.047952
Deaths	China	Male	65-69 years	Total burden related to Non-alcoholic fatty liver disease (NAFLD)	High fasting plasma glucose	Number	2005	82.8029	180.718	8.58999
Deaths	China	Female	65-69 years	Total burden related to Non-alcoholic fatty liver disease (NAFLD)	High fasting plasma glucose	Number	2005	75.22	161.025	7.9693
Deaths	China	Male	65-69 years	Total burden related to Non-alcoholic fatty liver disease (NAFLD)	High fasting plasma glucose	Rate	2005	0.431443	0.941627	0.044758
Deaths	China	Female	65-69 years	Total burden related to Non-alcoholic fatty liver disease (NAFLD)	High fasting plasma glucose	Rate	2005	0.406639	0.870501	0.043082
Deaths	China	Male	65-69 years	Total burden related to Non-alcoholic fatty liver disease (NAFLD)	High fasting plasma glucose	Number	2006	79.0126	169.849	8.44429
Deaths	China	Female	65-69 years	Total burden related to Non-alcoholic fatty liver disease (NAFLD)	High fasting plasma glucose	Number	2006	72.3988	155.092	7.43956
Deaths	China	Male	65-69 years	Total burden related to Non-alcoholic fatty liver disease (NAFLD)	High fasting plasma glucose	Rate	2006	0.408725	0.878617	0.0436816
Deaths	China	Female	65-69 years	Total burden related to Non-alcoholic fatty liver disease (NAFLD)	High fasting plasma glucose	Rate	2006	0.388376	0.831975	0.0399087
Deaths	China	Male	65-69 years	Total burden related to Non-alcoholic fatty liver disease (NAFLD)	High fasting plasma glucose	Number	2007	79.8058	170.061	7.6148
Deaths	China	Female	65-69 years	Total burden related to Non-alcoholic fatty liver disease (NAFLD)	High fasting plasma glucose	Number	2007	73.2691	151.417	7.10906
Deaths	China	Male	65-69 years	Total burden related to Non-alcoholic fatty liver disease (NAFLD)	High fasting plasma glucose	Rate	2007	0.407878	0.869165	0.0389183
Deaths	China	Female	65-69 years	Total burden related to Non-alcoholic fatty liver disease (NAFLD)	High fasting plasma glucose	Rate	2007	0.387694	0.801205	0.0376167
Deaths	China	Male	65-69 years	Total burden related to Non-alcoholic fatty liver disease (NAFLD)	High fasting plasma glucose	Number	2008	85.4789	184.175	9.70321
Deaths	China	Female	65-69 years	Total burden related to Non-alcoholic fatty liver disease (NAFLD)	High fasting plasma glucose	Number	2008	78.017	161.172	7.78013
Deaths	China	Male	65-69 years	Total burden related to Non-alcoholic fatty liver disease (NAFLD)	High fasting plasma glucose	Rate	2008	0.427607	0.921332	0.0485402
Deaths	China	Female	65-69 years	Total burden related to Non-alcoholic fatty liver disease (NAFLD)	High fasting plasma glucose	Rate	2008	0.404504	0.835647	0.0403386
Deaths	China	Male	65-69 years	Total burden related to Non-alcoholic fatty liver disease (NAFLD)	High fasting plasma glucose	Number	2009	89.8935	197.905	9.17519
Deaths	China	Female	65-69 years	Total burden related to Non-alcoholic fatty liver disease (NAFLD)	High fasting plasma glucose	Number	2009	83.2106	177.368	8.03292
Deaths	China	Male	65-69 years	Total burden related to Non-alcoholic fatty liver disease (NAFLD)	High fasting plasma glucose	Rate	2009	0.44202	0.973127	0.0451158
Deaths	China	Female	65-69 years	Total burden related to Non-alcoholic fatty liver disease (NAFLD)	High fasting plasma glucose	Rate	2009	0.419228	0.893607	0.0404711
Deaths	China	Male	65-69 years	Total burden related to Non-alcoholic fatty liver disease (NAFLD)	High fasting plasma glucose	Number	2010	94.2897	211.656	9.98037
Deaths	China	Female	65-69 years	Total burden related to Non-alcoholic fatty liver disease (NAFLD)	High fasting plasma glucose	Number	2010	87.104	185.233	8.80344
Deaths	China	Male	65-69 years	Total burden related to Non-alcoholic fatty liver disease (NAFLD)	High fasting plasma glucose	Rate	2010	0.452017	1.01466	0.0478451
Deaths	China	Female	65-69 years	Total burden related to Non-alcoholic fatty liver disease (NAFLD)	High fasting plasma glucose	Rate	2010	0.425451	0.904752	0.0429995
Deaths	China	Male	65-69 years	Total burden related to Non-alcoholic fatty liver disease (NAFLD)	High fasting plasma glucose	Number	2011	100.818	220.52	10.2224
Deaths	China	Female	65-69 years	Total burden related to Non-alcoholic fatty liver disease (NAFLD)	High fasting plasma glucose	Number	2011	94.3575	194.006	8.83504
Deaths	China	Male	65-69 years	Total burden related to Non-alcoholic fatty liver disease (NAFLD)	High fasting plasma glucose	Rate	2011	0.46187	1.01025	0.046831
Deaths	China	Female	65-69 years	Total burden related to Non-alcoholic fatty liver disease (NAFLD)	High fasting plasma glucose	Rate	2011	0.437628	0.899795	0.0409767
Deaths	China	Male	65-69 years	Total burden related to Non-alcoholic fatty liver disease (NAFLD)	High fasting plasma glucose	Number	2012	112.125	240.58	12.0605
Deaths	China	Female	65-69 years	Total burden related to Non-alcoholic fatty liver disease (NAFLD)	High fasting plasma glucose	Number	2012	105.73	222.563	10.9502
Deaths	China	Male	65-69 years	Total burden related to Non-alcoholic fatty liver disease (NAFLD)	High fasting plasma glucose	Rate	2012	0.486917	1.04475	0.0523745
Deaths	China	Female	65-69 years	Total burden related to Non-alcoholic fatty liver disease (NAFLD)	High fasting plasma glucose	Rate	2012	0.462222	0.972986	0.0478713
Deaths	China	Male	65-69 years	Total burden related to Non-alcoholic fatty liver disease (NAFLD)	High fasting plasma glucose	Number	2013	128.074	276.169	13.4896
Deaths	China	Female	65-69 years	Total burden related to Non-alcoholic fatty liver disease (NAFLD)	High fasting plasma glucose	Number	2013	119.498	248.768	12.1971
Deaths	China	Male	65-69 years	Total burden related to Non-alcoholic fatty liver disease (NAFLD)	High fasting plasma glucose	Rate	2013	0.533643	1.15071	0.0562069
Deaths	China	Female	65-69 years	Total burden related to Non-alcoholic fatty liver disease (NAFLD)	High fasting plasma glucose	Rate	2013	0.498509	1.03778	0.0508827
Deaths	China	Male	65-69 years	Total burden related to Non-alcoholic fatty liver disease (NAFLD)	High fasting plasma glucose	Number	2014	153.508	333.298	16.8443
Deaths	China	Female	65-69 years	Total burden related to Non-alcoholic fatty liver disease (NAFLD)	High fasting plasma glucose	Number	2014	141.94	299.302	13.4374
Deaths	China	Male	65-69 years	Total burden related to Non-alcoholic fatty liver disease (NAFLD)	High fasting plasma glucose	Rate	2014	0.582518	1.26477	0.0639194
Deaths	China	Female	65-69 years	Total burden related to Non-alcoholic fatty liver disease (NAFLD)	High fasting plasma glucose	Rate	2014	0.539494	1.1376	0.0510739
Deaths	China	Male	65-69 years	Total burden related to Non-alcoholic fatty liver disease (NAFLD)	High fasting plasma glucose	Number	2015	173.804	361.083	17.2817
Deaths	China	Female	65-69 years	Total burden related to Non-alcoholic fatty liver disease (NAFLD)	High fasting plasma glucose	Number	2015	160.514	336.941	16.0052
Deaths	China	Male	65-69 years	Total burden related to Non-alcoholic fatty liver disease (NAFLD)	High fasting plasma glucose	Rate	2015	0.632461	1.31396	0.0628869
Deaths	China	Female	65-69 years	Total burden related to Non-alcoholic fatty liver disease (NAFLD)	High fasting plasma glucose	Rate	2015	0.580768	1.21911	0.0579097
Deaths	China	Male	65-69 years	Total burden related to Non-alcoholic fatty liver disease (NAFLD)	High fasting plasma glucose	Number	2016	182.568	395.412	19.2497
Deaths	China	Female	65-69 years	Total burden related to Non-alcoholic fatty liver disease (NAFLD)	High fasting plasma glucose	Number	2016	176.073	369.604	17.2546
Deaths	China	Male	65-69 years	Total burden related to Non-alcoholic fatty liver disease (NAFLD)	High fasting plasma glucose	Rate	2016	0.626273	1.35641	0.0660333
Deaths	China	Female	65-69 years	Total burden related to Non-alcoholic fatty liver disease (NAFLD)	High fasting plasma glucose	Rate	2016	0.595116	1.24924	0.0583194
Deaths	China	Male	65-69 years	Total burden related to Non-alcoholic fatty liver disease (NAFLD)	High fasting plasma glucose	Number	2017	181.983	396.613	16.3327
Deaths	China	Female	65-69 years	Total burden related to Non-alcoholic fatty liver disease (NAFLD)	High fasting plasma glucose	Number	2017	182.803	380.089	18.5451
Deaths	China	Male	65-69 years	Total burden related to Non-alcoholic fatty liver disease (NAFLD)	High fasting plasma glucose	Rate	2017	0.592568	1.29144	0.0531821
Deaths	China	Female	65-69 years	Total burden related to Non-alcoholic fatty liver disease (NAFLD)	High fasting plasma glucose	Rate	2017	0.581622	1.20933	0.0590048
Deaths	China	Male	65-69 years	Total burden related to Non-alcoholic fatty liver disease (NAFLD)	High fasting plasma glucose	Number	2018	190.048	401.393	19.0139
Deaths	China	Female	65-69 years	Total burden related to Non-alcoholic fatty liver disease (NAFLD)	High fasting plasma glucose	Number	2018	191.34	415.496	19.6429
Deaths	China	Male	65-69 years	Total burden related to Non-alcoholic fatty liver disease (NAFLD)	High fasting plasma glucose	Rate	2018	0.578401	1.22161	0.0578677
Deaths	China	Female	65-69 years	Total burden related to Non-alcoholic fatty liver disease (NAFLD)	High fasting plasma glucose	Rate	2018	0.564538	1.2259	0.0579552
Deaths	China	Male	65-69 years	Total burden related to Non-alcoholic fatty liver disease (NAFLD)	High fasting plasma glucose	Number	2019	194.948	449.082	18.2809
Deaths	China	Female	65-69 years	Total burden related to Non-alcoholic fatty liver disease (NAFLD)	High fasting plasma glucose	Number	2019	195.164	426.368	20.4355
Deaths	China	Male	65-69 years	Total burden related to Non-alcoholic fatty liver disease (NAFLD)	High fasting plasma glucose	Rate	2019	0.570144	1.31338	0.0534641
Deaths	China	Female	65-69 years	Total burden related to Non-alcoholic fatty liver disease (NAFLD)	High fasting plasma glucose	Rate	2019	0.550037	1.20165	0.0575941
Deaths	China	Male	65-69 years	Total burden related to Non-alcoholic fatty liver disease (NAFLD)	High fasting plasma glucose	Number	2020	201.703	451.787	18.7042
Deaths	China	Female	65-69 years	Total burden related to Non-alcoholic fatty liver disease (NAFLD)	High fasting plasma glucose	Number	2020	184.957	389.505	18.8039
Deaths	China	Male	65-69 years	Total burden related to Non-alcoholic fatty liver disease (NAFLD)	High fasting plasma glucose	Rate	2020	0.551607	1.23552	0.0511514
Deaths	China	Female	65-69 years	Total burden related to Non-alcoholic fatty liver disease (NAFLD)	High fasting plasma glucose	Rate	2020	0.487902	1.02748	0.0496033
Deaths	China	Male	65-69 years	Total burden related to Non-alcoholic fatty liver disease (NAFLD)	High fasting plasma glucose	Number	2021	184.309	410.89	18.6435
Deaths	China	Female	65-69 years	Total burden related to Non-alcoholic fatty liver disease (NAFLD)	High fasting plasma glucose	Number	2021	168.267	357.323	16.886
Deaths	China	Male	65-69 years	Total burden related to Non-alcoholic fatty liver disease (NAFLD)	High fasting plasma glucose	Rate	2021	0.488365	1.08874	0.0493998
Deaths	China	Female	65-69 years	Total burden related to Non-alcoholic fatty liver disease (NAFLD)	High fasting plasma glucose	Rate	2021	0.43186	0.917072	0.043338
Deaths	China	Male	70-74 years	Total burden related to Non-alcoholic fatty liver disease (NAFLD)	High fasting plasma glucose	Number	1990	52.4616	121.78	4.64017
Deaths	China	Female	70-74 years	Total burden related to Non-alcoholic fatty liver disease (NAFLD)	High fasting plasma glucose	Number	1990	57.5765	125.857	5.76857
Deaths	China	Male	70-74 years	Total burden related to Non-alcoholic fatty liver disease (NAFLD)	High fasting plasma glucose	Rate	1990	0.601257	1.39571	0.0531805
Deaths	China	Female	70-74 years	Total burden related to Non-alcoholic fatty liver disease (NAFLD)	High fasting plasma glucose	Rate	1990	0.570497	1.24706	0.0571579
Deaths	China	Male	70-74 years	Total burden related to Non-alcoholic fatty liver disease (NAFLD)	High fasting plasma glucose	Number	1991	53.7878	120.107	4.89919
Deaths	China	Female	70-74 years	Total burden related to Non-alcoholic fatty liver disease (NAFLD)	High fasting plasma glucose	Number	1991	58.148	130.602	5.46549
Deaths	China	Male	70-74 years	Total burden related to Non-alcoholic fatty liver disease (NAFLD)	High fasting plasma glucose	Rate	1991	0.595571	1.3299	0.0542468
Deaths	China	Female	70-74 years	Total burden related to Non-alcoholic fatty liver disease (NAFLD)	High fasting plasma glucose	Rate	1991	0.561321	1.26074	0.05276
Deaths	China	Male	70-74 years	Total burden related to Non-alcoholic fatty liver disease (NAFLD)	High fasting plasma glucose	Number	1992	56.0193	129.68	5.28571
Deaths	China	Female	70-74 years	Total burden related to Non-alcoholic fatty liver disease (NAFLD)	High fasting plasma glucose	Number	1992	59.8371	134.707	5.63676
Deaths	China	Male	70-74 years	Total burden related to Non-alcoholic fatty liver disease (NAFLD)	High fasting plasma glucose	Rate	1992	0.598899	1.3864	0.0565092
Deaths	China	Female	70-74 years	Total burden related to Non-alcoholic fatty liver disease (NAFLD)	High fasting plasma glucose	Rate	1992	0.562225	1.2657	0.0529625
Deaths	China	Male	70-74 years	Total burden related to Non-alcoholic fatty liver disease (NAFLD)	High fasting plasma glucose	Number	1993	58.8096	132.606	5.29571
Deaths	China	Female	70-74 years	Total burden related to Non-alcoholic fatty liver disease (NAFLD)	High fasting plasma glucose	Number	1993	61.4808	133.122	5.75923
Deaths	China	Male	70-74 years	Total burden related to Non-alcoholic fatty liver disease (NAFLD)	High fasting plasma glucose	Rate	1993	0.60762	1.37008	0.0547152
Deaths	China	Female	70-74 years	Total burden related to Non-alcoholic fatty liver disease (NAFLD)	High fasting plasma glucose	Rate	1993	0.561678	1.21618	0.0526154
Deaths	China	Male	70-74 years	Total burden related to Non-alcoholic fatty liver disease (NAFLD)	High fasting plasma glucose	Number	1994	61.8074	137.915	5.44681
Deaths	China	Female	70-74 years	Total burden related to Non-alcoholic fatty liver disease (NAFLD)	High fasting plasma glucose	Number	1994	64.9875	139.765	5.9278
Deaths	China	Male	70-74 years	Total burden related to Non-alcoholic fatty liver disease (NAFLD)	High fasting plasma glucose	Rate	1994	0.613092	1.36803	0.054029
Deaths	China	Female	70-74 years	Total burden related to Non-alcoholic fatty liver disease (NAFLD)	High fasting plasma glucose	Rate	1994	0.574705	1.23599	0.0524214
Deaths	China	Male	70-74 years	Total burden related to Non-alcoholic fatty liver disease (NAFLD)	High fasting plasma glucose	Number	1995	65.7892	142.71	6.23206
Deaths	China	Female	70-74 years	Total burden related to Non-alcoholic fatty liver disease (NAFLD)	High fasting plasma glucose	Number	1995	69.0018	149.194	6.17908
Deaths	China	Male	70-74 years	Total burden related to Non-alcoholic fatty liver disease (NAFLD)	High fasting plasma glucose	Rate	1995	0.628034	1.36234	0.0594922
Deaths	China	Female	70-74 years	Total burden related to Non-alcoholic fatty liver disease (NAFLD)	High fasting plasma glucose	Rate	1995	0.592213	1.28047	0.0530324
Deaths	China	Male	70-74 years	Total burden related to Non-alcoholic fatty liver disease (NAFLD)	High fasting plasma glucose	Number	1996	70.1782	159.812	6.47056
Deaths	China	Female	70-74 years	Total burden related to Non-alcoholic fatty liver disease (NAFLD)	High fasting plasma glucose	Number	1996	72.9453	159.057	6.7705
Deaths	China	Male	70-74 years	Total burden related to Non-alcoholic fatty liver disease (NAFLD)	High fasting plasma glucose	Rate	1996	0.646851	1.47303	0.0596409
Deaths	China	Female	70-74 years	Total burden related to Non-alcoholic fatty liver disease (NAFLD)	High fasting plasma glucose	Rate	1996	0.609898	1.32988	0.0566084
Deaths	China	Male	70-74 years	Total burden related to Non-alcoholic fatty liver disease (NAFLD)	High fasting plasma glucose	Number	1997	77.1764	169.726	7.95005
Deaths	China	Female	70-74 years	Total burden related to Non-alcoholic fatty liver disease (NAFLD)	High fasting plasma glucose	Number	1997	78.7452	169.804	7.2409
Deaths	China	Male	70-74 years	Total burden related to Non-alcoholic fatty liver disease (NAFLD)	High fasting plasma glucose	Rate	1997	0.686719	1.51022	0.0707399
Deaths	China	Female	70-74 years	Total burden related to Non-alcoholic fatty liver disease (NAFLD)	High fasting plasma glucose	Rate	1997	0.641615	1.38356	0.0589987
Deaths	China	Male	70-74 years	Total burden related to Non-alcoholic fatty liver disease (NAFLD)	High fasting plasma glucose	Number	1998	87.0642	191.528	8.27455
Deaths	China	Female	70-74 years	Total burden related to Non-alcoholic fatty liver disease (NAFLD)	High fasting plasma glucose	Number	1998	87.4048	188.455	7.72004
Deaths	China	Male	70-74 years	Total burden related to Non-alcoholic fatty liver disease (NAFLD)	High fasting plasma glucose	Rate	1998	0.746481	1.64214	0.0709453
Deaths	China	Female	70-74 years	Total burden related to Non-alcoholic fatty liver disease (NAFLD)	High fasting plasma glucose	Rate	1998	0.693147	1.49451	0.0612223
Deaths	China	Male	70-74 years	Total burden related to Non-alcoholic fatty liver disease (NAFLD)	High fasting plasma glucose	Number	1999	98.4486	215.518	9.19926
Deaths	China	Female	70-74 years	Total burden related to Non-alcoholic fatty liver disease (NAFLD)	High fasting plasma glucose	Number	1999	97.3448	209.76	8.72513
Deaths	China	Male	70-74 years	Total burden related to Non-alcoholic fatty liver disease (NAFLD)	High fasting plasma glucose	Rate	1999	0.813578	1.78104	0.0760225
Deaths	China	Female	70-74 years	Total burden related to Non-alcoholic fatty liver disease (NAFLD)	High fasting plasma glucose	Rate	1999	0.752519	1.62154	0.0674492
Deaths	China	Male	70-74 years	Total burden related to Non-alcoholic fatty liver disease (NAFLD)	High fasting plasma glucose	Number	2000	110.047	243.611	10.1657
Deaths	China	Female	70-74 years	Total burden related to Non-alcoholic fatty liver disease (NAFLD)	High fasting plasma glucose	Number	2000	106.164	227.827	10.1989
Deaths	China	Male	70-74 years	Total burden related to Non-alcoholic fatty liver disease (NAFLD)	High fasting plasma glucose	Rate	2000	0.876801	1.94097	0.0809953
Deaths	China	Female	70-74 years	Total burden related to Non-alcoholic fatty liver disease (NAFLD)	High fasting plasma glucose	Rate	2000	0.800764	1.71844	0.0769277
Deaths	China	Male	70-74 years	Total burden related to Non-alcoholic fatty liver disease (NAFLD)	High fasting plasma glucose	Number	2001	113.403	237.981	10.6584
Deaths	China	Female	70-74 years	Total burden related to Non-alcoholic fatty liver disease (NAFLD)	High fasting plasma glucose	Number	2001	107.355	227.318	10.146
Deaths	China	Male	70-74 years	Total burden related to Non-alcoholic fatty liver disease (NAFLD)	High fasting plasma glucose	Rate	2001	0.873959	1.83405	0.0821412
Deaths	China	Female	70-74 years	Total burden related to Non-alcoholic fatty liver disease (NAFLD)	High fasting plasma glucose	Rate	2001	0.790144	1.67308	0.0746755
Deaths	China	Male	70-74 years	Total burden related to Non-alcoholic fatty liver disease (NAFLD)	High fasting plasma glucose	Number	2002	109.669	236.839	10.8591
Deaths	China	Female	70-74 years	Total burden related to Non-alcoholic fatty liver disease (NAFLD)	High fasting plasma glucose	Number	2002	102.122	221.255	9.62442
Deaths	China	Male	70-74 years	Total burden related to Non-alcoholic fatty liver disease (NAFLD)	High fasting plasma glucose	Rate	2002	0.818954	1.7686	0.0810907
Deaths	China	Female	70-74 years	Total burden related to Non-alcoholic fatty liver disease (NAFLD)	High fasting plasma glucose	Rate	2002	0.733098	1.58831	0.0690901
Deaths	China	Male	70-74 years	Total burden related to Non-alcoholic fatty liver disease (NAFLD)	High fasting plasma glucose	Number	2003	104.594	225.367	9.99778
Deaths	China	Female	70-74 years	Total burden related to Non-alcoholic fatty liver disease (NAFLD)	High fasting plasma glucose	Number	2003	96.5419	205.382	9.08918
Deaths	China	Male	70-74 years	Total burden related to Non-alcoholic fatty liver disease (NAFLD)	High fasting plasma glucose	Rate	2003	0.757803	1.63282	0.0724355
Deaths	China	Female	70-74 years	Total burden related to Non-alcoholic fatty liver disease (NAFLD)	High fasting plasma glucose	Rate	2003	0.675329	1.43669	0.0635805
Deaths	China	Male	70-74 years	Total burden related to Non-alcoholic fatty liver disease (NAFLD)	High fasting plasma glucose	Number	2004	100.138	217.757	9.01053
Deaths	China	Female	70-74 years	Total burden related to Non-alcoholic fatty liver disease (NAFLD)	High fasting plasma glucose	Number	2004	91.7949	195.378	8.711
Deaths	China	Male	70-74 years	Total burden related to Non-alcoholic fatty liver disease (NAFLD)	High fasting plasma glucose	Rate	2004	0.70033	1.52292	0.0630166
Deaths	China	Female	70-74 years	Total burden related to Non-alcoholic fatty liver disease (NAFLD)	High fasting plasma glucose	Rate	2004	0.620988	1.32172	0.0589295
Deaths	China	Male	70-74 years	Total burden related to Non-alcoholic fatty liver disease (NAFLD)	High fasting plasma glucose	Number	2005	98.5286	217.177	9.55715
Deaths	China	Female	70-74 years	Total burden related to Non-alcoholic fatty liver disease (NAFLD)	High fasting plasma glucose	Number	2005	90.2827	187.878	8.82804
Deaths	China	Male	70-74 years	Total burden related to Non-alcoholic fatty liver disease (NAFLD)	High fasting plasma glucose	Rate	2005	0.667591	1.4715	0.0647554
Deaths	China	Female	70-74 years	Total burden related to Non-alcoholic fatty liver disease (NAFLD)	High fasting plasma glucose	Rate	2005	0.592707	1.23342	0.0579562
Deaths	China	Male	70-74 years	Total burden related to Non-alcoholic fatty liver disease (NAFLD)	High fasting plasma glucose	Number	2006	98.7867	209.674	9.82223
Deaths	China	Female	70-74 years	Total burden related to Non-alcoholic fatty liver disease (NAFLD)	High fasting plasma glucose	Number	2006	91.2795	188.569	8.77651
Deaths	China	Male	70-74 years	Total burden related to Non-alcoholic fatty liver disease (NAFLD)	High fasting plasma glucose	Rate	2006	0.648212	1.37582	0.0644509
Deaths	China	Female	70-74 years	Total burden related to Non-alcoholic fatty liver disease (NAFLD)	High fasting plasma glucose	Rate	2006	0.581726	1.20175	0.0559329
Deaths	China	Male	70-74 years	Total burden related to Non-alcoholic fatty liver disease (NAFLD)	High fasting plasma glucose	Number	2007	102.634	217.782	9.29464
Deaths	China	Female	70-74 years	Total burden related to Non-alcoholic fatty liver disease (NAFLD)	High fasting plasma glucose	Number	2007	97.0718	206.881	9.01815
Deaths	China	Male	70-74 years	Total burden related to Non-alcoholic fatty liver disease (NAFLD)	High fasting plasma glucose	Rate	2007	0.653398	1.38646	0.0591722
Deaths	China	Female	70-74 years	Total burden related to Non-alcoholic fatty liver disease (NAFLD)	High fasting plasma glucose	Rate	2007	0.602775	1.28464	0.0559989
Deaths	China	Male	70-74 years	Total burden related to Non-alcoholic fatty liver disease (NAFLD)	High fasting plasma glucose	Number	2008	109.164	230.927	11.3777
Deaths	China	Female	70-74 years	Total burden related to Non-alcoholic fatty liver disease (NAFLD)	High fasting plasma glucose	Number	2008	104.792	212.775	9.99074
Deaths	China	Male	70-74 years	Total burden related to Non-alcoholic fatty liver disease (NAFLD)	High fasting plasma glucose	Rate	2008	0.679787	1.43803	0.070851
Deaths	China	Female	70-74 years	Total burden related to Non-alcoholic fatty liver disease (NAFLD)	High fasting plasma glucose	Rate	2008	0.639553	1.29858	0.060974
Deaths	China	Male	70-74 years	Total burden related to Non-alcoholic fatty liver disease (NAFLD)	High fasting plasma glucose	Number	2009	112.467	253.956	11.0603
Deaths	China	Female	70-74 years	Total burden related to Non-alcoholic fatty liver disease (NAFLD)	High fasting plasma glucose	Number	2009	108.273	227.854	10.1653
Deaths	China	Male	70-74 years	Total burden related to Non-alcoholic fatty liver disease (NAFLD)	High fasting plasma glucose	Rate	2009	0.689481	1.55688	0.0678048
Deaths	China	Female	70-74 years	Total burden related to Non-alcoholic fatty liver disease (NAFLD)	High fasting plasma glucose	Rate	2009	0.657336	1.38333	0.061715
Deaths	China	Male	70-74 years	Total burden related to Non-alcoholic fatty liver disease (NAFLD)	High fasting plasma glucose	Number	2010	114.072	252.9	11.2084
Deaths	China	Female	70-74 years	Total burden related to Non-alcoholic fatty liver disease (NAFLD)	High fasting plasma glucose	Number	2010	110.686	235.968	11.0553
Deaths	China	Male	70-74 years	Total burden related to Non-alcoholic fatty liver disease (NAFLD)	High fasting plasma glucose	Rate	2010	0.689833	1.52937	0.0677812
Deaths	China	Female	70-74 years	Total burden related to Non-alcoholic fatty liver disease (NAFLD)	High fasting plasma glucose	Rate	2010	0.66294	1.4133	0.0662143
Deaths	China	Male	70-74 years	Total burden related to Non-alcoholic fatty liver disease (NAFLD)	High fasting plasma glucose	Number	2011	114.188	246.725	10.5218
Deaths	China	Female	70-74 years	Total burden related to Non-alcoholic fatty liver disease (NAFLD)	High fasting plasma glucose	Number	2011	113.504	238.33	10.6213
Deaths	China	Male	70-74 years	Total burden related to Non-alcoholic fatty liver disease (NAFLD)	High fasting plasma glucose	Rate	2011	0.681631	1.4728	0.0628087
Deaths	China	Female	70-74 years	Total burden related to Non-alcoholic fatty liver disease (NAFLD)	High fasting plasma glucose	Rate	2011	0.670455	1.40778	0.0627386
Deaths	China	Male	70-74 years	Total burden related to Non-alcoholic fatty liver disease (NAFLD)	High fasting plasma glucose	Number	2012	116.85	250.66	11.8524
Deaths	China	Female	70-74 years	Total burden related to Non-alcoholic fatty liver disease (NAFLD)	High fasting plasma glucose	Number	2012	118.16	247.219	12.2092
Deaths	China	Male	70-74 years	Total burden related to Non-alcoholic fatty liver disease (NAFLD)	High fasting plasma glucose	Rate	2012	0.686448	1.47254	0.0696283
Deaths	China	Female	70-74 years	Total burden related to Non-alcoholic fatty liver disease (NAFLD)	High fasting plasma glucose	Rate	2012	0.685076	1.43334	0.0707878
Deaths	China	Male	70-74 years	Total burden related to Non-alcoholic fatty liver disease (NAFLD)	High fasting plasma glucose	Number	2013	122.273	269.844	12.7202
Deaths	China	Female	70-74 years	Total burden related to Non-alcoholic fatty liver disease (NAFLD)	High fasting plasma glucose	Number	2013	124.31	258.878	12.6438
Deaths	China	Male	70-74 years	Total burden related to Non-alcoholic fatty liver disease (NAFLD)	High fasting plasma glucose	Rate	2013	0.700864	1.54674	0.0729117
Deaths	China	Female	70-74 years	Total burden related to Non-alcoholic fatty liver disease (NAFLD)	High fasting plasma glucose	Rate	2013	0.703277	1.46459	0.0715319
Deaths	China	Male	70-74 years	Total burden related to Non-alcoholic fatty liver disease (NAFLD)	High fasting plasma glucose	Number	2014	131.071	282.847	13.0258
Deaths	China	Female	70-74 years	Total burden related to Non-alcoholic fatty liver disease (NAFLD)	High fasting plasma glucose	Number	2014	134.742	273.496	12.5485
Deaths	China	Male	70-74 years	Total burden related to Non-alcoholic fatty liver disease (NAFLD)	High fasting plasma glucose	Rate	2014	0.736331	1.58898	0.0731762
Deaths	China	Female	70-74 years	Total burden related to Non-alcoholic fatty liver disease (NAFLD)	High fasting plasma glucose	Rate	2014	0.73804	1.49806	0.0687337
Deaths	China	Male	70-74 years	Total burden related to Non-alcoholic fatty liver disease (NAFLD)	High fasting plasma glucose	Number	2015	139.235	304.437	13.0197
Deaths	China	Female	70-74 years	Total burden related to Non-alcoholic fatty liver disease (NAFLD)	High fasting plasma glucose	Number	2015	144.726	296.691	14.0466
Deaths	China	Male	70-74 years	Total burden related to Non-alcoholic fatty liver disease (NAFLD)	High fasting plasma glucose	Rate	2015	0.760425	1.66267	0.0711066
Deaths	China	Female	70-74 years	Total burden related to Non-alcoholic fatty liver disease (NAFLD)	High fasting plasma glucose	Rate	2015	0.766039	1.57039	0.0743489
Deaths	China	Male	70-74 years	Total burden related to Non-alcoholic fatty liver disease (NAFLD)	High fasting plasma glucose	Number	2016	143.253	300.849	13.8276
Deaths	China	Female	70-74 years	Total burden related to Non-alcoholic fatty liver disease (NAFLD)	High fasting plasma glucose	Number	2016	156.018	329.569	14.4253
Deaths	China	Male	70-74 years	Total burden related to Non-alcoholic fatty liver disease (NAFLD)	High fasting plasma glucose	Rate	2016	0.745513	1.56566	0.0719607
Deaths	China	Female	70-74 years	Total burden related to Non-alcoholic fatty liver disease (NAFLD)	High fasting plasma glucose	Rate	2016	0.78211	1.65211	0.0723132
Deaths	China	Male	70-74 years	Total burden related to Non-alcoholic fatty liver disease (NAFLD)	High fasting plasma glucose	Number	2017	149.62	337.257	13.7737
Deaths	China	Female	70-74 years	Total burden related to Non-alcoholic fatty liver disease (NAFLD)	High fasting plasma glucose	Number	2017	165.676	342.441	15.7293
Deaths	China	Male	70-74 years	Total burden related to Non-alcoholic fatty liver disease (NAFLD)	High fasting plasma glucose	Rate	2017	0.736119	1.65928	0.0677653
Deaths	China	Female	70-74 years	Total burden related to Non-alcoholic fatty liver disease (NAFLD)	High fasting plasma glucose	Rate	2017	0.781543	1.6154	0.0741999
Deaths	China	Male	70-74 years	Total burden related to Non-alcoholic fatty liver disease (NAFLD)	High fasting plasma glucose	Number	2018	156.391	350.005	14.7203
Deaths	China	Female	70-74 years	Total burden related to Non-alcoholic fatty liver disease (NAFLD)	High fasting plasma glucose	Number	2018	171.614	368.694	16.4149
Deaths	China	Male	70-74 years	Total burden related to Non-alcoholic fatty liver disease (NAFLD)	High fasting plasma glucose	Rate	2018	0.736824	1.64902	0.0693536
Deaths	China	Female	70-74 years	Total burden related to Non-alcoholic fatty liver disease (NAFLD)	High fasting plasma glucose	Rate	2018	0.772095	1.65877	0.073851
Deaths	China	Male	70-74 years	Total burden related to Non-alcoholic fatty liver disease (NAFLD)	High fasting plasma glucose	Number	2019	170.395	380.504	14.7665
Deaths	China	Female	70-74 years	Total burden related to Non-alcoholic fatty liver disease (NAFLD)	High fasting plasma glucose	Number	2019	182.264	392.362	16.9409
Deaths	China	Male	70-74 years	Total burden related to Non-alcoholic fatty liver disease (NAFLD)	High fasting plasma glucose	Rate	2019	0.729791	1.62967	0.0632439
Deaths	China	Female	70-74 years	Total burden related to Non-alcoholic fatty liver disease (NAFLD)	High fasting plasma glucose	Rate	2019	0.746712	1.60746	0.0694047
Deaths	China	Male	70-74 years	Total burden related to Non-alcoholic fatty liver disease (NAFLD)	High fasting plasma glucose	Number	2020	184.469	408.127	15.6216
Deaths	China	Female	70-74 years	Total burden related to Non-alcoholic fatty liver disease (NAFLD)	High fasting plasma glucose	Number	2020	179.337	388.698	17.2378
Deaths	China	Male	70-74 years	Total burden related to Non-alcoholic fatty liver disease (NAFLD)	High fasting plasma glucose	Rate	2020	0.7576	1.67615	0.0641569
Deaths	China	Female	70-74 years	Total burden related to Non-alcoholic fatty liver disease (NAFLD)	High fasting plasma glucose	Rate	2020	0.699785	1.51673	0.0672633
Deaths	China	Male	70-74 years	Total burden related to Non-alcoholic fatty liver disease (NAFLD)	High fasting plasma glucose	Number	2021	174.515	400.872	16.8986
Deaths	China	Female	70-74 years	Total burden related to Non-alcoholic fatty liver disease (NAFLD)	High fasting plasma glucose	Number	2021	172.253	363.946	16.2608
Deaths	China	Male	70-74 years	Total burden related to Non-alcoholic fatty liver disease (NAFLD)	High fasting plasma glucose	Rate	2021	0.674938	1.55037	0.0653555
Deaths	China	Female	70-74 years	Total burden related to Non-alcoholic fatty liver disease (NAFLD)	High fasting plasma glucose	Rate	2021	0.627744	1.32634	0.0592596
Deaths	China	Male	75-79 years	Total burden related to Non-alcoholic fatty liver disease (NAFLD)	High fasting plasma glucose	Number	1990	35.7294	77.7767	3.5044
Deaths	China	Female	75-79 years	Total burden related to Non-alcoholic fatty liver disease (NAFLD)	High fasting plasma glucose	Number	1990	46.8094	102.882	4.72002
Deaths	China	Male	75-79 years	Total burden related to Non-alcoholic fatty liver disease (NAFLD)	High fasting plasma glucose	Rate	1990	0.729613	1.58824	0.0715616
Deaths	China	Female	75-79 years	Total burden related to Non-alcoholic fatty liver disease (NAFLD)	High fasting plasma glucose	Rate	1990	0.721959	1.58679	0.0727988
Deaths	China	Male	75-79 years	Total burden related to Non-alcoholic fatty liver disease (NAFLD)	High fasting plasma glucose	Number	1991	36.3109	79.1459	3.6217
Deaths	China	Female	75-79 years	Total burden related to Non-alcoholic fatty liver disease (NAFLD)	High fasting plasma glucose	Number	1991	47.6737	103.787	4.45976
Deaths	China	Male	75-79 years	Total burden related to Non-alcoholic fatty liver disease (NAFLD)	High fasting plasma glucose	Rate	1991	0.710633	1.54895	0.0708795
Deaths	China	Female	75-79 years	Total burden related to Non-alcoholic fatty liver disease (NAFLD)	High fasting plasma glucose	Rate	1991	0.70905	1.54362	0.0663299
Deaths	China	Male	75-79 years	Total burden related to Non-alcoholic fatty liver disease (NAFLD)	High fasting plasma glucose	Number	1992	36.9276	79.6005	3.63586
Deaths	China	Female	75-79 years	Total burden related to Non-alcoholic fatty liver disease (NAFLD)	High fasting plasma glucose	Number	1992	49.4625	105.34	4.73047
Deaths	China	Male	75-79 years	Total burden related to Non-alcoholic fatty liver disease (NAFLD)	High fasting plasma glucose	Rate	1992	0.693791	1.49552	0.06831
Deaths	China	Female	75-79 years	Total burden related to Non-alcoholic fatty liver disease (NAFLD)	High fasting plasma glucose	Rate	1992	0.711107	1.51444	0.0680085
Deaths	China	Male	75-79 years	Total burden related to Non-alcoholic fatty liver disease (NAFLD)	High fasting plasma glucose	Number	1993	38.3115	79.8721	3.57199
Deaths	China	Female	75-79 years	Total burden related to Non-alcoholic fatty liver disease (NAFLD)	High fasting plasma glucose	Number	1993	50.9171	108.743	4.8436
Deaths	China	Male	75-79 years	Total burden related to Non-alcoholic fatty liver disease (NAFLD)	High fasting plasma glucose	Rate	1993	0.691494	1.44163	0.0644718
Deaths	China	Female	75-79 years	Total burden related to Non-alcoholic fatty liver disease (NAFLD)	High fasting plasma glucose	Rate	1993	0.707851	1.51175	0.0673359
Deaths	China	Male	75-79 years	Total burden related to Non-alcoholic fatty liver disease (NAFLD)	High fasting plasma glucose	Number	1994	40.6609	89.1385	3.83043
Deaths	China	Female	75-79 years	Total burden related to Non-alcoholic fatty liver disease (NAFLD)	High fasting plasma glucose	Number	1994	53.8093	116.087	4.981
Deaths	China	Male	75-79 years	Total burden related to Non-alcoholic fatty liver disease (NAFLD)	High fasting plasma glucose	Rate	1994	0.713525	1.56422	0.0672172
Deaths	China	Female	75-79 years	Total burden related to Non-alcoholic fatty liver disease (NAFLD)	High fasting plasma glucose	Rate	1994	0.731624	1.57838	0.0677247
Deaths	China	Male	75-79 years	Total burden related to Non-alcoholic fatty liver disease (NAFLD)	High fasting plasma glucose	Number	1995	43.8494	93.3265	4.13949
Deaths	China	Female	75-79 years	Total burden related to Non-alcoholic fatty liver disease (NAFLD)	High fasting plasma glucose	Number	1995	57.2823	118.309	5.53581
Deaths	China	Male	75-79 years	Total burden related to Non-alcoholic fatty liver disease (NAFLD)	High fasting plasma glucose	Rate	1995	0.74266	1.58063	0.0701088
Deaths	China	Female	75-79 years	Total burden related to Non-alcoholic fatty liver disease (NAFLD)	High fasting plasma glucose	Rate	1995	0.758944	1.5675	0.0733449
Deaths	China	Male	75-79 years	Total burden related to Non-alcoholic fatty liver disease (NAFLD)	High fasting plasma glucose	Number	1996	48.1878	102.736	4.65531
Deaths	China	Female	75-79 years	Total burden related to Non-alcoholic fatty liver disease (NAFLD)	High fasting plasma glucose	Number	1996	60.9683	132.32	5.82548
Deaths	China	Male	75-79 years	Total burden related to Non-alcoholic fatty liver disease (NAFLD)	High fasting plasma glucose	Rate	1996	0.78491	1.67342	0.0758284
Deaths	China	Female	75-79 years	Total burden related to Non-alcoholic fatty liver disease (NAFLD)	High fasting plasma glucose	Rate	1996	0.785031	1.70376	0.0750093
Deaths	China	Male	75-79 years	Total burden related to Non-alcoholic fatty liver disease (NAFLD)	High fasting plasma glucose	Number	1997	55.2756	118.353	5.23006
Deaths	China	Female	75-79 years	Total burden related to Non-alcoholic fatty liver disease (NAFLD)	High fasting plasma glucose	Number	1997	66.1906	143.963	6.58941
Deaths	China	Male	75-79 years	Total burden related to Non-alcoholic fatty liver disease (NAFLD)	High fasting plasma glucose	Rate	1997	0.864772	1.8516	0.0818229
Deaths	China	Female	75-79 years	Total burden related to Non-alcoholic fatty liver disease (NAFLD)	High fasting plasma glucose	Rate	1997	0.82688	1.79844	0.0823176
Deaths	China	Male	75-79 years	Total burden related to Non-alcoholic fatty liver disease (NAFLD)	High fasting plasma glucose	Number	1998	66.7858	143.304	6.47116
Deaths	China	Female	75-79 years	Total burden related to Non-alcoholic fatty liver disease (NAFLD)	High fasting plasma glucose	Number	1998	74.2983	160.294	7.19775
Deaths	China	Male	75-79 years	Total burden related to Non-alcoholic fatty liver disease (NAFLD)	High fasting plasma glucose	Rate	1998	1.00412	2.15457	0.0972936
Deaths	China	Female	75-79 years	Total burden related to Non-alcoholic fatty liver disease (NAFLD)	High fasting plasma glucose	Rate	1998	0.898942	1.93942	0.0870863
Deaths	China	Male	75-79 years	Total burden related to Non-alcoholic fatty liver disease (NAFLD)	High fasting plasma glucose	Number	1999	77.4197	164.592	7.81152
Deaths	China	Female	75-79 years	Total burden related to Non-alcoholic fatty liver disease (NAFLD)	High fasting plasma glucose	Number	1999	83.3993	174.789	8.55299
Deaths	China	Male	75-79 years	Total burden related to Non-alcoholic fatty liver disease (NAFLD)	High fasting plasma glucose	Rate	1999	1.1118	2.36365	0.112179
Deaths	China	Female	75-79 years	Total burden related to Non-alcoholic fatty liver disease (NAFLD)	High fasting plasma glucose	Rate	1999	0.972898	2.03901	0.0997752
Deaths	China	Male	75-79 years	Total burden related to Non-alcoholic fatty liver disease (NAFLD)	High fasting plasma glucose	Number	2000	85.4651	182.537	8.61982
Deaths	China	Female	75-79 years	Total burden related to Non-alcoholic fatty liver disease (NAFLD)	High fasting plasma glucose	Number	2000	91.5967	196.434	10.0267
Deaths	China	Male	75-79 years	Total burden related to Non-alcoholic fatty liver disease (NAFLD)	High fasting plasma glucose	Rate	2000	1.17487	2.5093	0.118494
Deaths	China	Female	75-79 years	Total burden related to Non-alcoholic fatty liver disease (NAFLD)	High fasting plasma glucose	Rate	2000	1.03216	2.21353	0.112987
Deaths	China	Male	75-79 years	Total burden related to Non-alcoholic fatty liver disease (NAFLD)	High fasting plasma glucose	Number	2001	88.8123	185.504	8.54998
Deaths	China	Female	75-79 years	Total burden related to Non-alcoholic fatty liver disease (NAFLD)	High fasting plasma glucose	Number	2001	93.6928	196.391	10.0871
Deaths	China	Male	75-79 years	Total burden related to Non-alcoholic fatty liver disease (NAFLD)	High fasting plasma glucose	Rate	2001	1.17235	2.44872	0.112863
Deaths	China	Female	75-79 years	Total burden related to Non-alcoholic fatty liver disease (NAFLD)	High fasting plasma glucose	Rate	2001	1.02302	2.14436	0.11014
Deaths	China	Male	75-79 years	Total burden related to Non-alcoholic fatty liver disease (NAFLD)	High fasting plasma glucose	Number	2002	89.4452	188.79	8.73809
Deaths	China	Female	75-79 years	Total burden related to Non-alcoholic fatty liver disease (NAFLD)	High fasting plasma glucose	Number	2002	91.8758	192.898	9.6992
Deaths	China	Male	75-79 years	Total burden related to Non-alcoholic fatty liver disease (NAFLD)	High fasting plasma glucose	Rate	2002	1.13309	2.39159	0.110694
Deaths	China	Female	75-79 years	Total burden related to Non-alcoholic fatty liver disease (NAFLD)	High fasting plasma glucose	Rate	2002	0.971837	2.04042	0.102596
Deaths	China	Male	75-79 years	Total burden related to Non-alcoholic fatty liver disease (NAFLD)	High fasting plasma glucose	Number	2003	88.9808	187.53	9.04701
Deaths	China	Female	75-79 years	Total burden related to Non-alcoholic fatty liver disease (NAFLD)	High fasting plasma glucose	Number	2003	89.3416	187.57	9.5636
Deaths	China	Male	75-79 years	Total burden related to Non-alcoholic fatty liver disease (NAFLD)	High fasting plasma glucose	Rate	2003	1.07999	2.27611	0.109806
Deaths	China	Female	75-79 years	Total burden related to Non-alcoholic fatty liver disease (NAFLD)	High fasting plasma glucose	Rate	2003	0.913763	1.91842	0.0978141
Deaths	China	Male	75-79 years	Total burden related to Non-alcoholic fatty liver disease (NAFLD)	High fasting plasma glucose	Number	2004	88.2684	185.295	8.89662
Deaths	China	Female	75-79 years	Total burden related to Non-alcoholic fatty liver disease (NAFLD)	High fasting plasma glucose	Number	2004	86.9231	180.673	9.03129
Deaths	China	Male	75-79 years	Total burden related to Non-alcoholic fatty liver disease (NAFLD)	High fasting plasma glucose	Rate	2004	1.02751	2.15697	0.103563
Deaths	China	Female	75-79 years	Total burden related to Non-alcoholic fatty liver disease (NAFLD)	High fasting plasma glucose	Rate	2004	0.861049	1.78972	0.0894627
Deaths	China	Male	75-79 years	Total burden related to Non-alcoholic fatty liver disease (NAFLD)	High fasting plasma glucose	Number	2005	90.0613	187.187	9.52739
Deaths	China	Female	75-79 years	Total burden related to Non-alcoholic fatty liver disease (NAFLD)	High fasting plasma glucose	Number	2005	88.4514	187.05	9.30983
Deaths	China	Male	75-79 years	Total burden related to Non-alcoholic fatty liver disease (NAFLD)	High fasting plasma glucose	Rate	2005	1.00391	2.08657	0.106202
Deaths	China	Female	75-79 years	Total burden related to Non-alcoholic fatty liver disease (NAFLD)	High fasting plasma glucose	Rate	2005	0.84898	1.79536	0.0893582
Deaths	China	Male	75-79 years	Total burden related to Non-alcoholic fatty liver disease (NAFLD)	High fasting plasma glucose	Number	2006	91.0327	183.657	9.42845
Deaths	China	Female	75-79 years	Total burden related to Non-alcoholic fatty liver disease (NAFLD)	High fasting plasma glucose	Number	2006	90.4299	189.929	9.68262
Deaths	China	Male	75-79 years	Total burden related to Non-alcoholic fatty liver disease (NAFLD)	High fasting plasma glucose	Rate	2006	0.970162	1.95728	0.100482
Deaths	China	Female	75-79 years	Total burden related to Non-alcoholic fatty liver disease (NAFLD)	High fasting plasma glucose	Rate	2006	0.839063	1.76227	0.0898411
Deaths	China	Male	75-79 years	Total burden related to Non-alcoholic fatty liver disease (NAFLD)	High fasting plasma glucose	Number	2007	96.2405	195.913	9.55667
Deaths	China	Female	75-79 years	Total burden related to Non-alcoholic fatty liver disease (NAFLD)	High fasting plasma glucose	Number	2007	96.0375	196.699	10.146
Deaths	China	Male	75-79 years	Total burden related to Non-alcoholic fatty liver disease (NAFLD)	High fasting plasma glucose	Rate	2007	0.97842	1.99173	0.097157
Deaths	China	Female	75-79 years	Total burden related to Non-alcoholic fatty liver disease (NAFLD)	High fasting plasma glucose	Rate	2007	0.858723	1.75879	0.0907213
Deaths	China	Male	75-79 years	Total burden related to Non-alcoholic fatty liver disease (NAFLD)	High fasting plasma glucose	Number	2008	104.998	214.675	11.2528
Deaths	China	Female	75-79 years	Total burden related to Non-alcoholic fatty liver disease (NAFLD)	High fasting plasma glucose	Number	2008	106.581	217.929	11.2929
Deaths	China	Male	75-79 years	Total burden related to Non-alcoholic fatty liver disease (NAFLD)	High fasting plasma glucose	Rate	2008	1.01935	2.08412	0.109245
Deaths	China	Female	75-79 years	Total burden related to Non-alcoholic fatty liver disease (NAFLD)	High fasting plasma glucose	Rate	2008	0.91715	1.87532	0.0971777
Deaths	China	Male	75-79 years	Total burden related to Non-alcoholic fatty liver disease (NAFLD)	High fasting plasma glucose	Number	2009	112.467	240.017	11.8396
Deaths	China	Female	75-79 years	Total burden related to Non-alcoholic fatty liver disease (NAFLD)	High fasting plasma glucose	Number	2009	114.551	236.639	12.2164
Deaths	China	Male	75-79 years	Total burden related to Non-alcoholic fatty liver disease (NAFLD)	High fasting plasma glucose	Rate	2009	1.03853	2.21634	0.109329
Deaths	China	Female	75-79 years	Total burden related to Non-alcoholic fatty liver disease (NAFLD)	High fasting plasma glucose	Rate	2009	0.942206	1.94641	0.100482
Deaths	China	Male	75-79 years	Total burden related to Non-alcoholic fatty liver disease (NAFLD)	High fasting plasma glucose	Number	2010	116.96	245.376	12.4511
Deaths	China	Female	75-79 years	Total burden related to Non-alcoholic fatty liver disease (NAFLD)	High fasting plasma glucose	Number	2010	119.541	237.334	13.0046
Deaths	China	Male	75-79 years	Total burden related to Non-alcoholic fatty liver disease (NAFLD)	High fasting plasma glucose	Rate	2010	1.03343	2.1681	0.110015
Deaths	China	Female	75-79 years	Total burden related to Non-alcoholic fatty liver disease (NAFLD)	High fasting plasma glucose	Rate	2010	0.94441	1.87501	0.10274
Deaths	China	Male	75-79 years	Total burden related to Non-alcoholic fatty liver disease (NAFLD)	High fasting plasma glucose	Number	2011	121.57	243.802	12.1062
Deaths	China	Female	75-79 years	Total burden related to Non-alcoholic fatty liver disease (NAFLD)	High fasting plasma glucose	Number	2011	126.679	264.14	12.8173
Deaths	China	Male	75-79 years	Total burden related to Non-alcoholic fatty liver disease (NAFLD)	High fasting plasma glucose	Rate	2011	1.03134	2.0683	0.102703
Deaths	China	Female	75-79 years	Total burden related to Non-alcoholic fatty liver disease (NAFLD)	High fasting plasma glucose	Rate	2011	0.963637	2.00929	0.0975
Deaths	China	Male	75-79 years	Total burden related to Non-alcoholic fatty liver disease (NAFLD)	High fasting plasma glucose	Number	2012	127.488	276.779	13.5041
Deaths	China	Female	75-79 years	Total burden related to Non-alcoholic fatty liver disease (NAFLD)	High fasting plasma glucose	Number	2012	135.669	284.966	14.1536
Deaths	China	Male	75-79 years	Total burden related to Non-alcoholic fatty liver disease (NAFLD)	High fasting plasma glucose	Rate	2012	1.04367	2.26584	0.110551
Deaths	China	Female	75-79 years	Total burden related to Non-alcoholic fatty liver disease (NAFLD)	High fasting plasma glucose	Rate	2012	0.998825	2.09798	0.104202
Deaths	China	Male	75-79 years	Total burden related to Non-alcoholic fatty liver disease (NAFLD)	High fasting plasma glucose	Number	2013	131.374	279.971	14.662
Deaths	China	Female	75-79 years	Total burden related to Non-alcoholic fatty liver disease (NAFLD)	High fasting plasma glucose	Number	2013	142.274	293.934	14.2143
Deaths	China	Male	75-79 years	Total burden related to Non-alcoholic fatty liver disease (NAFLD)	High fasting plasma glucose	Rate	2013	1.04757	2.23249	0.116915
Deaths	China	Female	75-79 years	Total burden related to Non-alcoholic fatty liver disease (NAFLD)	High fasting plasma glucose	Rate	2013	1.02287	2.11323	0.102194
Deaths	China	Male	75-79 years	Total burden related to Non-alcoholic fatty liver disease (NAFLD)	High fasting plasma glucose	Number	2014	138.248	289.582	14.568
Deaths	China	Female	75-79 years	Total burden related to Non-alcoholic fatty liver disease (NAFLD)	High fasting plasma glucose	Number	2014	150.344	309.215	14.4512
Deaths	China	Male	75-79 years	Total burden related to Non-alcoholic fatty liver disease (NAFLD)	High fasting plasma glucose	Rate	2014	1.07912	2.26039	0.113713
Deaths	China	Female	75-79 years	Total burden related to Non-alcoholic fatty liver disease (NAFLD)	High fasting plasma glucose	Rate	2014	1.06826	2.1971	0.102682
Deaths	China	Male	75-79 years	Total burden related to Non-alcoholic fatty liver disease (NAFLD)	High fasting plasma glucose	Number	2015	144.372	307.574	14.72
Deaths	China	Female	75-79 years	Total burden related to Non-alcoholic fatty liver disease (NAFLD)	High fasting plasma glucose	Number	2015	157.262	331.087	16.1882
Deaths	China	Male	75-79 years	Total burden related to Non-alcoholic fatty liver disease (NAFLD)	High fasting plasma glucose	Rate	2015	1.1045	2.35306	0.112614
Deaths	China	Female	75-79 years	Total burden related to Non-alcoholic fatty liver disease (NAFLD)	High fasting plasma glucose	Rate	2015	1.09521	2.30576	0.112738
Deaths	China	Male	75-79 years	Total burden related to Non-alcoholic fatty liver disease (NAFLD)	High fasting plasma glucose	Number	2016	144.223	300.169	14.9703
Deaths	China	Female	75-79 years	Total burden related to Non-alcoholic fatty liver disease (NAFLD)	High fasting plasma glucose	Number	2016	162.62	326.893	15.9748
Deaths	China	Male	75-79 years	Total burden related to Non-alcoholic fatty liver disease (NAFLD)	High fasting plasma glucose	Rate	2016	1.0823	2.25257	0.112342
Deaths	China	Female	75-79 years	Total burden related to Non-alcoholic fatty liver disease (NAFLD)	High fasting plasma glucose	Rate	2016	1.11026	2.23181	0.109065
Deaths	China	Male	75-79 years	Total burden related to Non-alcoholic fatty liver disease (NAFLD)	High fasting plasma glucose	Number	2017	145.529	314.249	14.0659
Deaths	China	Female	75-79 years	Total burden related to Non-alcoholic fatty liver disease (NAFLD)	High fasting plasma glucose	Number	2017	165.409	341.496	16.4619
Deaths	China	Male	75-79 years	Total burden related to Non-alcoholic fatty liver disease (NAFLD)	High fasting plasma glucose	Rate	2017	1.06842	2.30709	0.103267
Deaths	China	Female	75-79 years	Total burden related to Non-alcoholic fatty liver disease (NAFLD)	High fasting plasma glucose	Rate	2017	1.10289	2.27697	0.109762
Deaths	China	Male	75-79 years	Total burden related to Non-alcoholic fatty liver disease (NAFLD)	High fasting plasma glucose	Number	2018	147.819	316.639	14.5157
Deaths	China	Female	75-79 years	Total burden related to Non-alcoholic fatty liver disease (NAFLD)	High fasting plasma glucose	Number	2018	165.57	362.985	14.3984
Deaths	China	Male	75-79 years	Total burden related to Non-alcoholic fatty liver disease (NAFLD)	High fasting plasma glucose	Rate	2018	1.05341	2.25648	0.103443
Deaths	China	Female	75-79 years	Total burden related to Non-alcoholic fatty liver disease (NAFLD)	High fasting plasma glucose	Rate	2018	1.07319	2.3528	0.0933274
Deaths	China	Male	75-79 years	Total burden related to Non-alcoholic fatty liver disease (NAFLD)	High fasting plasma glucose	Number	2019	150.749	318.282	14.7615
Deaths	China	Female	75-79 years	Total burden related to Non-alcoholic fatty liver disease (NAFLD)	High fasting plasma glucose	Number	2019	167.755	363.072	16.4604
Deaths	China	Male	75-79 years	Total burden related to Non-alcoholic fatty liver disease (NAFLD)	High fasting plasma glucose	Rate	2019	1.04874	2.21425	0.102694
Deaths	China	Female	75-79 years	Total burden related to Non-alcoholic fatty liver disease (NAFLD)	High fasting plasma glucose	Rate	2019	1.05015	2.27283	0.103042
Deaths	China	Male	75-79 years	Total burden related to Non-alcoholic fatty liver disease (NAFLD)	High fasting plasma glucose	Number	2020	155.904	326.372	14.7465
Deaths	China	Female	75-79 years	Total burden related to Non-alcoholic fatty liver disease (NAFLD)	High fasting plasma glucose	Number	2020	160.181	346.681	15.104
Deaths	China	Male	75-79 years	Total burden related to Non-alcoholic fatty liver disease (NAFLD)	High fasting plasma glucose	Rate	2020	1.05135	2.2009	0.0994439
Deaths	China	Female	75-79 years	Total burden related to Non-alcoholic fatty liver disease (NAFLD)	High fasting plasma glucose	Rate	2020	0.96708	2.09306	0.0911892
Deaths	China	Male	75-79 years	Total burden related to Non-alcoholic fatty liver disease (NAFLD)	High fasting plasma glucose	Number	2021	144.569	321.673	15.0166
Deaths	China	Female	75-79 years	Total burden related to Non-alcoholic fatty liver disease (NAFLD)	High fasting plasma glucose	Number	2021	151.599	331.761	15.3985
Deaths	China	Male	75-79 years	Total burden related to Non-alcoholic fatty liver disease (NAFLD)	High fasting plasma glucose	Rate	2021	0.926583	2.06169	0.0962453
Deaths	China	Female	75-79 years	Total burden related to Non-alcoholic fatty liver disease (NAFLD)	High fasting plasma glucose	Rate	2021	0.865461	1.89399	0.0879088
Deaths	China	Male	All ages	Total burden related to Non-alcoholic fatty liver disease (NAFLD)	High fasting plasma glucose	Number	1990	318.354	690.421	31.4526
Deaths	China	Female	All ages	Total burden related to Non-alcoholic fatty liver disease (NAFLD)	High fasting plasma glucose	Number	1990	312.969	637.175	32.892
Deaths	China	Male	All ages	Total burden related to Non-alcoholic fatty liver disease (NAFLD)	High fasting plasma glucose	Rate	1990	0.0524611	0.113773	0.00518303
Deaths	China	Female	All ages	Total burden related to Non-alcoholic fatty liver disease (NAFLD)	High fasting plasma glucose	Rate	1990	0.0549437	0.11186	0.00577439
Deaths	China	Male	All ages	Total burden related to Non-alcoholic fatty liver disease (NAFLD)	High fasting plasma glucose	Number	1991	317.71	685.173	32.425
Deaths	China	Female	All ages	Total burden related to Non-alcoholic fatty liver disease (NAFLD)	High fasting plasma glucose	Number	1991	313.379	663.657	30.4989
Deaths	China	Male	All ages	Total burden related to Non-alcoholic fatty liver disease (NAFLD)	High fasting plasma glucose	Rate	1991	0.0515901	0.111259	0.0052652
Deaths	China	Female	All ages	Total burden related to Non-alcoholic fatty liver disease (NAFLD)	High fasting plasma glucose	Rate	1991	0.0543142	0.115024	0.00528601
Deaths	China	Male	All ages	Total burden related to Non-alcoholic fatty liver disease (NAFLD)	High fasting plasma glucose	Number	1992	318.149	696.261	32.5266
Deaths	China	Female	All ages	Total burden related to Non-alcoholic fatty liver disease (NAFLD)	High fasting plasma glucose	Number	1992	318.274	680.13	31.7495
Deaths	China	Male	All ages	Total burden related to Non-alcoholic fatty liver disease (NAFLD)	High fasting plasma glucose	Rate	1992	0.0510488	0.111719	0.00521908
Deaths	China	Female	All ages	Total burden related to Non-alcoholic fatty liver disease (NAFLD)	High fasting plasma glucose	Rate	1992	0.0545911	0.116657	0.00544576
Deaths	China	Male	All ages	Total burden related to Non-alcoholic fatty liver disease (NAFLD)	High fasting plasma glucose	Number	1993	324.389	671.489	31.5117
Deaths	China	Female	All ages	Total burden related to Non-alcoholic fatty liver disease (NAFLD)	High fasting plasma glucose	Number	1993	323.879	681.64	31.5335
Deaths	China	Male	All ages	Total burden related to Non-alcoholic fatty liver disease (NAFLD)	High fasting plasma glucose	Rate	1993	0.0515544	0.106718	0.00500808
Deaths	China	Female	All ages	Total burden related to Non-alcoholic fatty liver disease (NAFLD)	High fasting plasma glucose	Rate	1993	0.0550786	0.115919	0.00536256
Deaths	China	Male	All ages	Total burden related to Non-alcoholic fatty liver disease (NAFLD)	High fasting plasma glucose	Number	1994	334.606	709.079	31.8493
Deaths	China	Female	All ages	Total burden related to Non-alcoholic fatty liver disease (NAFLD)	High fasting plasma glucose	Number	1994	337.868	704.705	33.3294
Deaths	China	Male	All ages	Total burden related to Non-alcoholic fatty liver disease (NAFLD)	High fasting plasma glucose	Rate	1994	0.0527741	0.111836	0.00502328
Deaths	China	Female	All ages	Total burden related to Non-alcoholic fatty liver disease (NAFLD)	High fasting plasma glucose	Rate	1994	0.0570459	0.118983	0.00562736
Deaths	China	Male	All ages	Total burden related to Non-alcoholic fatty liver disease (NAFLD)	High fasting plasma glucose	Number	1995	349.711	758.452	33.6369
Deaths	China	Female	All ages	Total burden related to Non-alcoholic fatty liver disease (NAFLD)	High fasting plasma glucose	Number	1995	352.034	735.661	34.5235
Deaths	China	Male	All ages	Total burden related to Non-alcoholic fatty liver disease (NAFLD)	High fasting plasma glucose	Rate	1995	0.0548285	0.118912	0.00527368
Deaths	China	Female	All ages	Total burden related to Non-alcoholic fatty liver disease (NAFLD)	High fasting plasma glucose	Rate	1995	0.0590741	0.12345	0.00579331
Deaths	China	Male	All ages	Total burden related to Non-alcoholic fatty liver disease (NAFLD)	High fasting plasma glucose	Number	1996	372.877	816.1	36.7417
Deaths	China	Female	All ages	Total burden related to Non-alcoholic fatty liver disease (NAFLD)	High fasting plasma glucose	Number	1996	371.004	783.308	35.8161
Deaths	China	Male	All ages	Total burden related to Non-alcoholic fatty liver disease (NAFLD)	High fasting plasma glucose	Rate	1996	0.0581944	0.127368	0.00573422
Deaths	China	Female	All ages	Total burden related to Non-alcoholic fatty liver disease (NAFLD)	High fasting plasma glucose	Rate	1996	0.0619261	0.130746	0.00597824
Deaths	China	Male	All ages	Total burden related to Non-alcoholic fatty liver disease (NAFLD)	High fasting plasma glucose	Number	1997	411.35	858.555	43.6115
Deaths	China	Female	All ages	Total burden related to Non-alcoholic fatty liver disease (NAFLD)	High fasting plasma glucose	Number	1997	400.282	834.836	39.4465
Deaths	China	Male	All ages	Total burden related to Non-alcoholic fatty liver disease (NAFLD)	High fasting plasma glucose	Rate	1997	0.0639721	0.13352	0.00678236
Deaths	China	Female	All ages	Total burden related to Non-alcoholic fatty liver disease (NAFLD)	High fasting plasma glucose	Rate	1997	0.0664945	0.138682	0.00655282
Deaths	China	Male	All ages	Total burden related to Non-alcoholic fatty liver disease (NAFLD)	High fasting plasma glucose	Number	1998	465.174	976.756	47.4381
Deaths	China	Female	All ages	Total burden related to Non-alcoholic fatty liver disease (NAFLD)	High fasting plasma glucose	Number	1998	441.01	898.838	41.3746
Deaths	China	Male	All ages	Total burden related to Non-alcoholic fatty liver disease (NAFLD)	High fasting plasma glucose	Rate	1998	0.0721306	0.151457	0.00735583
Deaths	China	Female	All ages	Total burden related to Non-alcoholic fatty liver disease (NAFLD)	High fasting plasma glucose	Rate	1998	0.0729301	0.148642	0.00684216
Deaths	China	Male	All ages	Total burden related to Non-alcoholic fatty liver disease (NAFLD)	High fasting plasma glucose	Number	1999	521.26	1092.46	52.3589
Deaths	China	Female	All ages	Total burden related to Non-alcoholic fatty liver disease (NAFLD)	High fasting plasma glucose	Number	1999	483.329	995.39	48.2051
Deaths	China	Male	All ages	Total burden related to Non-alcoholic fatty liver disease (NAFLD)	High fasting plasma glucose	Rate	1999	0.0806032	0.168928	0.00809633
Deaths	China	Female	All ages	Total burden related to Non-alcoholic fatty liver disease (NAFLD)	High fasting plasma glucose	Rate	1999	0.0795661	0.163862	0.00793557
Deaths	China	Male	All ages	Total burden related to Non-alcoholic fatty liver disease (NAFLD)	High fasting plasma glucose	Number	2000	570.589	1205.67	55.8895
Deaths	China	Female	All ages	Total burden related to Non-alcoholic fatty liver disease (NAFLD)	High fasting plasma glucose	Number	2000	519.475	1053.45	53.6076
Deaths	China	Male	All ages	Total burden related to Non-alcoholic fatty liver disease (NAFLD)	High fasting plasma glucose	Rate	2000	0.0879649	0.185872	0.00861621
Deaths	China	Female	All ages	Total burden related to Non-alcoholic fatty liver disease (NAFLD)	High fasting plasma glucose	Rate	2000	0.0850998	0.172576	0.00878193
Deaths	China	Male	All ages	Total burden related to Non-alcoholic fatty liver disease (NAFLD)	High fasting plasma glucose	Number	2001	586.848	1197.61	55.5373
Deaths	China	Female	All ages	Total burden related to Non-alcoholic fatty liver disease (NAFLD)	High fasting plasma glucose	Number	2001	526.416	1073.49	53.483
Deaths	China	Male	All ages	Total burden related to Non-alcoholic fatty liver disease (NAFLD)	High fasting plasma glucose	Rate	2001	0.0901386	0.183951	0.00853042
Deaths	China	Female	All ages	Total burden related to Non-alcoholic fatty liver disease (NAFLD)	High fasting plasma glucose	Rate	2001	0.0857631	0.174892	0.00871339
Deaths	China	Male	All ages	Total burden related to Non-alcoholic fatty liver disease (NAFLD)	High fasting plasma glucose	Number	2002	585.681	1219.94	58.9412
Deaths	China	Female	All ages	Total burden related to Non-alcoholic fatty liver disease (NAFLD)	High fasting plasma glucose	Number	2002	518.793	1043.77	52.8209
Deaths	China	Male	All ages	Total burden related to Non-alcoholic fatty liver disease (NAFLD)	High fasting plasma glucose	Rate	2002	0.0895819	0.186594	0.00901527
Deaths	China	Female	All ages	Total burden related to Non-alcoholic fatty liver disease (NAFLD)	High fasting plasma glucose	Rate	2002	0.0840151	0.169032	0.00855399
Deaths	China	Male	All ages	Total burden related to Non-alcoholic fatty liver disease (NAFLD)	High fasting plasma glucose	Number	2003	571.664	1185.26	58.3567
Deaths	China	Female	All ages	Total burden related to Non-alcoholic fatty liver disease (NAFLD)	High fasting plasma glucose	Number	2003	501.862	1030.25	50.3646
Deaths	China	Male	All ages	Total burden related to Non-alcoholic fatty liver disease (NAFLD)	High fasting plasma glucose	Rate	2003	0.0870491	0.180483	0.00888616
Deaths	China	Female	All ages	Total burden related to Non-alcoholic fatty liver disease (NAFLD)	High fasting plasma glucose	Rate	2003	0.0807629	0.165794	0.008105
Deaths	China	Male	All ages	Total burden related to Non-alcoholic fatty liver disease (NAFLD)	High fasting plasma glucose	Number	2004	556.858	1152.63	55.8976
Deaths	China	Female	All ages	Total burden related to Non-alcoholic fatty liver disease (NAFLD)	High fasting plasma glucose	Number	2004	483.311	985.266	48.776
Deaths	China	Male	All ages	Total burden related to Non-alcoholic fatty liver disease (NAFLD)	High fasting plasma glucose	Rate	2004	0.0844027	0.174703	0.00847236
Deaths	China	Female	All ages	Total burden related to Non-alcoholic fatty liver disease (NAFLD)	High fasting plasma glucose	Rate	2004	0.0772726	0.157526	0.00779839
Deaths	China	Male	All ages	Total burden related to Non-alcoholic fatty liver disease (NAFLD)	High fasting plasma glucose	Number	2005	558.592	1149.09	58.7751
Deaths	China	Female	All ages	Total burden related to Non-alcoholic fatty liver disease (NAFLD)	High fasting plasma glucose	Number	2005	482.769	985.186	50.4385
Deaths	China	Male	All ages	Total burden related to Non-alcoholic fatty liver disease (NAFLD)	High fasting plasma glucose	Rate	2005	0.0842411	0.173294	0.00886385
Deaths	China	Female	All ages	Total burden related to Non-alcoholic fatty liver disease (NAFLD)	High fasting plasma glucose	Rate	2005	0.0766583	0.156437	0.00800908
Deaths	China	Male	All ages	Total burden related to Non-alcoholic fatty liver disease (NAFLD)	High fasting plasma glucose	Number	2006	565.435	1157.47	59.4399
Deaths	China	Female	All ages	Total burden related to Non-alcoholic fatty liver disease (NAFLD)	High fasting plasma glucose	Number	2006	490.324	972.094	49.9063
Deaths	China	Male	All ages	Total burden related to Non-alcoholic fatty liver disease (NAFLD)	High fasting plasma glucose	Rate	2006	0.084788	0.173565	0.00891313
Deaths	China	Female	All ages	Total burden related to Non-alcoholic fatty liver disease (NAFLD)	High fasting plasma glucose	Rate	2006	0.0772838	0.153219	0.00786611
Deaths	China	Male	All ages	Total burden related to Non-alcoholic fatty liver disease (NAFLD)	High fasting plasma glucose	Number	2007	597.046	1203.39	59.375
Deaths	China	Female	All ages	Total burden related to Non-alcoholic fatty liver disease (NAFLD)	High fasting plasma glucose	Number	2007	521.28	1009.91	51.6596
Deaths	China	Male	All ages	Total burden related to Non-alcoholic fatty liver disease (NAFLD)	High fasting plasma glucose	Rate	2007	0.0889652	0.179316	0.00884741
Deaths	China	Female	All ages	Total burden related to Non-alcoholic fatty liver disease (NAFLD)	High fasting plasma glucose	Rate	2007	0.0815214	0.157936	0.00807888
Deaths	China	Male	All ages	Total burden related to Non-alcoholic fatty liver disease (NAFLD)	High fasting plasma glucose	Number	2008	653.181	1305.72	70.6876
Deaths	China	Female	All ages	Total burden related to Non-alcoholic fatty liver disease (NAFLD)	High fasting plasma glucose	Number	2008	578.371	1141.28	57.6494
Deaths	China	Male	All ages	Total burden related to Non-alcoholic fatty liver disease (NAFLD)	High fasting plasma glucose	Rate	2008	0.0967033	0.193311	0.0104653
Deaths	China	Female	All ages	Total burden related to Non-alcoholic fatty liver disease (NAFLD)	High fasting plasma glucose	Rate	2008	0.089743	0.177086	0.00894517
Deaths	China	Male	All ages	Total burden related to Non-alcoholic fatty liver disease (NAFLD)	High fasting plasma glucose	Number	2009	704.097	1430.03	74.3086
Deaths	China	Female	All ages	Total burden related to Non-alcoholic fatty liver disease (NAFLD)	High fasting plasma glucose	Number	2009	628.823	1252.34	62.58
Deaths	China	Male	All ages	Total burden related to Non-alcoholic fatty liver disease (NAFLD)	High fasting plasma glucose	Rate	2009	0.103597	0.210407	0.0109334
Deaths	China	Female	All ages	Total burden related to Non-alcoholic fatty liver disease (NAFLD)	High fasting plasma glucose	Rate	2009	0.0968442	0.19287	0.00963786
Deaths	China	Male	All ages	Total burden related to Non-alcoholic fatty liver disease (NAFLD)	High fasting plasma glucose	Number	2010	746.584	1536.31	78.8556
Deaths	China	Female	All ages	Total burden related to Non-alcoholic fatty liver disease (NAFLD)	High fasting plasma glucose	Number	2010	670.66	1330.37	70.8414
Deaths	China	Male	All ages	Total burden related to Non-alcoholic fatty liver disease (NAFLD)	High fasting plasma glucose	Rate	2010	0.109259	0.224832	0.0115401
Deaths	China	Female	All ages	Total burden related to Non-alcoholic fatty liver disease (NAFLD)	High fasting plasma glucose	Rate	2010	0.102607	0.203538	0.0108383
Deaths	China	Male	All ages	Total burden related to Non-alcoholic fatty liver disease (NAFLD)	High fasting plasma glucose	Number	2011	765.198	1521.6	75.827
Deaths	China	Female	All ages	Total burden related to Non-alcoholic fatty liver disease (NAFLD)	High fasting plasma glucose	Number	2011	696.256	1419.47	69.0436
Deaths	China	Male	All ages	Total burden related to Non-alcoholic fatty liver disease (NAFLD)	High fasting plasma glucose	Rate	2011	0.111467	0.221652	0.0110457
Deaths	China	Female	All ages	Total burden related to Non-alcoholic fatty liver disease (NAFLD)	High fasting plasma glucose	Rate	2011	0.105914	0.215929	0.0105028
Deaths	China	Male	All ages	Total burden related to Non-alcoholic fatty liver disease (NAFLD)	High fasting plasma glucose	Number	2012	808.591	1663.99	88.5894
Deaths	China	Female	All ages	Total burden related to Non-alcoholic fatty liver disease (NAFLD)	High fasting plasma glucose	Number	2012	740.047	1490.55	80.6777
Deaths	China	Male	All ages	Total burden related to Non-alcoholic fatty liver disease (NAFLD)	High fasting plasma glucose	Rate	2012	0.117194	0.241172	0.0128398
Deaths	China	Female	All ages	Total burden related to Non-alcoholic fatty liver disease (NAFLD)	High fasting plasma glucose	Rate	2012	0.111919	0.225419	0.0122011
Deaths	China	Male	All ages	Total burden related to Non-alcoholic fatty liver disease (NAFLD)	High fasting plasma glucose	Number	2013	897.806	1875.73	104.071
Deaths	China	Female	All ages	Total burden related to Non-alcoholic fatty liver disease (NAFLD)	High fasting plasma glucose	Number	2013	830.23	1683.48	85.2594
Deaths	China	Male	All ages	Total burden related to Non-alcoholic fatty liver disease (NAFLD)	High fasting plasma glucose	Rate	2013	0.12937	0.270284	0.0149961
Deaths	China	Female	All ages	Total burden related to Non-alcoholic fatty liver disease (NAFLD)	High fasting plasma glucose	Rate	2013	0.124777	0.253015	0.0128139
Deaths	China	Male	All ages	Total burden related to Non-alcoholic fatty liver disease (NAFLD)	High fasting plasma glucose	Number	2014	990.263	2036.54	107.8
Deaths	China	Female	All ages	Total burden related to Non-alcoholic fatty liver disease (NAFLD)	High fasting plasma glucose	Number	2014	935.048	1813.98	86.9348
Deaths	China	Male	All ages	Total burden related to Non-alcoholic fatty liver disease (NAFLD)	High fasting plasma glucose	Rate	2014	0.141799	0.291619	0.0154362
Deaths	China	Female	All ages	Total burden related to Non-alcoholic fatty liver disease (NAFLD)	High fasting plasma glucose	Rate	2014	0.139651	0.27092	0.0129838
Deaths	China	Male	All ages	Total burden related to Non-alcoholic fatty liver disease (NAFLD)	High fasting plasma glucose	Number	2015	1032.42	2111.75	108.208
Deaths	China	Female	All ages	Total burden related to Non-alcoholic fatty liver disease (NAFLD)	High fasting plasma glucose	Number	2015	973.262	1883.16	98.4978
Deaths	China	Male	All ages	Total burden related to Non-alcoholic fatty liver disease (NAFLD)	High fasting plasma glucose	Rate	2015	0.146793	0.300254	0.0153853
Deaths	China	Female	All ages	Total burden related to Non-alcoholic fatty liver disease (NAFLD)	High fasting plasma glucose	Rate	2015	0.144392	0.279383	0.014613
Deaths	China	Male	All ages	Total burden related to Non-alcoholic fatty liver disease (NAFLD)	High fasting plasma glucose	Number	2016	1043.87	2127.25	111.612
Deaths	China	Female	All ages	Total burden related to Non-alcoholic fatty liver disease (NAFLD)	High fasting plasma glucose	Number	2016	1012.56	1975.8	99.304
Deaths	China	Male	All ages	Total burden related to Non-alcoholic fatty liver disease (NAFLD)	High fasting plasma glucose	Rate	2016	0.147245	0.300063	0.0157436
Deaths	China	Female	All ages	Total burden related to Non-alcoholic fatty liver disease (NAFLD)	High fasting plasma glucose	Rate	2016	0.149146	0.291028	0.0146271
Deaths	China	Male	All ages	Total burden related to Non-alcoholic fatty liver disease (NAFLD)	High fasting plasma glucose	Number	2017	1080.11	2211.1	108.35
Deaths	China	Female	All ages	Total burden related to Non-alcoholic fatty liver disease (NAFLD)	High fasting plasma glucose	Number	2017	1070.4	2162.55	108.864
Deaths	China	Male	All ages	Total burden related to Non-alcoholic fatty liver disease (NAFLD)	High fasting plasma glucose	Rate	2017	0.151162	0.309443	0.0151637
Deaths	China	Female	All ages	Total burden related to Non-alcoholic fatty liver disease (NAFLD)	High fasting plasma glucose	Rate	2017	0.156577	0.316337	0.0159246
Deaths	China	Male	All ages	Total burden related to Non-alcoholic fatty liver disease (NAFLD)	High fasting plasma glucose	Number	2018	1103.26	2397.67	111.218
Deaths	China	Female	All ages	Total burden related to Non-alcoholic fatty liver disease (NAFLD)	High fasting plasma glucose	Number	2018	1085.54	2234.28	105.45
Deaths	China	Male	All ages	Total burden related to Non-alcoholic fatty liver disease (NAFLD)	High fasting plasma glucose	Rate	2018	0.153341	0.333248	0.0154581
Deaths	China	Female	All ages	Total burden related to Non-alcoholic fatty liver disease (NAFLD)	High fasting plasma glucose	Rate	2018	0.157855	0.324899	0.015334
Deaths	China	Male	All ages	Total burden related to Non-alcoholic fatty liver disease (NAFLD)	High fasting plasma glucose	Number	2019	1121.13	2336.63	111.124
Deaths	China	Female	All ages	Total burden related to Non-alcoholic fatty liver disease (NAFLD)	High fasting plasma glucose	Number	2019	1082.53	2206	109.89
Deaths	China	Male	All ages	Total burden related to Non-alcoholic fatty liver disease (NAFLD)	High fasting plasma glucose	Rate	2019	0.154967	0.322977	0.0153599
Deaths	China	Female	All ages	Total burden related to Non-alcoholic fatty liver disease (NAFLD)	High fasting plasma glucose	Rate	2019	0.156684	0.319293	0.0159053
Deaths	China	Male	All ages	Total burden related to Non-alcoholic fatty liver disease (NAFLD)	High fasting plasma glucose	Number	2020	1163.96	2511.91	112.337
Deaths	China	Female	All ages	Total burden related to Non-alcoholic fatty liver disease (NAFLD)	High fasting plasma glucose	Number	2020	1035.08	2108.72	101.453
Deaths	China	Male	All ages	Total burden related to Non-alcoholic fatty liver disease (NAFLD)	High fasting plasma glucose	Rate	2020	0.160258	0.345848	0.015467
Deaths	China	Female	All ages	Total burden related to Non-alcoholic fatty liver disease (NAFLD)	High fasting plasma glucose	Rate	2020	0.149324	0.30421	0.0146359
Deaths	China	Male	All ages	Total burden related to Non-alcoholic fatty liver disease (NAFLD)	High fasting plasma glucose	Number	2021	1077.2	2291.28	115.734
Deaths	China	Female	All ages	Total burden related to Non-alcoholic fatty liver disease (NAFLD)	High fasting plasma glucose	Number	2021	960.406	1997.19	97.4449
Deaths	China	Male	All ages	Total burden related to Non-alcoholic fatty liver disease (NAFLD)	High fasting plasma glucose	Rate	2021	0.147945	0.314692	0.0158953
Deaths	China	Female	All ages	Total burden related to Non-alcoholic fatty liver disease (NAFLD)	High fasting plasma glucose	Rate	2021	0.138259	0.287513	0.0140281
Deaths	China	Male	Age-standardized	Total burden related to Non-alcoholic fatty liver disease (NAFLD)	High fasting plasma glucose	Rate	1990	0.0869268	0.182138	0.00865227
Deaths	China	Female	Age-standardized	Total burden related to Non-alcoholic fatty liver disease (NAFLD)	High fasting plasma glucose	Rate	1990	0.0782243	0.160554	0.00813711
Deaths	China	Male	Age-standardized	Total burden related to Non-alcoholic fatty liver disease (NAFLD)	High fasting plasma glucose	Rate	1991	0.0844396	0.182228	0.00861474
Deaths	China	Female	Age-standardized	Total burden related to Non-alcoholic fatty liver disease (NAFLD)	High fasting plasma glucose	Rate	1991	0.0762925	0.161054	0.00738173
Deaths	China	Male	Age-standardized	Total burden related to Non-alcoholic fatty liver disease (NAFLD)	High fasting plasma glucose	Rate	1992	0.0818094	0.178388	0.00828546
Deaths	China	Female	Age-standardized	Total burden related to Non-alcoholic fatty liver disease (NAFLD)	High fasting plasma glucose	Rate	1992	0.075279	0.158098	0.0074461
Deaths	China	Male	Age-standardized	Total burden related to Non-alcoholic fatty liver disease (NAFLD)	High fasting plasma glucose	Rate	1993	0.0811123	0.168512	0.00768839
Deaths	China	Female	Age-standardized	Total burden related to Non-alcoholic fatty liver disease (NAFLD)	High fasting plasma glucose	Rate	1993	0.0746163	0.157516	0.00724885
Deaths	China	Male	Age-standardized	Total burden related to Non-alcoholic fatty liver disease (NAFLD)	High fasting plasma glucose	Rate	1994	0.0815644	0.173669	0.00780708
Deaths	China	Female	Age-standardized	Total burden related to Non-alcoholic fatty liver disease (NAFLD)	High fasting plasma glucose	Rate	1994	0.0758846	0.156422	0.00745463
Deaths	China	Male	Age-standardized	Total burden related to Non-alcoholic fatty liver disease (NAFLD)	High fasting plasma glucose	Rate	1995	0.0825467	0.178321	0.00797025
Deaths	China	Female	Age-standardized	Total burden related to Non-alcoholic fatty liver disease (NAFLD)	High fasting plasma glucose	Rate	1995	0.0767757	0.160327	0.00751718
Deaths	China	Male	Age-standardized	Total burden related to Non-alcoholic fatty liver disease (NAFLD)	High fasting plasma glucose	Rate	1996	0.0859577	0.186244	0.00849858
Deaths	China	Female	Age-standardized	Total burden related to Non-alcoholic fatty liver disease (NAFLD)	High fasting plasma glucose	Rate	1996	0.0787189	0.163888	0.00753056
Deaths	China	Male	Age-standardized	Total burden related to Non-alcoholic fatty liver disease (NAFLD)	High fasting plasma glucose	Rate	1997	0.0929253	0.193366	0.00975243
Deaths	China	Female	Age-standardized	Total burden related to Non-alcoholic fatty liver disease (NAFLD)	High fasting plasma glucose	Rate	1997	0.0828493	0.173108	0.00807797
Deaths	China	Male	Age-standardized	Total burden related to Non-alcoholic fatty liver disease (NAFLD)	High fasting plasma glucose	Rate	1998	0.103069	0.219401	0.0104233
Deaths	China	Female	Age-standardized	Total burden related to Non-alcoholic fatty liver disease (NAFLD)	High fasting plasma glucose	Rate	1998	0.0889888	0.184142	0.00828717
Deaths	China	Male	Age-standardized	Total burden related to Non-alcoholic fatty liver disease (NAFLD)	High fasting plasma glucose	Rate	1999	0.11226	0.236941	0.0111607
Deaths	China	Female	Age-standardized	Total burden related to Non-alcoholic fatty liver disease (NAFLD)	High fasting plasma glucose	Rate	1999	0.0946322	0.194614	0.00938572
Deaths	China	Male	Age-standardized	Total burden related to Non-alcoholic fatty liver disease (NAFLD)	High fasting plasma glucose	Rate	2000	0.119938	0.249529	0.0116724
Deaths	China	Female	Age-standardized	Total burden related to Non-alcoholic fatty liver disease (NAFLD)	High fasting plasma glucose	Rate	2000	0.0988969	0.203189	0.0101481
Deaths	China	Male	Age-standardized	Total burden related to Non-alcoholic fatty liver disease (NAFLD)	High fasting plasma glucose	Rate	2001	0.120312	0.246247	0.0113767
Deaths	China	Female	Age-standardized	Total burden related to Non-alcoholic fatty liver disease (NAFLD)	High fasting plasma glucose	Rate	2001	0.0973917	0.201863	0.00984468
Deaths	China	Male	Age-standardized	Total burden related to Non-alcoholic fatty liver disease (NAFLD)	High fasting plasma glucose	Rate	2002	0.117445	0.245301	0.0117585
Deaths	China	Female	Age-standardized	Total burden related to Non-alcoholic fatty liver disease (NAFLD)	High fasting plasma glucose	Rate	2002	0.0933812	0.186592	0.00946079
Deaths	China	Male	Age-standardized	Total burden related to Non-alcoholic fatty liver disease (NAFLD)	High fasting plasma glucose	Rate	2003	0.112187	0.231551	0.0112647
Deaths	China	Female	Age-standardized	Total burden related to Non-alcoholic fatty liver disease (NAFLD)	High fasting plasma glucose	Rate	2003	0.0877078	0.179327	0.00876007
Deaths	China	Male	Age-standardized	Total burden related to Non-alcoholic fatty liver disease (NAFLD)	High fasting plasma glucose	Rate	2004	0.105975	0.21707	0.0106438
Deaths	China	Female	Age-standardized	Total burden related to Non-alcoholic fatty liver disease (NAFLD)	High fasting plasma glucose	Rate	2004	0.0819092	0.166693	0.0082158
Deaths	China	Male	Age-standardized	Total burden related to Non-alcoholic fatty liver disease (NAFLD)	High fasting plasma glucose	Rate	2005	0.103373	0.212768	0.0108374
Deaths	China	Female	Age-standardized	Total burden related to Non-alcoholic fatty liver disease (NAFLD)	High fasting plasma glucose	Rate	2005	0.0795254	0.161762	0.0082588
Deaths	China	Male	Age-standardized	Total burden related to Non-alcoholic fatty liver disease (NAFLD)	High fasting plasma glucose	Rate	2006	0.100633	0.206116	0.0103777
Deaths	China	Female	Age-standardized	Total burden related to Non-alcoholic fatty liver disease (NAFLD)	High fasting plasma glucose	Rate	2006	0.0779677	0.155183	0.00788987
Deaths	China	Male	Age-standardized	Total burden related to Non-alcoholic fatty liver disease (NAFLD)	High fasting plasma glucose	Rate	2007	0.102811	0.207112	0.0100591
Deaths	China	Female	Age-standardized	Total burden related to Non-alcoholic fatty liver disease (NAFLD)	High fasting plasma glucose	Rate	2007	0.0800985	0.154159	0.00789169
Deaths	China	Male	Age-standardized	Total burden related to Non-alcoholic fatty liver disease (NAFLD)	High fasting plasma glucose	Rate	2008	0.109676	0.22201	0.0116531
Deaths	China	Female	Age-standardized	Total burden related to Non-alcoholic fatty liver disease (NAFLD)	High fasting plasma glucose	Rate	2008	0.0863379	0.170649	0.00852527
Deaths	China	Male	Age-standardized	Total burden related to Non-alcoholic fatty liver disease (NAFLD)	High fasting plasma glucose	Rate	2009	0.116805	0.237392	0.012267
Deaths	China	Female	Age-standardized	Total burden related to Non-alcoholic fatty liver disease (NAFLD)	High fasting plasma glucose	Rate	2009	0.0912497	0.179927	0.00898908
Deaths	China	Male	Age-standardized	Total burden related to Non-alcoholic fatty liver disease (NAFLD)	High fasting plasma glucose	Rate	2010	0.121607	0.246701	0.0128041
Deaths	China	Female	Age-standardized	Total burden related to Non-alcoholic fatty liver disease (NAFLD)	High fasting plasma glucose	Rate	2010	0.0944867	0.185825	0.00985803
Deaths	China	Male	Age-standardized	Total burden related to Non-alcoholic fatty liver disease (NAFLD)	High fasting plasma glucose	Rate	2011	0.118124	0.235404	0.0116781
Deaths	China	Female	Age-standardized	Total burden related to Non-alcoholic fatty liver disease (NAFLD)	High fasting plasma glucose	Rate	2011	0.0940356	0.193226	0.00924548
Deaths	China	Male	Age-standardized	Total burden related to Non-alcoholic fatty liver disease (NAFLD)	High fasting plasma glucose	Rate	2012	0.118909	0.243617	0.0128586
Deaths	China	Female	Age-standardized	Total burden related to Non-alcoholic fatty liver disease (NAFLD)	High fasting plasma glucose	Rate	2012	0.0959313	0.191609	0.0103723
Deaths	China	Male	Age-standardized	Total burden related to Non-alcoholic fatty liver disease (NAFLD)	High fasting plasma glucose	Rate	2013	0.128963	0.267759	0.0146535
Deaths	China	Female	Age-standardized	Total burden related to Non-alcoholic fatty liver disease (NAFLD)	High fasting plasma glucose	Rate	2013	0.104219	0.211304	0.0106476
Deaths	China	Male	Age-standardized	Total burden related to Non-alcoholic fatty liver disease (NAFLD)	High fasting plasma glucose	Rate	2014	0.135962	0.274294	0.0146563
Deaths	China	Female	Age-standardized	Total burden related to Non-alcoholic fatty liver disease (NAFLD)	High fasting plasma glucose	Rate	2014	0.112624	0.220033	0.0104017
Deaths	China	Male	Age-standardized	Total burden related to Non-alcoholic fatty liver disease (NAFLD)	High fasting plasma glucose	Rate	2015	0.133297	0.269289	0.0138119
Deaths	China	Female	Age-standardized	Total burden related to Non-alcoholic fatty liver disease (NAFLD)	High fasting plasma glucose	Rate	2015	0.111771	0.219436	0.0112381
Deaths	China	Male	Age-standardized	Total burden related to Non-alcoholic fatty liver disease (NAFLD)	High fasting plasma glucose	Rate	2016	0.128607	0.259537	0.0135694
Deaths	China	Female	Age-standardized	Total burden related to Non-alcoholic fatty liver disease (NAFLD)	High fasting plasma glucose	Rate	2016	0.110965	0.218926	0.0108258
Deaths	China	Male	Age-standardized	Total burden related to Non-alcoholic fatty liver disease (NAFLD)	High fasting plasma glucose	Rate	2017	0.130332	0.268151	0.0129899
Deaths	China	Female	Age-standardized	Total burden related to Non-alcoholic fatty liver disease (NAFLD)	High fasting plasma glucose	Rate	2017	0.112927	0.227903	0.0113741
Deaths	China	Male	Age-standardized	Total burden related to Non-alcoholic fatty liver disease (NAFLD)	High fasting plasma glucose	Rate	2018	0.128518	0.278538	0.0127371
Deaths	China	Female	Age-standardized	Total burden related to Non-alcoholic fatty liver disease (NAFLD)	High fasting plasma glucose	Rate	2018	0.11012	0.224147	0.0106537
Deaths	China	Male	Age-standardized	Total burden related to Non-alcoholic fatty liver disease (NAFLD)	High fasting plasma glucose	Rate	2019	0.125625	0.258918	0.0124796
Deaths	China	Female	Age-standardized	Total burden related to Non-alcoholic fatty liver disease (NAFLD)	High fasting plasma glucose	Rate	2019	0.105349	0.213539	0.0106459
Deaths	China	Male	Age-standardized	Total burden related to Non-alcoholic fatty liver disease (NAFLD)	High fasting plasma glucose	Rate	2020	0.126652	0.27	0.0122357
Deaths	China	Female	Age-standardized	Total burden related to Non-alcoholic fatty liver disease (NAFLD)	High fasting plasma glucose	Rate	2020	0.0971625	0.198015	0.00949969
Deaths	China	Male	Age-standardized	Total burden related to Non-alcoholic fatty liver disease (NAFLD)	High fasting plasma glucose	Rate	2021	0.113048	0.243409	0.0119981
Deaths	China	Female	Age-standardized	Total burden related to Non-alcoholic fatty liver disease (NAFLD)	High fasting plasma glucose	Rate	2021	0.0867445	0.180606	0.00876802
Deaths	China	Male	80-84 years	Total burden related to Non-alcoholic fatty liver disease (NAFLD)	High fasting plasma glucose	Number	1990	16.4429	34.5775	1.74399
Deaths	China	Female	80-84 years	Total burden related to Non-alcoholic fatty liver disease (NAFLD)	High fasting plasma glucose	Number	1990	23.2997	49.8358	2.27816
Deaths	China	Male	80-84 years	Total burden related to Non-alcoholic fatty liver disease (NAFLD)	High fasting plasma glucose	Rate	1990	0.806083	1.6951	0.085496
Deaths	China	Female	80-84 years	Total burden related to Non-alcoholic fatty liver disease (NAFLD)	High fasting plasma glucose	Rate	1990	0.715311	1.52998	0.0699406
Deaths	China	Male	80-84 years	Total burden related to Non-alcoholic fatty liver disease (NAFLD)	High fasting plasma glucose	Number	1991	16.8145	35.5711	1.77277
Deaths	China	Female	80-84 years	Total burden related to Non-alcoholic fatty liver disease (NAFLD)	High fasting plasma glucose	Number	1991	23.5795	51.4056	2.25993
Deaths	China	Male	80-84 years	Total burden related to Non-alcoholic fatty liver disease (NAFLD)	High fasting plasma glucose	Rate	1991	0.785406	1.66152	0.0828061
Deaths	China	Female	80-84 years	Total burden related to Non-alcoholic fatty liver disease (NAFLD)	High fasting plasma glucose	Rate	1991	0.70083	1.52788	0.0671698
Deaths	China	Male	80-84 years	Total burden related to Non-alcoholic fatty liver disease (NAFLD)	High fasting plasma glucose	Number	1992	16.5936	35.1238	1.76437
Deaths	China	Female	80-84 years	Total burden related to Non-alcoholic fatty liver disease (NAFLD)	High fasting plasma glucose	Number	1992	23.444	51.8772	2.19131
Deaths	China	Male	80-84 years	Total burden related to Non-alcoholic fatty liver disease (NAFLD)	High fasting plasma glucose	Rate	1992	0.736796	1.55959	0.0783425
Deaths	China	Female	80-84 years	Total burden related to Non-alcoholic fatty liver disease (NAFLD)	High fasting plasma glucose	Rate	1992	0.67134	1.48555	0.06275
Deaths	China	Male	80-84 years	Total burden related to Non-alcoholic fatty liver disease (NAFLD)	High fasting plasma glucose	Number	1993	17.0233	35.5824	1.74462
Deaths	China	Female	80-84 years	Total burden related to Non-alcoholic fatty liver disease (NAFLD)	High fasting plasma glucose	Number	1993	23.7587	52.2157	2.26399
Deaths	China	Male	80-84 years	Total burden related to Non-alcoholic fatty liver disease (NAFLD)	High fasting plasma glucose	Rate	1993	0.717218	1.49914	0.0735033
Deaths	China	Female	80-84 years	Total burden related to Non-alcoholic fatty liver disease (NAFLD)	High fasting plasma glucose	Rate	1993	0.65227	1.43353	0.0621553
Deaths	China	Male	80-84 years	Total burden related to Non-alcoholic fatty liver disease (NAFLD)	High fasting plasma glucose	Number	1994	17.8645	38.6071	1.86774
Deaths	China	Female	80-84 years	Total burden related to Non-alcoholic fatty liver disease (NAFLD)	High fasting plasma glucose	Number	1994	24.8299	54.0265	2.38623
Deaths	China	Male	80-84 years	Total burden related to Non-alcoholic fatty liver disease (NAFLD)	High fasting plasma glucose	Rate	1994	0.713416	1.54177	0.074588
Deaths	China	Female	80-84 years	Total burden related to Non-alcoholic fatty liver disease (NAFLD)	High fasting plasma glucose	Rate	1994	0.649805	1.41389	0.0624484
Deaths	China	Male	80-84 years	Total burden related to Non-alcoholic fatty liver disease (NAFLD)	High fasting plasma glucose	Number	1995	18.4059	39.808	1.85287
Deaths	China	Female	80-84 years	Total burden related to Non-alcoholic fatty liver disease (NAFLD)	High fasting plasma glucose	Number	1995	25.0879	53.428	2.46319
Deaths	China	Male	80-84 years	Total burden related to Non-alcoholic fatty liver disease (NAFLD)	High fasting plasma glucose	Rate	1995	0.699185	1.51219	0.0703853
Deaths	China	Female	80-84 years	Total burden related to Non-alcoholic fatty liver disease (NAFLD)	High fasting plasma glucose	Rate	1995	0.626536	1.33429	0.0615149
Deaths	China	Male	80-84 years	Total burden related to Non-alcoholic fatty liver disease (NAFLD)	High fasting plasma glucose	Number	1996	20.4869	42.9997	2.1568
Deaths	China	Female	80-84 years	Total burden related to Non-alcoholic fatty liver disease (NAFLD)	High fasting plasma glucose	Number	1996	27.4193	59.7644	2.56277
Deaths	China	Male	80-84 years	Total burden related to Non-alcoholic fatty liver disease (NAFLD)	High fasting plasma glucose	Rate	1996	0.74042	1.55406	0.0779491
Deaths	China	Female	80-84 years	Total burden related to Non-alcoholic fatty liver disease (NAFLD)	High fasting plasma glucose	Rate	1996	0.655498	1.42875	0.0612667
Deaths	China	Male	80-84 years	Total burden related to Non-alcoholic fatty liver disease (NAFLD)	High fasting plasma glucose	Number	1997	24.1223	50.8493	2.44031
Deaths	China	Female	80-84 years	Total burden related to Non-alcoholic fatty liver disease (NAFLD)	High fasting plasma glucose	Number	1997	31.8332	70.5908	2.93097
Deaths	China	Male	80-84 years	Total burden related to Non-alcoholic fatty liver disease (NAFLD)	High fasting plasma glucose	Rate	1997	0.830371	1.75041	0.0840037
Deaths	China	Female	80-84 years	Total burden related to Non-alcoholic fatty liver disease (NAFLD)	High fasting plasma glucose	Rate	1997	0.729688	1.6181	0.0671844
Deaths	China	Male	80-84 years	Total burden related to Non-alcoholic fatty liver disease (NAFLD)	High fasting plasma glucose	Number	1998	29.1557	62.4965	2.95522
Deaths	China	Female	80-84 years	Total burden related to Non-alcoholic fatty liver disease (NAFLD)	High fasting plasma glucose	Number	1998	37.4418	81.8518	3.36435
Deaths	China	Male	80-84 years	Total burden related to Non-alcoholic fatty liver disease (NAFLD)	High fasting plasma glucose	Rate	1998	0.957027	2.05143	0.0970044
Deaths	China	Female	80-84 years	Total burden related to Non-alcoholic fatty liver disease (NAFLD)	High fasting plasma glucose	Rate	1998	0.823172	1.79954	0.0739665
Deaths	China	Male	80-84 years	Total burden related to Non-alcoholic fatty liver disease (NAFLD)	High fasting plasma glucose	Number	1999	34.1948	74.6384	3.30639
Deaths	China	Female	80-84 years	Total burden related to Non-alcoholic fatty liver disease (NAFLD)	High fasting plasma glucose	Number	1999	42.3577	91.6352	3.9531
Deaths	China	Male	80-84 years	Total burden related to Non-alcoholic fatty liver disease (NAFLD)	High fasting plasma glucose	Rate	1999	1.0852	2.36872	0.104932
Deaths	China	Female	80-84 years	Total burden related to Non-alcoholic fatty liver disease (NAFLD)	High fasting plasma glucose	Rate	1999	0.904091	1.95588	0.0843759
Deaths	China	Male	80-84 years	Total burden related to Non-alcoholic fatty liver disease (NAFLD)	High fasting plasma glucose	Number	2000	40.5948	89.1192	3.91646
Deaths	China	Female	80-84 years	Total burden related to Non-alcoholic fatty liver disease (NAFLD)	High fasting plasma glucose	Number	2000	48.1861	104.753	4.46076
Deaths	China	Male	80-84 years	Total burden related to Non-alcoholic fatty liver disease (NAFLD)	High fasting plasma glucose	Rate	2000	1.23704	2.71571	0.119345
Deaths	China	Female	80-84 years	Total burden related to Non-alcoholic fatty liver disease (NAFLD)	High fasting plasma glucose	Rate	2000	0.995113	2.16331	0.0921213
Deaths	China	Male	80-84 years	Total burden related to Non-alcoholic fatty liver disease (NAFLD)	High fasting plasma glucose	Number	2001	44.5175	95.226	4.27794
Deaths	China	Female	80-84 years	Total burden related to Non-alcoholic fatty liver disease (NAFLD)	High fasting plasma glucose	Number	2001	51.2265	108.843	4.69412
Deaths	China	Male	80-84 years	Total burden related to Non-alcoholic fatty liver disease (NAFLD)	High fasting plasma glucose	Rate	2001	1.30049	2.78184	0.124971
Deaths	China	Female	80-84 years	Total burden related to Non-alcoholic fatty liver disease (NAFLD)	High fasting plasma glucose	Rate	2001	1.02231	2.17215	0.0936789
Deaths	China	Male	80-84 years	Total burden related to Non-alcoholic fatty liver disease (NAFLD)	High fasting plasma glucose	Number	2002	47.7786	102.593	4.68746
Deaths	China	Female	80-84 years	Total burden related to Non-alcoholic fatty liver disease (NAFLD)	High fasting plasma glucose	Number	2002	52.9106	109.986	4.75802
Deaths	China	Male	80-84 years	Total burden related to Non-alcoholic fatty liver disease (NAFLD)	High fasting plasma glucose	Rate	2002	1.33788	2.8728	0.131257
Deaths	China	Female	80-84 years	Total burden related to Non-alcoholic fatty liver disease (NAFLD)	High fasting plasma glucose	Rate	2002	1.0195	2.11925	0.0916791
Deaths	China	Male	80-84 years	Total burden related to Non-alcoholic fatty liver disease (NAFLD)	High fasting plasma glucose	Number	2003	49.4947	103.985	4.8768
Deaths	China	Female	80-84 years	Total burden related to Non-alcoholic fatty liver disease (NAFLD)	High fasting plasma glucose	Number	2003	52.5419	110.13	4.99996
Deaths	China	Male	80-84 years	Total burden related to Non-alcoholic fatty liver disease (NAFLD)	High fasting plasma glucose	Rate	2003	1.33033	2.79492	0.13108
Deaths	China	Female	80-84 years	Total burden related to Non-alcoholic fatty liver disease (NAFLD)	High fasting plasma glucose	Rate	2003	0.975493	2.04467	0.0928294
Deaths	China	Male	80-84 years	Total burden related to Non-alcoholic fatty liver disease (NAFLD)	High fasting plasma glucose	Number	2004	49.2493	104.97	4.79236
Deaths	China	Female	80-84 years	Total burden related to Non-alcoholic fatty liver disease (NAFLD)	High fasting plasma glucose	Number	2004	52.1928	110.978	4.87962
Deaths	China	Male	80-84 years	Total burden related to Non-alcoholic fatty liver disease (NAFLD)	High fasting plasma glucose	Rate	2004	1.26622	2.69882	0.123214
Deaths	China	Female	80-84 years	Total burden related to Non-alcoholic fatty liver disease (NAFLD)	High fasting plasma glucose	Rate	2004	0.930484	1.97849	0.086993
Deaths	China	Male	80-84 years	Total burden related to Non-alcoholic fatty liver disease (NAFLD)	High fasting plasma glucose	Number	2005	50.3296	108.778	5.08975
Deaths	China	Female	80-84 years	Total burden related to Non-alcoholic fatty liver disease (NAFLD)	High fasting plasma glucose	Number	2005	53.8378	113.468	5.1381
Deaths	China	Male	80-84 years	Total burden related to Non-alcoholic fatty liver disease (NAFLD)	High fasting plasma glucose	Rate	2005	1.23821	2.67618	0.125219
Deaths	China	Female	80-84 years	Total burden related to Non-alcoholic fatty liver disease (NAFLD)	High fasting plasma glucose	Rate	2005	0.922599	1.94446	0.0880499
Deaths	China	Male	80-84 years	Total burden related to Non-alcoholic fatty liver disease (NAFLD)	High fasting plasma glucose	Number	2006	51.5891	112.035	5.08402
Deaths	China	Female	80-84 years	Total burden related to Non-alcoholic fatty liver disease (NAFLD)	High fasting plasma glucose	Number	2006	55.1161	116.617	5.11129
Deaths	China	Male	80-84 years	Total burden related to Non-alcoholic fatty liver disease (NAFLD)	High fasting plasma glucose	Rate	2006	1.209	2.62557	0.119145
Deaths	China	Female	80-84 years	Total burden related to Non-alcoholic fatty liver disease (NAFLD)	High fasting plasma glucose	Rate	2006	0.906967	1.919	0.0841092
Deaths	China	Male	80-84 years	Total burden related to Non-alcoholic fatty liver disease (NAFLD)	High fasting plasma glucose	Number	2007	57.7979	126.744	5.38386
Deaths	China	Female	80-84 years	Total burden related to Non-alcoholic fatty liver disease (NAFLD)	High fasting plasma glucose	Number	2007	61.2321	131.101	5.60999
Deaths	China	Male	80-84 years	Total burden related to Non-alcoholic fatty liver disease (NAFLD)	High fasting plasma glucose	Rate	2007	1.28037	2.80769	0.119266
Deaths	China	Female	80-84 years	Total burden related to Non-alcoholic fatty liver disease (NAFLD)	High fasting plasma glucose	Rate	2007	0.963101	2.06204	0.0882378
Deaths	China	Male	80-84 years	Total burden related to Non-alcoholic fatty liver disease (NAFLD)	High fasting plasma glucose	Number	2008	69.457	148.772	6.98248
Deaths	China	Female	80-84 years	Total burden related to Non-alcoholic fatty liver disease (NAFLD)	High fasting plasma glucose	Number	2008	74.5722	160.834	6.68289
Deaths	China	Male	80-84 years	Total burden related to Non-alcoholic fatty liver disease (NAFLD)	High fasting plasma glucose	Rate	2008	1.45142	3.10885	0.145911
Deaths	China	Female	80-84 years	Total burden related to Non-alcoholic fatty liver disease (NAFLD)	High fasting plasma glucose	Rate	2008	1.1186	2.41255	0.100245
Deaths	China	Male	80-84 years	Total burden related to Non-alcoholic fatty liver disease (NAFLD)	High fasting plasma glucose	Number	2009	87.3327	190.273	8.81479
Deaths	China	Female	80-84 years	Total burden related to Non-alcoholic fatty liver disease (NAFLD)	High fasting plasma glucose	Number	2009	91.7998	196.814	8.40018
Deaths	China	Male	80-84 years	Total burden related to Non-alcoholic fatty liver disease (NAFLD)	High fasting plasma glucose	Rate	2009	1.72747	3.76367	0.174359
Deaths	China	Female	80-84 years	Total burden related to Non-alcoholic fatty liver disease (NAFLD)	High fasting plasma glucose	Rate	2009	1.31724	2.82409	0.120534
Deaths	China	Male	80-84 years	Total burden related to Non-alcoholic fatty liver disease (NAFLD)	High fasting plasma glucose	Number	2010	103.456	224.209	10.7248
Deaths	China	Female	80-84 years	Total burden related to Non-alcoholic fatty liver disease (NAFLD)	High fasting plasma glucose	Number	2010	107.913	233.263	10.3267
Deaths	China	Male	80-84 years	Total burden related to Non-alcoholic fatty liver disease (NAFLD)	High fasting plasma glucose	Rate	2010	1.94102	4.20655	0.201215
Deaths	China	Female	80-84 years	Total burden related to Non-alcoholic fatty liver disease (NAFLD)	High fasting plasma glucose	Rate	2010	1.48387	3.2075	0.141998
Deaths	China	Male	80-84 years	Total burden related to Non-alcoholic fatty liver disease (NAFLD)	High fasting plasma glucose	Number	2011	101.201	213.869	9.95385
Deaths	China	Female	80-84 years	Total burden related to Non-alcoholic fatty liver disease (NAFLD)	High fasting plasma glucose	Number	2011	109.405	237.092	9.88409
Deaths	China	Male	80-84 years	Total burden related to Non-alcoholic fatty liver disease (NAFLD)	High fasting plasma glucose	Rate	2011	1.80376	3.81192	0.177414
Deaths	China	Female	80-84 years	Total burden related to Non-alcoholic fatty liver disease (NAFLD)	High fasting plasma glucose	Rate	2011	1.44267	3.12643	0.130337
Deaths	China	Male	80-84 years	Total burden related to Non-alcoholic fatty liver disease (NAFLD)	High fasting plasma glucose	Number	2012	103.158	226.676	10.6588
Deaths	China	Female	80-84 years	Total burden related to Non-alcoholic fatty liver disease (NAFLD)	High fasting plasma glucose	Number	2012	115.405	248.091	10.5452
Deaths	China	Male	80-84 years	Total burden related to Non-alcoholic fatty liver disease (NAFLD)	High fasting plasma glucose	Rate	2012	1.74048	3.82448	0.179835
Deaths	China	Female	80-84 years	Total burden related to Non-alcoholic fatty liver disease (NAFLD)	High fasting plasma glucose	Rate	2012	1.4549	3.12765	0.132942
Deaths	China	Male	80-84 years	Total burden related to Non-alcoholic fatty liver disease (NAFLD)	High fasting plasma glucose	Number	2013	127.348	279.157	13.9016
Deaths	China	Female	80-84 years	Total burden related to Non-alcoholic fatty liver disease (NAFLD)	High fasting plasma glucose	Number	2013	148.502	333.368	13.8545
Deaths	China	Male	80-84 years	Total burden related to Non-alcoholic fatty liver disease (NAFLD)	High fasting plasma glucose	Rate	2013	2.03248	4.45538	0.221872
Deaths	China	Female	80-84 years	Total burden related to Non-alcoholic fatty liver disease (NAFLD)	High fasting plasma glucose	Rate	2013	1.78288	4.00232	0.166334
Deaths	China	Male	80-84 years	Total burden related to Non-alcoholic fatty liver disease (NAFLD)	High fasting plasma glucose	Number	2014	141.55	300.407	14.5978
Deaths	China	Female	80-84 years	Total burden related to Non-alcoholic fatty liver disease (NAFLD)	High fasting plasma glucose	Number	2014	178.633	387.654	16.3205
Deaths	China	Male	80-84 years	Total burden related to Non-alcoholic fatty liver disease (NAFLD)	High fasting plasma glucose	Rate	2014	2.12732	4.51475	0.219387
Deaths	China	Female	80-84 years	Total burden related to Non-alcoholic fatty liver disease (NAFLD)	High fasting plasma glucose	Rate	2014	2.02624	4.39718	0.185125
Deaths	China	Male	80-84 years	Total burden related to Non-alcoholic fatty liver disease (NAFLD)	High fasting plasma glucose	Number	2015	132.323	272.792	13.6771
Deaths	China	Female	80-84 years	Total burden related to Non-alcoholic fatty liver disease (NAFLD)	High fasting plasma glucose	Number	2015	171.583	380.629	16.5289
Deaths	China	Male	80-84 years	Total burden related to Non-alcoholic fatty liver disease (NAFLD)	High fasting plasma glucose	Rate	2015	1.88372	3.88339	0.194704
Deaths	China	Female	80-84 years	Total burden related to Non-alcoholic fatty liver disease (NAFLD)	High fasting plasma glucose	Rate	2015	1.84834	4.10025	0.178054
Deaths	China	Male	80-84 years	Total burden related to Non-alcoholic fatty liver disease (NAFLD)	High fasting plasma glucose	Number	2016	128.132	273.227	12.8043
Deaths	China	Female	80-84 years	Total burden related to Non-alcoholic fatty liver disease (NAFLD)	High fasting plasma glucose	Number	2016	167.635	358.086	14.3642
Deaths	China	Male	80-84 years	Total burden related to Non-alcoholic fatty liver disease (NAFLD)	High fasting plasma glucose	Rate	2016	1.73451	3.69865	0.173331
Deaths	China	Female	80-84 years	Total burden related to Non-alcoholic fatty liver disease (NAFLD)	High fasting plasma glucose	Rate	2016	1.72111	3.67646	0.147477
Deaths	China	Male	80-84 years	Total burden related to Non-alcoholic fatty liver disease (NAFLD)	High fasting plasma glucose	Number	2017	141.419	308.72	14.183
Deaths	China	Female	80-84 years	Total burden related to Non-alcoholic fatty liver disease (NAFLD)	High fasting plasma glucose	Number	2017	182.155	400.868	16.3507
Deaths	China	Male	80-84 years	Total burden related to Non-alcoholic fatty liver disease (NAFLD)	High fasting plasma glucose	Rate	2017	1.8313	3.99777	0.183663
Deaths	China	Female	80-84 years	Total burden related to Non-alcoholic fatty liver disease (NAFLD)	High fasting plasma glucose	Rate	2017	1.79635	3.95323	0.161245
Deaths	China	Male	80-84 years	Total burden related to Non-alcoholic fatty liver disease (NAFLD)	High fasting plasma glucose	Number	2018	142.393	311.063	13.8662
Deaths	China	Female	80-84 years	Total burden related to Non-alcoholic fatty liver disease (NAFLD)	High fasting plasma glucose	Number	2018	180.248	397.035	15.8789
Deaths	China	Male	80-84 years	Total burden related to Non-alcoholic fatty liver disease (NAFLD)	High fasting plasma glucose	Rate	2018	1.78183	3.89247	0.173513
Deaths	China	Female	80-84 years	Total burden related to Non-alcoholic fatty liver disease (NAFLD)	High fasting plasma glucose	Rate	2018	1.72664	3.8033	0.152108
Deaths	China	Male	80-84 years	Total burden related to Non-alcoholic fatty liver disease (NAFLD)	High fasting plasma glucose	Number	2019	138.094	296.404	14.9057
Deaths	China	Female	80-84 years	Total burden related to Non-alcoholic fatty liver disease (NAFLD)	High fasting plasma glucose	Number	2019	167.163	370.429	15.697
Deaths	China	Male	80-84 years	Total burden related to Non-alcoholic fatty liver disease (NAFLD)	High fasting plasma glucose	Rate	2019	1.67773	3.60108	0.181093
Deaths	China	Female	80-84 years	Total burden related to Non-alcoholic fatty liver disease (NAFLD)	High fasting plasma glucose	Rate	2019	1.57586	3.49208	0.147977
Deaths	China	Male	80-84 years	Total burden related to Non-alcoholic fatty liver disease (NAFLD)	High fasting plasma glucose	Number	2020	140.513	319.625	13.7985
Deaths	China	Female	80-84 years	Total burden related to Non-alcoholic fatty liver disease (NAFLD)	High fasting plasma glucose	Number	2020	155.006	342.429	14.403
Deaths	China	Male	80-84 years	Total burden related to Non-alcoholic fatty liver disease (NAFLD)	High fasting plasma glucose	Rate	2020	1.66171	3.77989	0.163181
Deaths	China	Female	80-84 years	Total burden related to Non-alcoholic fatty liver disease (NAFLD)	High fasting plasma glucose	Rate	2020	1.42684	3.15209	0.132581
Deaths	China	Male	80-84 years	Total burden related to Non-alcoholic fatty liver disease (NAFLD)	High fasting plasma glucose	Number	2021	124.853	286.342	13.3777
Deaths	China	Female	80-84 years	Total burden related to Non-alcoholic fatty liver disease (NAFLD)	High fasting plasma glucose	Number	2021	139.488	302.891	13.7631
Deaths	China	Male	80-84 years	Total burden related to Non-alcoholic fatty liver disease (NAFLD)	High fasting plasma glucose	Rate	2021	1.43923	3.30078	0.154211
Deaths	China	Female	80-84 years	Total burden related to Non-alcoholic fatty liver disease (NAFLD)	High fasting plasma glucose	Rate	2021	1.25474	2.7246	0.123804
Deaths	China	Male	85-89 years	Total burden related to Non-alcoholic fatty liver disease (NAFLD)	High fasting plasma glucose	Number	1990	7.18565	15.5997	0.686573
Deaths	China	Female	85-89 years	Total burden related to Non-alcoholic fatty liver disease (NAFLD)	High fasting plasma glucose	Number	1990	12.3219	28.3203	1.15115
Deaths	China	Male	85-89 years	Total burden related to Non-alcoholic fatty liver disease (NAFLD)	High fasting plasma glucose	Rate	1990	1.30977	2.84345	0.125146
Deaths	China	Female	85-89 years	Total burden related to Non-alcoholic fatty liver disease (NAFLD)	High fasting plasma glucose	Rate	1990	1.08254	2.48808	0.101135
Deaths	China	Male	85-89 years	Total burden related to Non-alcoholic fatty liver disease (NAFLD)	High fasting plasma glucose	Number	1991	7.62048	16.5842	0.751385
Deaths	China	Female	85-89 years	Total burden related to Non-alcoholic fatty liver disease (NAFLD)	High fasting plasma glucose	Number	1991	13.0397	28.5614	1.19229
Deaths	China	Male	85-89 years	Total burden related to Non-alcoholic fatty liver disease (NAFLD)	High fasting plasma glucose	Rate	1991	1.27753	2.78025	0.125965
Deaths	China	Female	85-89 years	Total burden related to Non-alcoholic fatty liver disease (NAFLD)	High fasting plasma glucose	Rate	1991	1.06545	2.33371	0.0974204
Deaths	China	Male	85-89 years	Total burden related to Non-alcoholic fatty liver disease (NAFLD)	High fasting plasma glucose	Number	1992	7.77666	17.4678	0.716125
Deaths	China	Female	85-89 years	Total burden related to Non-alcoholic fatty liver disease (NAFLD)	High fasting plasma glucose	Number	1992	13.7163	31.9921	1.24998
Deaths	China	Male	85-89 years	Total burden related to Non-alcoholic fatty liver disease (NAFLD)	High fasting plasma glucose	Rate	1992	1.21062	2.71928	0.111482
Deaths	China	Female	85-89 years	Total burden related to Non-alcoholic fatty liver disease (NAFLD)	High fasting plasma glucose	Rate	1992	1.05193	2.45354	0.0958632
Deaths	China	Male	85-89 years	Total burden related to Non-alcoholic fatty liver disease (NAFLD)	High fasting plasma glucose	Number	1993	8.22561	18.1009	0.813477
Deaths	China	Female	85-89 years	Total burden related to Non-alcoholic fatty liver disease (NAFLD)	High fasting plasma glucose	Number	1993	14.607	32.1249	1.38471
Deaths	China	Male	85-89 years	Total burden related to Non-alcoholic fatty liver disease (NAFLD)	High fasting plasma glucose	Rate	1993	1.21997	2.68461	0.12065
Deaths	China	Female	85-89 years	Total burden related to Non-alcoholic fatty liver disease (NAFLD)	High fasting plasma glucose	Rate	1993	1.07244	2.3586	0.101665
Deaths	China	Male	85-89 years	Total burden related to Non-alcoholic fatty liver disease (NAFLD)	High fasting plasma glucose	Number	1994	8.89767	19.8105	0.844732
Deaths	China	Female	85-89 years	Total burden related to Non-alcoholic fatty liver disease (NAFLD)	High fasting plasma glucose	Number	1994	16.1402	35.283	1.55566
Deaths	China	Male	85-89 years	Total burden related to Non-alcoholic fatty liver disease (NAFLD)	High fasting plasma glucose	Rate	1994	1.2612	2.80803	0.119736
Deaths	China	Female	85-89 years	Total burden related to Non-alcoholic fatty liver disease (NAFLD)	High fasting plasma glucose	Rate	1994	1.14222	2.49694	0.110092
Deaths	China	Male	85-89 years	Total burden related to Non-alcoholic fatty liver disease (NAFLD)	High fasting plasma glucose	Number	1995	9.38431	20.2688	0.885042
Deaths	China	Female	85-89 years	Total burden related to Non-alcoholic fatty liver disease (NAFLD)	High fasting plasma glucose	Number	1995	17.1226	37.6019	1.59659
Deaths	China	Male	85-89 years	Total burden related to Non-alcoholic fatty liver disease (NAFLD)	High fasting plasma glucose	Rate	1995	1.25872	2.71866	0.118711
Deaths	China	Female	85-89 years	Total burden related to Non-alcoholic fatty liver disease (NAFLD)	High fasting plasma glucose	Rate	1995	1.16726	2.56334	0.10884
Deaths	China	Male	85-89 years	Total burden related to Non-alcoholic fatty liver disease (NAFLD)	High fasting plasma glucose	Number	1996	10.6574	23.3949	1.02748
Deaths	China	Female	85-89 years	Total burden related to Non-alcoholic fatty liver disease (NAFLD)	High fasting plasma glucose	Number	1996	18.2572	40.7565	1.66655
Deaths	China	Male	85-89 years	Total burden related to Non-alcoholic fatty liver disease (NAFLD)	High fasting plasma glucose	Rate	1996	1.34787	2.9588	0.129947
Deaths	China	Female	85-89 years	Total burden related to Non-alcoholic fatty liver disease (NAFLD)	High fasting plasma glucose	Rate	1996	1.1889	2.65404	0.108525
Deaths	China	Male	85-89 years	Total burden related to Non-alcoholic fatty liver disease (NAFLD)	High fasting plasma glucose	Number	1997	12.5968	27.251	1.22792
Deaths	China	Female	85-89 years	Total burden related to Non-alcoholic fatty liver disease (NAFLD)	High fasting plasma glucose	Number	1997	20.2278	44.7	1.84803
Deaths	China	Male	85-89 years	Total burden related to Non-alcoholic fatty liver disease (NAFLD)	High fasting plasma glucose	Rate	1997	1.49845	3.24165	0.146068
Deaths	China	Female	85-89 years	Total burden related to Non-alcoholic fatty liver disease (NAFLD)	High fasting plasma glucose	Rate	1997	1.25073	2.76391	0.114268
Deaths	China	Male	85-89 years	Total burden related to Non-alcoholic fatty liver disease (NAFLD)	High fasting plasma glucose	Number	1998	14.917	32.8394	1.36094
Deaths	China	Female	85-89 years	Total burden related to Non-alcoholic fatty liver disease (NAFLD)	High fasting plasma glucose	Number	1998	22.6562	51.3299	1.95526
Deaths	China	Male	85-89 years	Total burden related to Non-alcoholic fatty liver disease (NAFLD)	High fasting plasma glucose	Rate	1998	1.67032	3.67716	0.152389
Deaths	China	Female	85-89 years	Total burden related to Non-alcoholic fatty liver disease (NAFLD)	High fasting plasma glucose	Rate	1998	1.32539	3.00279	0.114382
Deaths	China	Male	85-89 years	Total burden related to Non-alcoholic fatty liver disease (NAFLD)	High fasting plasma glucose	Number	1999	16.8211	36.3807	1.52587
Deaths	China	Female	85-89 years	Total burden related to Non-alcoholic fatty liver disease (NAFLD)	High fasting plasma glucose	Number	1999	24.0948	54.9494	2.25743
Deaths	China	Male	85-89 years	Total burden related to Non-alcoholic fatty liver disease (NAFLD)	High fasting plasma glucose	Rate	1999	1.77366	3.83609	0.160892
Deaths	China	Female	85-89 years	Total burden related to Non-alcoholic fatty liver disease (NAFLD)	High fasting plasma glucose	Rate	1999	1.32691	3.02609	0.124317
Deaths	China	Male	85-89 years	Total burden related to Non-alcoholic fatty liver disease (NAFLD)	High fasting plasma glucose	Number	2000	18.7585	41.4997	1.71061
Deaths	China	Female	85-89 years	Total burden related to Non-alcoholic fatty liver disease (NAFLD)	High fasting plasma glucose	Number	2000	25.2192	55.9515	2.318
Deaths	China	Male	85-89 years	Total burden related to Non-alcoholic fatty liver disease (NAFLD)	High fasting plasma glucose	Rate	2000	1.88025	4.1597	0.171463
Deaths	China	Female	85-89 years	Total burden related to Non-alcoholic fatty liver disease (NAFLD)	High fasting plasma glucose	Rate	2000	1.31195	2.9107	0.120587
Deaths	China	Male	85-89 years	Total burden related to Non-alcoholic fatty liver disease (NAFLD)	High fasting plasma glucose	Number	2001	19.7767	43.837	1.80856
Deaths	China	Female	85-89 years	Total burden related to Non-alcoholic fatty liver disease (NAFLD)	High fasting plasma glucose	Number	2001	25.8455	57.9264	2.339
Deaths	China	Male	85-89 years	Total burden related to Non-alcoholic fatty liver disease (NAFLD)	High fasting plasma glucose	Rate	2001	1.89821	4.20756	0.173589
Deaths	China	Female	85-89 years	Total burden related to Non-alcoholic fatty liver disease (NAFLD)	High fasting plasma glucose	Rate	2001	1.27841	2.86525	0.115695
Deaths	China	Male	85-89 years	Total burden related to Non-alcoholic fatty liver disease (NAFLD)	High fasting plasma glucose	Number	2002	20.5475	45.8843	1.97257
Deaths	China	Female	85-89 years	Total burden related to Non-alcoholic fatty liver disease (NAFLD)	High fasting plasma glucose	Number	2002	26.0285	57.8263	2.37359
Deaths	China	Male	85-89 years	Total burden related to Non-alcoholic fatty liver disease (NAFLD)	High fasting plasma glucose	Rate	2002	1.89046	4.22156	0.181485
Deaths	China	Female	85-89 years	Total burden related to Non-alcoholic fatty liver disease (NAFLD)	High fasting plasma glucose	Rate	2002	1.22811	2.72844	0.111994
Deaths	China	Male	85-89 years	Total burden related to Non-alcoholic fatty liver disease (NAFLD)	High fasting plasma glucose	Number	2003	20.9171	46.0957	2.11513
Deaths	China	Female	85-89 years	Total burden related to Non-alcoholic fatty liver disease (NAFLD)	High fasting plasma glucose	Number	2003	25.0681	56.1345	2.2461
Deaths	China	Male	85-89 years	Total burden related to Non-alcoholic fatty liver disease (NAFLD)	High fasting plasma glucose	Rate	2003	1.85211	4.08155	0.187284
Deaths	China	Female	85-89 years	Total burden related to Non-alcoholic fatty liver disease (NAFLD)	High fasting plasma glucose	Rate	2003	1.12895	2.52803	0.101154
Deaths	China	Male	85-89 years	Total burden related to Non-alcoholic fatty liver disease (NAFLD)	High fasting plasma glucose	Number	2004	20.4059	43.9273	2.1001
Deaths	China	Female	85-89 years	Total burden related to Non-alcoholic fatty liver disease (NAFLD)	High fasting plasma glucose	Number	2004	24.3491	55.1147	2.26498
Deaths	China	Male	85-89 years	Total burden related to Non-alcoholic fatty liver disease (NAFLD)	High fasting plasma glucose	Rate	2004	1.77094	3.81226	0.182259
Deaths	China	Female	85-89 years	Total burden related to Non-alcoholic fatty liver disease (NAFLD)	High fasting plasma glucose	Rate	2004	1.0615	2.40272	0.0987413
Deaths	China	Male	85-89 years	Total burden related to Non-alcoholic fatty liver disease (NAFLD)	High fasting plasma glucose	Number	2005	21.3068	47.0476	2.24161
Deaths	China	Female	85-89 years	Total burden related to Non-alcoholic fatty liver disease (NAFLD)	High fasting plasma glucose	Number	2005	25.4367	57.3911	2.34577
Deaths	China	Male	85-89 years	Total burden related to Non-alcoholic fatty liver disease (NAFLD)	High fasting plasma glucose	Rate	2005	1.77826	3.92658	0.187084
Deaths	China	Female	85-89 years	Total burden related to Non-alcoholic fatty liver disease (NAFLD)	High fasting plasma glucose	Rate	2005	1.0674	2.4083	0.0984354
Deaths	China	Male	85-89 years	Total burden related to Non-alcoholic fatty liver disease (NAFLD)	High fasting plasma glucose	Number	2006	21.7702	48.0974	2.20902
Deaths	China	Female	85-89 years	Total burden related to Non-alcoholic fatty liver disease (NAFLD)	High fasting plasma glucose	Number	2006	26.1319	57.4918	2.30628
Deaths	China	Male	85-89 years	Total burden related to Non-alcoholic fatty liver disease (NAFLD)	High fasting plasma glucose	Rate	2006	1.70788	3.77325	0.173298
Deaths	China	Female	85-89 years	Total burden related to Non-alcoholic fatty liver disease (NAFLD)	High fasting plasma glucose	Rate	2006	1.0441	2.29708	0.0921475
Deaths	China	Male	85-89 years	Total burden related to Non-alcoholic fatty liver disease (NAFLD)	High fasting plasma glucose	Number	2007	24.3403	54.5944	2.33114
Deaths	China	Female	85-89 years	Total burden related to Non-alcoholic fatty liver disease (NAFLD)	High fasting plasma glucose	Number	2007	29.0823	63.5506	2.54249
Deaths	China	Male	85-89 years	Total burden related to Non-alcoholic fatty liver disease (NAFLD)	High fasting plasma glucose	Rate	2007	1.77243	3.97549	0.16975
Deaths	China	Female	85-89 years	Total burden related to Non-alcoholic fatty liver disease (NAFLD)	High fasting plasma glucose	Rate	2007	1.09636	2.39578	0.0958488
Deaths	China	Male	85-89 years	Total burden related to Non-alcoholic fatty liver disease (NAFLD)	High fasting plasma glucose	Number	2008	29.0126	63.3649	2.96294
Deaths	China	Female	85-89 years	Total burden related to Non-alcoholic fatty liver disease (NAFLD)	High fasting plasma glucose	Number	2008	35.5949	77.8216	3.1142
Deaths	China	Male	85-89 years	Total burden related to Non-alcoholic fatty liver disease (NAFLD)	High fasting plasma glucose	Rate	2008	1.96903	4.30045	0.201089
Deaths	China	Female	85-89 years	Total burden related to Non-alcoholic fatty liver disease (NAFLD)	High fasting plasma glucose	Rate	2008	1.26513	2.76598	0.110687
Deaths	China	Male	85-89 years	Total burden related to Non-alcoholic fatty liver disease (NAFLD)	High fasting plasma glucose	Number	2009	36.2898	75.9017	3.74462
Deaths	China	Female	85-89 years	Total burden related to Non-alcoholic fatty liver disease (NAFLD)	High fasting plasma glucose	Number	2009	43.8919	93.5233	3.96321
Deaths	China	Male	85-89 years	Total burden related to Non-alcoholic fatty liver disease (NAFLD)	High fasting plasma glucose	Rate	2009	2.29902	4.80849	0.237228
Deaths	China	Female	85-89 years	Total burden related to Non-alcoholic fatty liver disease (NAFLD)	High fasting plasma glucose	Rate	2009	1.47097	3.13428	0.132821
Deaths	China	Male	85-89 years	Total burden related to Non-alcoholic fatty liver disease (NAFLD)	High fasting plasma glucose	Number	2010	42.9017	91.3326	4.44506
Deaths	China	Female	85-89 years	Total burden related to Non-alcoholic fatty liver disease (NAFLD)	High fasting plasma glucose	Number	2010	51.1779	112.154	4.85738
Deaths	China	Male	85-89 years	Total burden related to Non-alcoholic fatty liver disease (NAFLD)	High fasting plasma glucose	Rate	2010	2.54721	5.42272	0.263918
Deaths	China	Female	85-89 years	Total burden related to Non-alcoholic fatty liver disease (NAFLD)	High fasting plasma glucose	Rate	2010	1.6215	3.55344	0.153899
Deaths	China	Male	85-89 years	Total burden related to Non-alcoholic fatty liver disease (NAFLD)	High fasting plasma glucose	Number	2011	42.1918	89.8019	4.09585
Deaths	China	Female	85-89 years	Total burden related to Non-alcoholic fatty liver disease (NAFLD)	High fasting plasma glucose	Number	2011	51.6226	112.6	4.6547
Deaths	China	Male	85-89 years	Total burden related to Non-alcoholic fatty liver disease (NAFLD)	High fasting plasma glucose	Rate	2011	2.35274	5.00763	0.228397
Deaths	China	Female	85-89 years	Total burden related to Non-alcoholic fatty liver disease (NAFLD)	High fasting plasma glucose	Rate	2011	1.55234	3.38599	0.139972
Deaths	China	Male	85-89 years	Total burden related to Non-alcoholic fatty liver disease (NAFLD)	High fasting plasma glucose	Number	2012	44.6435	99.4318	4.5612
Deaths	China	Female	85-89 years	Total burden related to Non-alcoholic fatty liver disease (NAFLD)	High fasting plasma glucose	Number	2012	54.6539	118.851	4.99842
Deaths	China	Male	85-89 years	Total burden related to Non-alcoholic fatty liver disease (NAFLD)	High fasting plasma glucose	Rate	2012	2.32445	5.17712	0.237488
Deaths	China	Female	85-89 years	Total burden related to Non-alcoholic fatty liver disease (NAFLD)	High fasting plasma glucose	Rate	2012	1.55494	3.38139	0.142208
Deaths	China	Male	85-89 years	Total burden related to Non-alcoholic fatty liver disease (NAFLD)	High fasting plasma glucose	Number	2013	57.1243	130.746	5.76252
Deaths	China	Female	85-89 years	Total burden related to Non-alcoholic fatty liver disease (NAFLD)	High fasting plasma glucose	Number	2013	69.5934	158.195	6.1776
Deaths	China	Male	85-89 years	Total burden related to Non-alcoholic fatty liver disease (NAFLD)	High fasting plasma glucose	Rate	2013	2.76372	6.3256	0.278795
Deaths	China	Female	85-89 years	Total burden related to Non-alcoholic fatty liver disease (NAFLD)	High fasting plasma glucose	Rate	2013	1.86228	4.23321	0.165309
Deaths	China	Male	85-89 years	Total burden related to Non-alcoholic fatty liver disease (NAFLD)	High fasting plasma glucose	Number	2014	64.3944	143.676	6.23882
Deaths	China	Female	85-89 years	Total burden related to Non-alcoholic fatty liver disease (NAFLD)	High fasting plasma glucose	Number	2014	83.8856	194.443	7.19672
Deaths	China	Male	85-89 years	Total burden related to Non-alcoholic fatty liver disease (NAFLD)	High fasting plasma glucose	Rate	2014	2.90058	6.47172	0.281021
Deaths	China	Female	85-89 years	Total burden related to Non-alcoholic fatty liver disease (NAFLD)	High fasting plasma glucose	Rate	2014	2.11303	4.89791	0.181281
Deaths	China	Male	85-89 years	Total burden related to Non-alcoholic fatty liver disease (NAFLD)	High fasting plasma glucose	Number	2015	58.6768	131.452	5.74696
Deaths	China	Female	85-89 years	Total burden related to Non-alcoholic fatty liver disease (NAFLD)	High fasting plasma glucose	Number	2015	80.327	171.838	7.07068
Deaths	China	Male	85-89 years	Total burden related to Non-alcoholic fatty liver disease (NAFLD)	High fasting plasma glucose	Rate	2015	2.45938	5.50968	0.240878
Deaths	China	Female	85-89 years	Total burden related to Non-alcoholic fatty liver disease (NAFLD)	High fasting plasma glucose	Rate	2015	1.90317	4.07131	0.167524
Deaths	China	Male	85-89 years	Total burden related to Non-alcoholic fatty liver disease (NAFLD)	High fasting plasma glucose	Number	2016	57.0088	127.134	5.54831
Deaths	China	Female	85-89 years	Total burden related to Non-alcoholic fatty liver disease (NAFLD)	High fasting plasma glucose	Number	2016	79.5018	175.924	6.53543
Deaths	China	Male	85-89 years	Total burden related to Non-alcoholic fatty liver disease (NAFLD)	High fasting plasma glucose	Rate	2016	2.23037	4.9739	0.217068
Deaths	China	Female	85-89 years	Total burden related to Non-alcoholic fatty liver disease (NAFLD)	High fasting plasma glucose	Rate	2016	1.77134	3.91968	0.145613
Deaths	China	Male	85-89 years	Total burden related to Non-alcoholic fatty liver disease (NAFLD)	High fasting plasma glucose	Number	2017	68.5795	153.133	6.61015
Deaths	China	Female	85-89 years	Total burden related to Non-alcoholic fatty liver disease (NAFLD)	High fasting plasma glucose	Number	2017	92.2079	202.681	7.59105
Deaths	China	Male	85-89 years	Total burden related to Non-alcoholic fatty liver disease (NAFLD)	High fasting plasma glucose	Rate	2017	2.51429	5.6142	0.242343
Deaths	China	Female	85-89 years	Total burden related to Non-alcoholic fatty liver disease (NAFLD)	High fasting plasma glucose	Rate	2017	1.93333	4.24962	0.159162
Deaths	China	Male	85-89 years	Total burden related to Non-alcoholic fatty liver disease (NAFLD)	High fasting plasma glucose	Number	2018	70.0844	162.748	6.43706
Deaths	China	Female	85-89 years	Total burden related to Non-alcoholic fatty liver disease (NAFLD)	High fasting plasma glucose	Number	2018	93.5849	208.959	8.08107
Deaths	China	Male	85-89 years	Total burden related to Non-alcoholic fatty liver disease (NAFLD)	High fasting plasma glucose	Rate	2018	2.41746	5.61377	0.222038
Deaths	China	Female	85-89 years	Total burden related to Non-alcoholic fatty liver disease (NAFLD)	High fasting plasma glucose	Rate	2018	1.8467	4.12337	0.159463
Deaths	China	Male	85-89 years	Total burden related to Non-alcoholic fatty liver disease (NAFLD)	High fasting plasma glucose	Number	2019	69.1649	155.509	6.63517
Deaths	China	Female	85-89 years	Total burden related to Non-alcoholic fatty liver disease (NAFLD)	High fasting plasma glucose	Number	2019	89.336	194.718	7.51146
Deaths	China	Male	85-89 years	Total burden related to Non-alcoholic fatty liver disease (NAFLD)	High fasting plasma glucose	Rate	2019	2.23138	5.01699	0.214062
Deaths	China	Female	85-89 years	Total burden related to Non-alcoholic fatty liver disease (NAFLD)	High fasting plasma glucose	Rate	2019	1.64904	3.59428	0.138653
Deaths	China	Male	85-89 years	Total burden related to Non-alcoholic fatty liver disease (NAFLD)	High fasting plasma glucose	Number	2020	74.9848	168.842	6.78403
Deaths	China	Female	85-89 years	Total burden related to Non-alcoholic fatty liver disease (NAFLD)	High fasting plasma glucose	Number	2020	87.7037	189.561	6.76433
Deaths	China	Male	85-89 years	Total burden related to Non-alcoholic fatty liver disease (NAFLD)	High fasting plasma glucose	Rate	2020	2.27707	5.12726	0.206012
Deaths	China	Female	85-89 years	Total burden related to Non-alcoholic fatty liver disease (NAFLD)	High fasting plasma glucose	Rate	2020	1.52789	3.30234	0.117842
Deaths	China	Male	85-89 years	Total burden related to Non-alcoholic fatty liver disease (NAFLD)	High fasting plasma glucose	Number	2021	68.6105	161.824	6.43281
Deaths	China	Female	85-89 years	Total burden related to Non-alcoholic fatty liver disease (NAFLD)	High fasting plasma glucose	Number	2021	80.8889	182.029	6.79005
Deaths	China	Male	85-89 years	Total burden related to Non-alcoholic fatty liver disease (NAFLD)	High fasting plasma glucose	Rate	2021	1.97105	4.64889	0.184802
Deaths	China	Female	85-89 years	Total burden related to Non-alcoholic fatty liver disease (NAFLD)	High fasting plasma glucose	Rate	2021	1.33815	3.01132	0.112328
Deaths	China	Male	90-94 years	Total burden related to Non-alcoholic fatty liver disease (NAFLD)	High fasting plasma glucose	Number	1990	1.00799	2.19817	0.0909887
Deaths	China	Female	90-94 years	Total burden related to Non-alcoholic fatty liver disease (NAFLD)	High fasting plasma glucose	Number	1990	2.46442	5.75315	0.224325
Deaths	China	Male	90-94 years	Total burden related to Non-alcoholic fatty liver disease (NAFLD)	High fasting plasma glucose	Rate	1990	1.23712	2.69784	0.111671
Deaths	China	Female	90-94 years	Total burden related to Non-alcoholic fatty liver disease (NAFLD)	High fasting plasma glucose	Rate	1990	1.09363	2.55307	0.0995482
Deaths	China	Male	90-94 years	Total burden related to Non-alcoholic fatty liver disease (NAFLD)	High fasting plasma glucose	Number	1991	1.11588	2.49031	0.103823
Deaths	China	Female	90-94 years	Total burden related to Non-alcoholic fatty liver disease (NAFLD)	High fasting plasma glucose	Number	1991	2.7013	6.11197	0.247255
Deaths	China	Male	90-94 years	Total burden related to Non-alcoholic fatty liver disease (NAFLD)	High fasting plasma glucose	Rate	1991	1.28257	2.86232	0.119333
Deaths	China	Female	90-94 years	Total burden related to Non-alcoholic fatty liver disease (NAFLD)	High fasting plasma glucose	Rate	1991	1.12261	2.54001	0.102754
Deaths	China	Male	90-94 years	Total burden related to Non-alcoholic fatty liver disease (NAFLD)	High fasting plasma glucose	Number	1992	1.1864	2.69728	0.11745
Deaths	China	Female	90-94 years	Total burden related to Non-alcoholic fatty liver disease (NAFLD)	High fasting plasma glucose	Number	1992	2.89657	6.65921	0.270801
Deaths	China	Male	90-94 years	Total burden related to Non-alcoholic fatty liver disease (NAFLD)	High fasting plasma glucose	Rate	1992	1.26523	2.8765	0.125254
Deaths	China	Female	90-94 years	Total burden related to Non-alcoholic fatty liver disease (NAFLD)	High fasting plasma glucose	Rate	1992	1.11896	2.57248	0.104612
Deaths	China	Male	90-94 years	Total burden related to Non-alcoholic fatty liver disease (NAFLD)	High fasting plasma glucose	Number	1993	1.30547	2.93227	0.130362
Deaths	China	Female	90-94 years	Total burden related to Non-alcoholic fatty liver disease (NAFLD)	High fasting plasma glucose	Number	1993	3.14337	6.99996	0.290649
Deaths	China	Male	90-94 years	Total burden related to Non-alcoholic fatty liver disease (NAFLD)	High fasting plasma glucose	Rate	1993	1.26561	2.84274	0.126382
Deaths	China	Female	90-94 years	Total burden related to Non-alcoholic fatty liver disease (NAFLD)	High fasting plasma glucose	Rate	1993	1.11176	2.47577	0.102798
Deaths	China	Male	90-94 years	Total burden related to Non-alcoholic fatty liver disease (NAFLD)	High fasting plasma glucose	Number	1994	1.4863	3.33658	0.144088
Deaths	China	Female	90-94 years	Total burden related to Non-alcoholic fatty liver disease (NAFLD)	High fasting plasma glucose	Number	1994	3.51855	7.88795	0.322691
Deaths	China	Male	90-94 years	Total burden related to Non-alcoholic fatty liver disease (NAFLD)	High fasting plasma glucose	Rate	1994	1.30678	2.93358	0.126685
Deaths	China	Female	90-94 years	Total burden related to Non-alcoholic fatty liver disease (NAFLD)	High fasting plasma glucose	Rate	1994	1.12771	2.52811	0.103423
Deaths	China	Male	90-94 years	Total burden related to Non-alcoholic fatty liver disease (NAFLD)	High fasting plasma glucose	Number	1995	1.61846	3.51547	0.158837
Deaths	China	Female	90-94 years	Total burden related to Non-alcoholic fatty liver disease (NAFLD)	High fasting plasma glucose	Number	1995	3.66549	8.2152	0.341642
Deaths	China	Male	90-94 years	Total burden related to Non-alcoholic fatty liver disease (NAFLD)	High fasting plasma glucose	Rate	1995	1.29335	2.8093	0.126931
Deaths	China	Female	90-94 years	Total burden related to Non-alcoholic fatty liver disease (NAFLD)	High fasting plasma glucose	Rate	1995	1.06904	2.39597	0.0996399
Deaths	China	Male	90-94 years	Total burden related to Non-alcoholic fatty liver disease (NAFLD)	High fasting plasma glucose	Number	1996	1.8931	4.33984	0.186357
Deaths	China	Female	90-94 years	Total burden related to Non-alcoholic fatty liver disease (NAFLD)	High fasting plasma glucose	Number	1996	3.97522	8.57695	0.352715
Deaths	China	Male	90-94 years	Total burden related to Non-alcoholic fatty liver disease (NAFLD)	High fasting plasma glucose	Rate	1996	1.3855	3.1762	0.136389
Deaths	China	Female	90-94 years	Total burden related to Non-alcoholic fatty liver disease (NAFLD)	High fasting plasma glucose	Rate	1996	1.06067	2.28851	0.0941116
Deaths	China	Male	90-94 years	Total burden related to Non-alcoholic fatty liver disease (NAFLD)	High fasting plasma glucose	Number	1997	2.33906	5.24762	0.237282
Deaths	China	Female	90-94 years	Total burden related to Non-alcoholic fatty liver disease (NAFLD)	High fasting plasma glucose	Number	1997	4.63629	10.2999	0.411627
Deaths	China	Male	90-94 years	Total burden related to Non-alcoholic fatty liver disease (NAFLD)	High fasting plasma glucose	Rate	1997	1.58665	3.5596	0.160955
Deaths	China	Female	90-94 years	Total burden related to Non-alcoholic fatty liver disease (NAFLD)	High fasting plasma glucose	Rate	1997	1.14188	2.53679	0.101381
Deaths	China	Male	90-94 years	Total burden related to Non-alcoholic fatty liver disease (NAFLD)	High fasting plasma glucose	Number	1998	2.90124	6.33268	0.272446
Deaths	China	Female	90-94 years	Total burden related to Non-alcoholic fatty liver disease (NAFLD)	High fasting plasma glucose	Number	1998	5.48941	12.3948	0.470009
Deaths	China	Male	90-94 years	Total burden related to Non-alcoholic fatty liver disease (NAFLD)	High fasting plasma glucose	Rate	1998	1.87774	4.09863	0.176332
Deaths	China	Female	90-94 years	Total burden related to Non-alcoholic fatty liver disease (NAFLD)	High fasting plasma glucose	Rate	1998	1.27416	2.877	0.109095
Deaths	China	Male	90-94 years	Total burden related to Non-alcoholic fatty liver disease (NAFLD)	High fasting plasma glucose	Number	1999	3.37039	7.46644	0.313268
Deaths	China	Female	90-94 years	Total burden related to Non-alcoholic fatty liver disease (NAFLD)	High fasting plasma glucose	Number	1999	6.20851	14.1888	0.55456
Deaths	China	Male	90-94 years	Total burden related to Non-alcoholic fatty liver disease (NAFLD)	High fasting plasma glucose	Rate	1999	2.08666	4.62257	0.193948
Deaths	China	Female	90-94 years	Total burden related to Non-alcoholic fatty liver disease (NAFLD)	High fasting plasma glucose	Rate	1999	1.3672	3.12456	0.122121
Deaths	China	Male	90-94 years	Total burden related to Non-alcoholic fatty liver disease (NAFLD)	High fasting plasma glucose	Number	2000	3.85887	8.56643	0.374688
Deaths	China	Female	90-94 years	Total burden related to Non-alcoholic fatty liver disease (NAFLD)	High fasting plasma glucose	Number	2000	6.86267	15.104	0.616756
Deaths	China	Male	90-94 years	Total burden related to Non-alcoholic fatty liver disease (NAFLD)	High fasting plasma glucose	Rate	2000	2.29149	5.08695	0.222499
Deaths	China	Female	90-94 years	Total burden related to Non-alcoholic fatty liver disease (NAFLD)	High fasting plasma glucose	Rate	2000	1.43773	3.16429	0.12921
Deaths	China	Male	90-94 years	Total burden related to Non-alcoholic fatty liver disease (NAFLD)	High fasting plasma glucose	Number	2001	4.05564	8.99044	0.385907
Deaths	China	Female	90-94 years	Total burden related to Non-alcoholic fatty liver disease (NAFLD)	High fasting plasma glucose	Number	2001	6.76784	15.3139	0.602583
Deaths	China	Male	90-94 years	Total burden related to Non-alcoholic fatty liver disease (NAFLD)	High fasting plasma glucose	Rate	2001	2.3503	5.21009	0.223639
Deaths	China	Female	90-94 years	Total burden related to Non-alcoholic fatty liver disease (NAFLD)	High fasting plasma glucose	Rate	2001	1.34621	3.04614	0.119862
Deaths	China	Male	90-94 years	Total burden related to Non-alcoholic fatty liver disease (NAFLD)	High fasting plasma glucose	Number	2002	4.17291	9.33003	0.389476
Deaths	China	Female	90-94 years	Total burden related to Non-alcoholic fatty liver disease (NAFLD)	High fasting plasma glucose	Number	2002	6.45385	15.1664	0.573894
Deaths	China	Male	90-94 years	Total burden related to Non-alcoholic fatty liver disease (NAFLD)	High fasting plasma glucose	Rate	2002	2.35479	5.26498	0.219783
Deaths	China	Female	90-94 years	Total burden related to Non-alcoholic fatty liver disease (NAFLD)	High fasting plasma glucose	Rate	2002	1.21454	2.85414	0.108
Deaths	China	Male	90-94 years	Total burden related to Non-alcoholic fatty liver disease (NAFLD)	High fasting plasma glucose	Number	2003	4.16858	9.2721	0.419989
Deaths	China	Female	90-94 years	Total burden related to Non-alcoholic fatty liver disease (NAFLD)	High fasting plasma glucose	Number	2003	6.02498	13.6746	0.512304
Deaths	China	Male	90-94 years	Total burden related to Non-alcoholic fatty liver disease (NAFLD)	High fasting plasma glucose	Rate	2003	2.31578	5.15096	0.233318
Deaths	China	Female	90-94 years	Total burden related to Non-alcoholic fatty liver disease (NAFLD)	High fasting plasma glucose	Rate	2003	1.07147	2.43186	0.091107
Deaths	China	Male	90-94 years	Total burden related to Non-alcoholic fatty liver disease (NAFLD)	High fasting plasma glucose	Number	2004	3.93906	8.97501	0.396627
Deaths	China	Female	90-94 years	Total burden related to Non-alcoholic fatty liver disease (NAFLD)	High fasting plasma glucose	Number	2004	5.7792	13.1009	0.514292
Deaths	China	Male	90-94 years	Total burden related to Non-alcoholic fatty liver disease (NAFLD)	High fasting plasma glucose	Rate	2004	2.17211	4.94908	0.218712
Deaths	China	Female	90-94 years	Total burden related to Non-alcoholic fatty liver disease (NAFLD)	High fasting plasma glucose	Rate	2004	0.969331	2.19739	0.086261
Deaths	China	Male	90-94 years	Total burden related to Non-alcoholic fatty liver disease (NAFLD)	High fasting plasma glucose	Number	2005	3.99446	8.80148	0.410116
Deaths	China	Female	90-94 years	Total burden related to Non-alcoholic fatty liver disease (NAFLD)	High fasting plasma glucose	Number	2005	5.9185	12.8771	0.530798
Deaths	China	Male	90-94 years	Total burden related to Non-alcoholic fatty liver disease (NAFLD)	High fasting plasma glucose	Rate	2005	2.13969	4.71464	0.219685
Deaths	China	Female	90-94 years	Total burden related to Non-alcoholic fatty liver disease (NAFLD)	High fasting plasma glucose	Rate	2005	0.936068	2.03663	0.0839508
Deaths	China	Male	90-94 years	Total burden related to Non-alcoholic fatty liver disease (NAFLD)	High fasting plasma glucose	Number	2006	4.168	9.1787	0.415824
Deaths	China	Female	90-94 years	Total burden related to Non-alcoholic fatty liver disease (NAFLD)	High fasting plasma glucose	Number	2006	6.28954	14.0338	0.537377
Deaths	China	Male	90-94 years	Total burden related to Non-alcoholic fatty liver disease (NAFLD)	High fasting plasma glucose	Rate	2006	2.06406	4.54543	0.205923
Deaths	China	Female	90-94 years	Total burden related to Non-alcoholic fatty liver disease (NAFLD)	High fasting plasma glucose	Rate	2006	0.925152	2.06428	0.0790448
Deaths	China	Male	90-94 years	Total burden related to Non-alcoholic fatty liver disease (NAFLD)	High fasting plasma glucose	Number	2007	4.88278	10.9282	0.481825
Deaths	China	Female	90-94 years	Total burden related to Non-alcoholic fatty liver disease (NAFLD)	High fasting plasma glucose	Number	2007	7.37355	16.1618	0.627848
Deaths	China	Male	90-94 years	Total burden related to Non-alcoholic fatty liver disease (NAFLD)	High fasting plasma glucose	Rate	2007	2.15637	4.82619	0.212788
Deaths	China	Female	90-94 years	Total burden related to Non-alcoholic fatty liver disease (NAFLD)	High fasting plasma glucose	Rate	2007	0.994831	2.18053	0.0847086
Deaths	China	Male	90-94 years	Total burden related to Non-alcoholic fatty liver disease (NAFLD)	High fasting plasma glucose	Number	2008	6.10667	13.3686	0.641088
Deaths	China	Female	90-94 years	Total burden related to Non-alcoholic fatty liver disease (NAFLD)	High fasting plasma glucose	Number	2008	9.41515	20.7458	0.81576
Deaths	China	Male	90-94 years	Total burden related to Non-alcoholic fatty liver disease (NAFLD)	High fasting plasma glucose	Rate	2008	2.38698	5.22553	0.250589
Deaths	China	Female	90-94 years	Total burden related to Non-alcoholic fatty liver disease (NAFLD)	High fasting plasma glucose	Rate	2008	1.16518	2.56741	0.100955
Deaths	China	Male	90-94 years	Total burden related to Non-alcoholic fatty liver disease (NAFLD)	High fasting plasma glucose	Number	2009	7.96843	18.25	0.829818
Deaths	China	Female	90-94 years	Total burden related to Non-alcoholic fatty liver disease (NAFLD)	High fasting plasma glucose	Number	2009	11.8465	26.5826	1.02282
Deaths	China	Male	90-94 years	Total burden related to Non-alcoholic fatty liver disease (NAFLD)	High fasting plasma glucose	Rate	2009	2.7999	6.41259	0.291576
Deaths	China	Female	90-94 years	Total burden related to Non-alcoholic fatty liver disease (NAFLD)	High fasting plasma glucose	Rate	2009	1.36693	3.06726	0.118019
Deaths	China	Male	90-94 years	Total burden related to Non-alcoholic fatty liver disease (NAFLD)	High fasting plasma glucose	Number	2010	9.98453	22.8071	1.06103
Deaths	China	Female	90-94 years	Total burden related to Non-alcoholic fatty liver disease (NAFLD)	High fasting plasma glucose	Number	2010	14.1767	31.8579	1.25208
Deaths	China	Male	90-94 years	Total burden related to Non-alcoholic fatty liver disease (NAFLD)	High fasting plasma glucose	Rate	2010	3.11049	7.10511	0.330544
Deaths	China	Female	90-94 years	Total burden related to Non-alcoholic fatty liver disease (NAFLD)	High fasting plasma glucose	Rate	2010	1.5188	3.41304	0.134139
Deaths	China	Male	90-94 years	Total burden related to Non-alcoholic fatty liver disease (NAFLD)	High fasting plasma glucose	Number	2011	10.1269	22.6586	1.05072
Deaths	China	Female	90-94 years	Total burden related to Non-alcoholic fatty liver disease (NAFLD)	High fasting plasma glucose	Number	2011	14.3395	31.5248	1.27616
Deaths	China	Male	90-94 years	Total burden related to Non-alcoholic fatty liver disease (NAFLD)	High fasting plasma glucose	Rate	2011	2.79165	6.24623	0.289649
Deaths	China	Female	90-94 years	Total burden related to Non-alcoholic fatty liver disease (NAFLD)	High fasting plasma glucose	Rate	2011	1.42572	3.13439	0.126884
Deaths	China	Male	90-94 years	Total burden related to Non-alcoholic fatty liver disease (NAFLD)	High fasting plasma glucose	Number	2012	10.7571	24.5465	1.12661
Deaths	China	Female	90-94 years	Total burden related to Non-alcoholic fatty liver disease (NAFLD)	High fasting plasma glucose	Number	2012	15.1169	34.4088	1.41746
Deaths	China	Male	90-94 years	Total burden related to Non-alcoholic fatty liver disease (NAFLD)	High fasting plasma glucose	Rate	2012	2.63982	6.02381	0.276474
Deaths	China	Female	90-94 years	Total burden related to Non-alcoholic fatty liver disease (NAFLD)	High fasting plasma glucose	Rate	2012	1.39241	3.16938	0.130561
Deaths	China	Male	90-94 years	Total burden related to Non-alcoholic fatty liver disease (NAFLD)	High fasting plasma glucose	Number	2013	13.1289	30.3756	1.37214
Deaths	China	Female	90-94 years	Total burden related to Non-alcoholic fatty liver disease (NAFLD)	High fasting plasma glucose	Number	2013	18.5782	42.2102	1.71373
Deaths	China	Male	90-94 years	Total burden related to Non-alcoholic fatty liver disease (NAFLD)	High fasting plasma glucose	Rate	2013	2.90557	6.72243	0.303668
Deaths	China	Female	90-94 years	Total burden related to Non-alcoholic fatty liver disease (NAFLD)	High fasting plasma glucose	Rate	2013	1.5807	3.59138	0.14581
Deaths	China	Male	90-94 years	Total burden related to Non-alcoholic fatty liver disease (NAFLD)	High fasting plasma glucose	Number	2014	14.404	32.6206	1.47572
Deaths	China	Female	90-94 years	Total burden related to Non-alcoholic fatty liver disease (NAFLD)	High fasting plasma glucose	Number	2014	21.9973	49.8561	2.10247
Deaths	China	Male	90-94 years	Total burden related to Non-alcoholic fatty liver disease (NAFLD)	High fasting plasma glucose	Rate	2014	2.90872	6.58735	0.298005
Deaths	China	Female	90-94 years	Total burden related to Non-alcoholic fatty liver disease (NAFLD)	High fasting plasma glucose	Rate	2014	1.72759	3.91552	0.165121
Deaths	China	Male	90-94 years	Total burden related to Non-alcoholic fatty liver disease (NAFLD)	High fasting plasma glucose	Number	2015	13.6303	30.4302	1.28197
Deaths	China	Female	90-94 years	Total burden related to Non-alcoholic fatty liver disease (NAFLD)	High fasting plasma glucose	Number	2015	22.01	48.728	2.09039
Deaths	China	Male	90-94 years	Total burden related to Non-alcoholic fatty liver disease (NAFLD)	High fasting plasma glucose	Rate	2015	2.53544	5.66046	0.238466
Deaths	China	Female	90-94 years	Total burden related to Non-alcoholic fatty liver disease (NAFLD)	High fasting plasma glucose	Rate	2015	1.59664	3.5348	0.15164
Deaths	China	Male	90-94 years	Total burden related to Non-alcoholic fatty liver disease (NAFLD)	High fasting plasma glucose	Number	2016	13.8436	30.5106	1.30768
Deaths	China	Female	90-94 years	Total burden related to Non-alcoholic fatty liver disease (NAFLD)	High fasting plasma glucose	Number	2016	22.9848	52.0223	2.03051
Deaths	China	Male	90-94 years	Total burden related to Non-alcoholic fatty liver disease (NAFLD)	High fasting plasma glucose	Rate	2016	2.38832	5.26374	0.225602
Deaths	China	Female	90-94 years	Total burden related to Non-alcoholic fatty liver disease (NAFLD)	High fasting plasma glucose	Rate	2016	1.54521	3.49734	0.136506
Deaths	China	Male	90-94 years	Total burden related to Non-alcoholic fatty liver disease (NAFLD)	High fasting plasma glucose	Number	2017	16.8564	38.6398	1.5697
Deaths	China	Female	90-94 years	Total burden related to Non-alcoholic fatty liver disease (NAFLD)	High fasting plasma glucose	Number	2017	26.9796	62.3247	2.37036
Deaths	China	Male	90-94 years	Total burden related to Non-alcoholic fatty liver disease (NAFLD)	High fasting plasma glucose	Rate	2017	2.71072	6.21378	0.252428
Deaths	China	Female	90-94 years	Total burden related to Non-alcoholic fatty liver disease (NAFLD)	High fasting plasma glucose	Rate	2017	1.68324	3.8884	0.147885
Deaths	China	Male	90-94 years	Total burden related to Non-alcoholic fatty liver disease (NAFLD)	High fasting plasma glucose	Number	2018	18.1649	43.8277	1.7031
Deaths	China	Female	90-94 years	Total burden related to Non-alcoholic fatty liver disease (NAFLD)	High fasting plasma glucose	Number	2018	28.7288	64.5536	2.49953
Deaths	China	Male	90-94 years	Total burden related to Non-alcoholic fatty liver disease (NAFLD)	High fasting plasma glucose	Rate	2018	2.73485	6.59857	0.256414
Deaths	China	Female	90-94 years	Total burden related to Non-alcoholic fatty liver disease (NAFLD)	High fasting plasma glucose	Rate	2018	1.66224	3.73505	0.144622
Deaths	China	Male	90-94 years	Total burden related to Non-alcoholic fatty liver disease (NAFLD)	High fasting plasma glucose	Number	2019	19.2085	44.1131	1.74065
Deaths	China	Female	90-94 years	Total burden related to Non-alcoholic fatty liver disease (NAFLD)	High fasting plasma glucose	Number	2019	29.3173	66.5644	2.62948
Deaths	China	Male	90-94 years	Total burden related to Non-alcoholic fatty liver disease (NAFLD)	High fasting plasma glucose	Rate	2019	2.71253	6.22946	0.245807
Deaths	China	Female	90-94 years	Total burden related to Non-alcoholic fatty liver disease (NAFLD)	High fasting plasma glucose	Rate	2019	1.57986	3.58705	0.141699
Deaths	China	Male	90-94 years	Total burden related to Non-alcoholic fatty liver disease (NAFLD)	High fasting plasma glucose	Number	2020	21.8818	49.6974	2.06003
Deaths	China	Female	90-94 years	Total burden related to Non-alcoholic fatty liver disease (NAFLD)	High fasting plasma glucose	Number	2020	30.203	69.3259	2.69876
Deaths	China	Male	90-94 years	Total burden related to Non-alcoholic fatty liver disease (NAFLD)	High fasting plasma glucose	Rate	2020	2.8883	6.55985	0.271915
Deaths	China	Female	90-94 years	Total burden related to Non-alcoholic fatty liver disease (NAFLD)	High fasting plasma glucose	Rate	2020	1.51988	3.48862	0.135807
Deaths	China	Male	90-94 years	Total burden related to Non-alcoholic fatty liver disease (NAFLD)	High fasting plasma glucose	Number	2021	20.4463	48.1264	1.92182
Deaths	China	Female	90-94 years	Total burden related to Non-alcoholic fatty liver disease (NAFLD)	High fasting plasma glucose	Number	2021	28.6596	64.653	2.40751
Deaths	China	Male	90-94 years	Total burden related to Non-alcoholic fatty liver disease (NAFLD)	High fasting plasma glucose	Rate	2021	2.52787	5.9501	0.237603
Deaths	China	Female	90-94 years	Total burden related to Non-alcoholic fatty liver disease (NAFLD)	High fasting plasma glucose	Rate	2021	1.34986	3.04514	0.113393
Deaths	China	Male	95+ years	Total burden related to Non-alcoholic fatty liver disease (NAFLD)	High fasting plasma glucose	Number	1990	0.0410102	0.0946161	0.00363462
Deaths	China	Female	95+ years	Total burden related to Non-alcoholic fatty liver disease (NAFLD)	High fasting plasma glucose	Number	1990	0.149063	0.339697	0.0121223
Deaths	China	Male	95+ years	Total burden related to Non-alcoholic fatty liver disease (NAFLD)	High fasting plasma glucose	Rate	1990	0.527853	1.21783	0.0467821
Deaths	China	Female	95+ years	Total burden related to Non-alcoholic fatty liver disease (NAFLD)	High fasting plasma glucose	Rate	1990	0.455531	1.03811	0.0370455
Deaths	China	Male	95+ years	Total burden related to Non-alcoholic fatty liver disease (NAFLD)	High fasting plasma glucose	Number	1991	0.0437957	0.101324	0.00408419
Deaths	China	Female	95+ years	Total burden related to Non-alcoholic fatty liver disease (NAFLD)	High fasting plasma glucose	Number	1991	0.155819	0.356221	0.0124251
Deaths	China	Male	95+ years	Total burden related to Non-alcoholic fatty liver disease (NAFLD)	High fasting plasma glucose	Rate	1991	0.542987	1.25624	0.0506366
Deaths	China	Female	95+ years	Total burden related to Non-alcoholic fatty liver disease (NAFLD)	High fasting plasma glucose	Rate	1991	0.460782	1.05341	0.0367432
Deaths	China	Male	95+ years	Total burden related to Non-alcoholic fatty liver disease (NAFLD)	High fasting plasma glucose	Number	1992	0.044718	0.10223	0.00418326
Deaths	China	Female	95+ years	Total burden related to Non-alcoholic fatty liver disease (NAFLD)	High fasting plasma glucose	Number	1992	0.16145	0.367904	0.0131837
Deaths	China	Male	95+ years	Total burden related to Non-alcoholic fatty liver disease (NAFLD)	High fasting plasma glucose	Rate	1992	0.529813	1.2112	0.0495628
Deaths	China	Female	95+ years	Total burden related to Non-alcoholic fatty liver disease (NAFLD)	High fasting plasma glucose	Rate	1992	0.456132	1.03941	0.0372468
Deaths	China	Male	95+ years	Total burden related to Non-alcoholic fatty liver disease (NAFLD)	High fasting plasma glucose	Number	1993	0.0474884	0.109709	0.00437849
Deaths	China	Female	95+ years	Total burden related to Non-alcoholic fatty liver disease (NAFLD)	High fasting plasma glucose	Number	1993	0.175243	0.403775	0.0147041
Deaths	China	Male	95+ years	Total burden related to Non-alcoholic fatty liver disease (NAFLD)	High fasting plasma glucose	Rate	1993	0.533021	1.2314	0.0491452
[truncated: 7,985 more rows]
